# Supplementary material for: The miR‐669a‐5p/G3BP/HDAC6/AKAP12 Axis Regulates Primary Cilia Length
Source: Adv Sci (Weinh). 2023 Dec 13;11(6):2305068. doi: 10.1002/advs.202305068 (PMC10853727; doi:10.1002/advs.202305068)
Supplement: Supplementary file 2 — Supporting Information [file ADVS-11-2305068-s001.xlsx]

## Sheet: Total miRNAs
sRNA	Exp_readcount	NC_readcount	log2FoldChange	pval	padj	significant
mmu-let-7a-1-3p	72.2262	95.7895	-0.40917	0.34242	0.60422	FALSE
mmu-let-7a-2-3p	16.521	12.1082	0.46179	0.62504	0.84068	FALSE
mmu-let-7a-5p	10556.6	13213.4	-0.32387	0.14662	0.35122	FALSE
mmu-let-7b-3p	22.3549	20.8285	0.085702	0.91553	0.97005	FALSE
mmu-let-7b-5p	4789.69	4242.94	0.17487	0.44337	0.70012	FALSE
mmu-let-7c-1-3p	1.37442	3.60826	-1.3638	0.53737	NA	NA
mmu-let-7c-5p	12463.2	14434	-0.21176	0.34117	0.60422	FALSE
mmu-let-7d-3p	387.639	353.601	0.13425	0.63864	0.85122	FALSE
mmu-let-7d-5p	1138.59	1344.72	-0.24021	0.3253	0.59027	FALSE
mmu-let-7e-3p	57.8085	60.649	-0.078537	0.88486	0.95714	FALSE
mmu-let-7e-5p	7508.04	6789.96	0.14501	0.50879	0.74893	FALSE
mmu-let-7f-1-3p	2.83288	5.42319	-0.93777	0.58571	NA	NA
mmu-let-7f-2-3p	3.70247	7.59247	-1.0305	0.47346	0.7241	FALSE
mmu-let-7f-5p	88492.6	109959	-0.31334	0.15383	0.35998	FALSE
mmu-let-7g-3p	7.88175	1.81493	2.0404	0.23867	NA	NA
mmu-let-7g-5p	11219.3	11299.7	-0.010281	0.96583	0.99191	FALSE
mmu-let-7i-3p	133.542	181.022	-0.43748	0.2086	0.44295	FALSE
mmu-let-7i-5p	349947	297036	0.2365	0.28935	0.549	FALSE
mmu-let-7j	54.1346	35.6937	0.6113	0.28388	0.54274	FALSE
mmu-miR-100-3p	7.48898	20.9841	-1.492	0.12307	0.31986	FALSE
mmu-miR-100-5p	40307.1	80250.9	-0.99348	3.4274e-06	6.8411e-05	TRUE
mmu-miR-101a-3p	10049.7	19295.9	-0.94111	1.819e-05	0.00025934	TRUE
mmu-miR-101a-5p	0	1.26181	-2.8713	0.55615	NA	NA
mmu-miR-101b-3p	8434.38	16844.6	-0.99793	3.8037e-06	7.0298e-05	TRUE
mmu-miR-101c	0.897602	4.61511	-2.3514	0.29527	NA	NA
mmu-miR-103-2-5p	0.925617	0	2.2333	0.64803	NA	NA
mmu-miR-103-3p	7779.08	8261.57	-0.086643	0.72192	0.88335	FALSE
mmu-miR-106b-3p	1129.48	1073.98	0.071771	0.7746	0.90591	FALSE
mmu-miR-106b-5p	369.575	484.915	-0.39159	0.15317	0.35998	FALSE
mmu-miR-107-3p	232.499	231.024	0.0080819	0.97959	0.99242	FALSE
mmu-miR-10a-3p	13.0427	24.359	-0.91469	0.28829	0.549	FALSE
mmu-miR-10a-5p	1773.08	3347.78	-0.91727	0.00031988	0.0026604	TRUE
mmu-miR-10b-3p	377.904	484.583	-0.35896	0.18336	0.40131	FALSE
mmu-miR-10b-5p	61297.1	112736	-0.87904	0.0028277	0.017	TRUE
mmu-miR-1187	13.4915	0.630906	4.6234	0.013364	0.062769	FALSE
mmu-miR-1188-5p	7.43295	0	5.2384	0.021859	NA	NA
mmu-miR-1191a	26.8989	34.8078	-0.36941	0.5714	0.80773	FALSE
mmu-miR-1191b-5p	3.70247	4.33855	-0.22172	0.89416	NA	NA
mmu-miR-1193-3p	134.775	190.11	-0.49449	0.17685	0.38875	FALSE
mmu-miR-1193-5p	30.2086	15.5609	0.95021	0.21071	0.44554	FALSE
mmu-miR-1194	0.925617	0	2.2333	0.64803	NA	NA
mmu-miR-1195	2.35607	3.53047	-0.60005	0.76231	NA	NA
mmu-miR-1197-3p	67.2333	67.5111	-0.012924	0.97872	0.99242	FALSE
mmu-miR-1198-3p	0	1.26181	-2.8713	0.55615	NA	NA
mmu-miR-1198-5p	489.566	241.624	1.0144	0.0012079	0.0080367	TRUE
mmu-miR-1199-5p	2.24401	0	3.5138	0.36305	NA	NA
mmu-miR-12182-3p	0.925617	0	2.2333	0.64803	NA	NA
mmu-miR-12185-3p	0	0.630906	-1.8278	0.7131	NA	NA
mmu-miR-12185-5p	0.448801	0	1.2201	0.80704	NA	NA
mmu-miR-12189-3p	0	0.630906	-1.8278	0.7131	NA	NA
mmu-miR-12191-3p	5.04887	2.62301	0.94384	0.58584	NA	NA
mmu-miR-12193-5p	0.448801	0	1.2201	0.80704	NA	NA
mmu-miR-12194-3p	37.8943	22.2675	0.75428	0.26499	0.52313	FALSE
mmu-miR-122-5p	10.2658	6.43004	0.65223	0.5951	0.81008	FALSE
mmu-miR-12202-3p	0	0.453732	-1.587	0.75025	NA	NA
mmu-miR-1224-5p	2.32805	0.453732	2.1747	0.47265	NA	NA
mmu-miR-122b-3p	10.2658	6.43004	0.65223	0.5951	0.81008	FALSE
mmu-miR-1231-3p	0	0.453732	-1.587	0.75025	NA	NA
mmu-miR-1231-5p	1.40243	0.630906	1.2584	0.71408	NA	NA
mmu-miR-124-3p	12.8746	14.4201	-0.18707	0.86482	0.94461	FALSE
mmu-miR-124-5p	5.04887	8.42214	-0.75031	0.57664	0.80791	FALSE
mmu-miR-1249-5p	0.448801	0.630906	-0.39526	0.93518	NA	NA
mmu-miR-124b-3p	1.85123	2.34645	-0.31499	0.8909	NA	NA
mmu-miR-125a-3p	209.329	99.9639	1.0722	0.0042239	0.023419	TRUE
mmu-miR-125a-5p	867.897	1773.18	-1.0299	0.00013902	0.0013874	TRUE
mmu-miR-125b-1-3p	1155.79	1141.48	0.018278	0.93974	0.97898	FALSE
mmu-miR-125b-2-3p	210.396	346.004	-0.7189	0.01656	0.07313	FALSE
mmu-miR-125b-5p	3231	7975.04	-1.3035	2.7147e-09	7.9685e-08	TRUE
mmu-miR-126a-3p	355.276	272.884	0.38196	0.36556	0.6312	FALSE
mmu-miR-126a-5p	12.005	16.2134	-0.4491	0.64237	0.85122	FALSE
mmu-miR-126b-3p	12.005	16.2134	-0.4491	0.64237	0.85122	FALSE
mmu-miR-126b-5p	2.72082	5.95471	-1.1019	0.52868	NA	NA
mmu-miR-127-3p	14296.8	12836.1	0.1554	0.49561	0.73604	FALSE
mmu-miR-127-5p	229.862	143.535	0.67854	0.040016	0.14263	FALSE
mmu-miR-128-1-5p	1.85123	5.77754	-1.6253	0.36545	NA	NA
mmu-miR-128-3p	647.396	364.278	0.82529	0.019612	0.082237	FALSE
mmu-miR-129-1-3p	0.476816	0.453732	-0.11292	0.98191	NA	NA
mmu-miR-129-2-3p	9.36823	3.98421	1.2084	0.38255	0.6471	FALSE
mmu-miR-129-5p	111.298	82.9034	0.4126	0.4432	0.70012	FALSE
mmu-miR-1291	9.00347	15.8936	-0.81413	0.47854	0.72477	FALSE
mmu-miR-1298-3p	1.37442	0	2.8049	0.51247	NA	NA
mmu-miR-1298-5p	6.42329	3.17613	0.96739	0.57614	NA	NA
mmu-miR-129b-3p	110.849	82.9034	0.40679	0.45046	0.70686	FALSE
mmu-miR-129b-5p	0.925617	0.453732	0.85235	0.83116	NA	NA
mmu-miR-1306-3p	7.88175	2.44584	1.6513	0.29137	0.55023	FALSE
mmu-miR-1306-5p	8.38658	10.6692	-0.34671	0.75708	0.90591	FALSE
mmu-miR-130a-3p	109.868	129.733	-0.24309	0.52984	0.76414	FALSE
mmu-miR-130a-5p	13.9123	13.2922	0.067066	0.94324	0.98058	FALSE
mmu-miR-130b-3p	11.6122	8.14559	0.49927	0.65202	0.85847	FALSE
mmu-miR-130b-5p	29.8724	101.887	-1.7715	0.00046834	0.0036516	TRUE
mmu-miR-132-3p	30.6574	19.7439	0.61542	0.41755	0.67869	FALSE
mmu-miR-132-5p	36.2957	37.9061	-0.065044	0.91562	0.97005	FALSE
mmu-miR-133a-3p	240.635	188.93	0.34463	0.39159	0.65352	FALSE
mmu-miR-133a-5p	4.60007	1.08464	2.1007	0.31789	NA	NA
mmu-miR-133b-3p	10.9673	14.7744	-0.44748	0.67849	0.86812	FALSE
mmu-miR-134-3p	15.7635	8.95366	0.81476	0.41245	0.67259	FALSE
mmu-miR-134-5p	6214.72	4247.17	0.54897	0.02012	0.083371	FALSE
mmu-miR-135a-2-3p	0.476816	0	1.2642	0.80009	NA	NA
mmu-miR-135a-5p	1.40243	1.89272	-0.39691	0.88619	NA	NA
mmu-miR-135b-3p	0	0.453732	-1.587	0.75025	NA	NA
mmu-miR-135b-5p	7.85374	9.86113	-0.3324	0.77265	0.90591	FALSE
mmu-miR-136-3p	1605.84	2331.67	-0.53771	0.0215	0.087222	FALSE
mmu-miR-136-5p	8.80737	41.415	-2.2336	0.0029826	0.01766	TRUE
mmu-miR-137-3p	1.40243	0	2.8316	0.50512	NA	NA
mmu-miR-138-2-3p	0.476816	0.453732	-0.11292	0.98191	NA	NA
mmu-miR-138-5p	6.92812	6.23127	0.17277	0.89787	0.96566	FALSE
mmu-miR-139-3p	0.925617	0	2.2333	0.64803	NA	NA
mmu-miR-139-5p	21.3732	19.113	0.14232	0.8651	0.94461	FALSE
mmu-miR-140-3p	16733.4	18869.7	-0.17331	0.42837	0.68796	FALSE
mmu-miR-140-5p	1371.01	1404.81	-0.033918	0.90711	0.97005	FALSE
mmu-miR-141-3p	0	0.630906	-1.8278	0.7131	NA	NA
mmu-miR-141-5p	0.476816	0	1.2642	0.80009	NA	NA
mmu-miR-142a-3p	0	1.26181	-2.8713	0.55615	NA	NA
mmu-miR-142a-5p	0.953632	1.3612	-0.55285	0.87294	NA	NA
mmu-miR-142b	0	1.26181	-2.8713	0.55615	NA	NA
mmu-miR-143-3p	418627	950594	-1.1832	3.3696e-07	8.4073e-06	TRUE
mmu-miR-143-5p	190.34	117.958	0.68755	0.057773	0.1848	FALSE
mmu-miR-144-3p	0.448801	0	1.2201	0.80704	NA	NA
mmu-miR-144-5p	0.448801	0	1.2201	0.80704	NA	NA
mmu-miR-145a-3p	144.284	212.684	-0.56229	0.10358	0.28243	FALSE
mmu-miR-145a-5p	3074.12	3589.19	-0.22299	0.41068	0.67259	FALSE
mmu-miR-146a-5p	503.062	418.182	0.26872	0.36316	0.62923	FALSE
mmu-miR-146b-3p	1.43045	0	2.8585	0.53789	NA	NA
mmu-miR-146b-5p	7628.07	6792.72	0.16735	0.47217	0.7241	FALSE
mmu-miR-147-3p	134.748	37.729	1.8286	4.5139e-05	0.00057755	TRUE
mmu-miR-147-5p	0	1.89272	-3.457	0.40448	NA	NA
mmu-miR-148a-3p	17949.2	18915.2	-0.075536	0.76616	0.90591	FALSE
mmu-miR-148a-5p	16.465	25.0245	-0.59133	0.47451	0.7241	FALSE
mmu-miR-148b-3p	1497.28	1262.29	0.24609	0.31607	0.58198	FALSE
mmu-miR-148b-5p	24.01	60.2082	-1.3227	0.022509	0.090582	FALSE
mmu-miR-149-5p	226.747	238.171	-0.074691	0.82765	0.93588	FALSE
mmu-miR-150-3p	0.448801	0	1.2201	0.80704	NA	NA
mmu-miR-150-5p	3.73048	3.25391	0.20333	0.90956	NA	NA
mmu-miR-151-3p	7554.08	5269.3	0.51945	0.022821	0.090759	FALSE
mmu-miR-151-5p	66.4763	144.464	-1.1212	0.0053249	0.028571	TRUE
mmu-miR-152-3p	6476.56	7528.64	-0.21724	0.34267	0.60422	FALSE
mmu-miR-152-5p	332.297	287.373	0.21221	0.47983	0.72477	FALSE
mmu-miR-153-3p	0.925617	0.453732	0.85235	0.83116	NA	NA
mmu-miR-154-3p	18.7365	48.4976	-1.3794	0.043731	0.15049	FALSE
mmu-miR-154-5p	70.4875	143.371	-1.0206	0.012779	0.061313	FALSE
mmu-miR-155-3p	7.26486	16.4683	-1.1796	0.27534	0.53669	FALSE
mmu-miR-155-5p	1660.53	712.508	1.2223	4.8998e-06	8.15e-05	TRUE
mmu-miR-15a-3p	9.67696	4.79229	1.0178	0.42831	0.68796	FALSE
mmu-miR-15a-5p	44.7664	23.1533	0.95048	0.13127	0.3296	FALSE
mmu-miR-15b-3p	59.9965	65.3635	-0.13341	0.80013	0.92423	FALSE
mmu-miR-15b-5p	275.892	459.161	-0.73455	0.011531	0.056411	FALSE
mmu-miR-16-1-3p	414.875	524.563	-0.33707	0.22744	0.46898	FALSE
mmu-miR-16-2-3p	1.85123	10.492	-2.5044	0.089443	0.25816	FALSE
mmu-miR-16-5p	1644.66	1857.05	-0.17455	0.48274	0.72557	FALSE
mmu-miR-17-3p	70.3469	39.2673	0.83471	0.10665	0.28766	FALSE
mmu-miR-17-5p	343.322	346.164	-0.0098344	0.97437	0.99242	FALSE
mmu-miR-181a-1-3p	51.3858	193.372	-1.9129	7.871e-07	1.8703e-05	TRUE
mmu-miR-181a-2-3p	23.926	92.259	-1.9462	0.00018871	0.0017768	TRUE
mmu-miR-181a-5p	1577.68	1250.74	0.33592	0.17563	0.38831	FALSE
mmu-miR-181b-1-3p	0.476816	1.3612	-1.5583	0.68801	NA	NA
mmu-miR-181b-5p	548.948	397.228	0.46752	0.080041	0.2353	FALSE
mmu-miR-181c-3p	121.565	262.024	-1.1085	0.00075811	0.0056181	TRUE
mmu-miR-181c-5p	120.976	101.822	0.24985	0.52075	0.75539	FALSE
mmu-miR-181d-3p	0.476816	0	1.2642	0.80009	NA	NA
mmu-miR-181d-5p	801.305	561.432	0.51512	0.054431	0.17523	FALSE
mmu-miR-182-3p	3.64644	5.79914	-0.68516	0.67233	NA	NA
mmu-miR-182-5p	10000.4	10143.1	-0.020264	0.94789	0.98337	FALSE
mmu-miR-183-3p	9.62093	8.14559	0.23182	0.84307	0.94114	FALSE
mmu-miR-183-5p	7095.64	9160.53	-0.36833	0.13373	0.3296	FALSE
mmu-miR-1839-3p	11.0514	28.3778	-1.353	0.09877	0.27534	FALSE
mmu-miR-1839-5p	4938.55	4107.21	0.26603	0.24148	0.48982	FALSE
mmu-miR-184-3p	7.88175	6.86218	0.22119	0.86359	0.94461	FALSE
mmu-miR-1843a-3p	4.74015	8.95366	-0.92492	0.5137	0.75172	FALSE
mmu-miR-1843a-5p	1052.37	785.559	0.42247	0.085423	0.24928	FALSE
mmu-miR-1843b-3p	39.4373	38.3167	0.050901	0.93483	0.97898	FALSE
mmu-miR-1843b-5p	722.262	552.228	0.38702	0.12877	0.32618	FALSE
mmu-miR-185-3p	14.7819	16.8227	-0.18736	0.83083	0.93588	FALSE
mmu-miR-185-5p	561.82	591.482	-0.07513	0.77698	0.90591	FALSE
mmu-miR-186-3p	2.30004	3.25391	-0.49203	0.80435	NA	NA
mmu-miR-186-5p	296.479	1174.95	-1.9858	3.653e-14	6.0761e-12	TRUE
mmu-miR-187-3p	36.772	26.4073	0.47662	0.46831	0.7241	FALSE
mmu-miR-187-5p	0	0.630906	-1.8278	0.7131	NA	NA
mmu-miR-188-5p	9.70497	9.48518	0.047811	0.96607	0.99191	FALSE
mmu-miR-18a-3p	9.3122	5.42319	0.78794	0.53676	0.76746	FALSE
mmu-miR-18a-5p	102.519	113.675	-0.14849	0.70493	0.88335	FALSE
mmu-miR-1902	0.448801	0	1.2201	0.80704	NA	NA
mmu-miR-190a-3p	1.90726	1.9921	-0.084077	0.97388	NA	NA
mmu-miR-190a-5p	19.9714	15.7942	0.36174	0.71471	0.88335	FALSE
mmu-miR-190b-3p	0.448801	2.62301	-2.5145	0.39344	NA	NA
mmu-miR-190b-5p	10.2938	7.94681	0.39098	0.74249	0.8971	FALSE
mmu-miR-191-3p	4.17928	4.61511	-0.1522	0.92426	NA	NA
mmu-miR-191-5p	957.483	1765.72	-0.88254	0.00021307	0.0018986	TRUE
mmu-miR-192-5p	511.556	744.792	-0.54379	0.061263	0.19348	FALSE
mmu-miR-1927	0.476816	0	1.2642	0.80009	NA	NA
mmu-miR-1929-5p	0.925617	1.9921	-1.1201	0.6801	NA	NA
mmu-miR-1930-3p	0.953632	0.630906	0.67327	0.87015	NA	NA
mmu-miR-1930-5p	1.37442	2.44584	-0.84707	0.72445	NA	NA
mmu-miR-1932	3.25367	1.08464	1.5971	0.49045	NA	NA
mmu-miR-1933-3p	3.3097	4.89167	-0.58669	0.73819	NA	NA
mmu-miR-1933-5p	0.953632	0	2.2726	0.64208	NA	NA
mmu-miR-1934-3p	0	0.453732	-1.587	0.75025	NA	NA
mmu-miR-1934-5p	1.37442	0.453732	1.4219	0.69006	NA	NA
mmu-miR-1936	2.69281	3.25391	-0.26036	0.90289	NA	NA
mmu-miR-1938	2.27202	2.62301	-0.20423	0.9238	NA	NA
mmu-miR-193a-3p	83.5297	34.1207	1.2795	0.014336	0.065031	FALSE
mmu-miR-193a-5p	45.2992	24.6917	0.87398	0.15827	0.36563	FALSE
mmu-miR-193b-3p	310.84	201.462	0.62366	0.046048	0.15422	FALSE
mmu-miR-193b-5p	13.3794	7.41529	0.85308	0.42877	0.68796	FALSE
mmu-miR-194-2-3p	1.40243	0.453732	1.4473	0.68325	NA	NA
mmu-miR-194-5p	45.804	54.0763	-0.23871	0.65059	0.85847	FALSE
mmu-miR-1941-3p	0.448801	2.89957	-2.6731	0.3554	NA	NA
mmu-miR-1941-5p	4.26333	1.81493	1.1746	0.59032	NA	NA
mmu-miR-1943-3p	0	0.907465	-2.4393	0.61937	NA	NA
mmu-miR-1943-5p	2.27202	5.06884	-1.1601	0.52063	NA	NA
mmu-miR-1945	13.5195	26.74	-0.97653	0.23959	0.48798	FALSE
mmu-miR-1947-5p	5.60973	4.16138	0.42385	0.78337	NA	NA
mmu-miR-1948-3p	1.40243	5.14663	-1.8659	0.33849	NA	NA
mmu-miR-1948-5p	5.13292	5.69975	-0.15841	0.91359	0.97005	FALSE
mmu-miR-1949	6.84408	6.86218	0.019133	0.98875	0.99523	FALSE
mmu-miR-1950	2.30004	2.34645	0.0017894	0.99935	NA	NA
mmu-miR-1953	4.09524	1.71554	1.2909	0.52743	NA	NA
mmu-miR-1955-3p	1.90726	1.26181	0.63602	0.83571	NA	NA
mmu-miR-1955-5p	1.37442	1.08464	0.35312	0.90322	NA	NA
mmu-miR-1956	0.953632	0.453732	0.89214	0.836	NA	NA
mmu-miR-1958	0.476816	0.907465	-0.97465	0.82273	NA	NA
mmu-miR-195a-3p	46.7857	74.7277	-0.67914	0.16857	0.37719	FALSE
mmu-miR-195a-5p	61.1187	63.6825	-0.061982	0.898	0.96566	FALSE
mmu-miR-1960	0.448801	3.60826	-2.9535	0.28211	NA	NA
mmu-miR-1964-3p	105.324	84.9647	0.30477	0.46889	0.7241	FALSE
mmu-miR-1964-5p	1.43045	0	2.8585	0.53789	NA	NA
mmu-miR-1966-3p	1.37442	0.630906	1.2324	0.72099	NA	NA
mmu-miR-196a-1-3p	1.85123	7.06095	-1.9406	0.24502	NA	NA
mmu-miR-196a-5p	13.0707	10.2155	0.35891	0.72829	0.88639	FALSE
mmu-miR-196b-5p	56.8834	48.7871	0.23216	0.6696	0.86296	FALSE
mmu-miR-1970b-5p	1.43045	0.630906	1.2723	0.73173	NA	NA
mmu-miR-1970c-5p	0	0.907465	-2.4393	0.61937	NA	NA
mmu-miR-1981-3p	9.22816	13.7459	-0.57392	0.57365	0.80791	FALSE
mmu-miR-1981-5p	1850.39	851.043	1.1206	5.619e-06	9.0371e-05	TRUE
mmu-miR-1983	79.9124	126.082	-0.65727	0.11919	0.31468	FALSE
mmu-miR-199a-3p	8776.7	14447.6	-0.71911	0.00099574	0.0069982	TRUE
mmu-miR-199a-5p	13617.6	19984.5	-0.55334	0.019512	0.082237	FALSE
mmu-miR-199b-5p	1406.35	2520.06	-0.84084	0.0016425	0.010635	TRUE
mmu-miR-19a-3p	41.6808	60.2644	-0.52403	0.34168	0.60422	FALSE
mmu-miR-19b-1-5p	0.897602	0.630906	0.59535	0.88663	NA	NA
mmu-miR-19b-3p	653.965	788.973	-0.26863	0.39772	0.66154	FALSE
mmu-miR-1a-2-5p	1.3464	0.630906	1.1924	0.75159	NA	NA
mmu-miR-1a-3p	1838.37	1375.53	0.41818	0.66521	0.86296	FALSE
mmu-miR-1b-3p	1.3464	0.630906	1.1924	0.75159	NA	NA
mmu-miR-1b-5p	1837.02	1373.99	0.41873	0.66506	0.86296	FALSE
mmu-miR-200a-3p	24.5709	31.5539	-0.35857	0.5976	0.81034	FALSE
mmu-miR-200a-5p	2.74884	6.43004	-1.2364	0.44566	NA	NA
mmu-miR-200b-3p	21.71	43.096	-0.99817	0.13666	0.33265	FALSE
mmu-miR-200c-3p	2.32805	6.23127	-1.4092	0.40159	NA	NA
mmu-miR-201-5p	0.448801	2.44584	-2.4264	0.42403	NA	NA
mmu-miR-202-5p	4.60007	7.86903	-0.77434	0.57056	0.80773	FALSE
mmu-miR-203-3p	9.50831	17.8857	-0.90955	0.43171	0.69046	FALSE
mmu-miR-203b-5p	0.953632	3.15453	-1.7123	0.54062	NA	NA
mmu-miR-204-5p	0.897602	11.2785	-3.6146	0.042636	0.14878	FALSE
mmu-miR-205-5p	0.953632	32.1762	-5.0794	0.27731	0.53843	FALSE
mmu-miR-206-3p	2089.94	948.185	1.1404	5.7875e-05	0.000722	TRUE
mmu-miR-208b-3p	1.85123	1.9921	-0.12321	0.95834	NA	NA
mmu-miR-20a-3p	3.14161	1.9921	0.64535	0.78102	NA	NA
mmu-miR-20a-5p	658.398	680.729	-0.046745	0.86405	0.94461	FALSE
mmu-miR-210-3p	2863.54	1268.48	1.175	1.3917e-06	3.0194e-05	TRUE
mmu-miR-210-5p	28.9468	63.5399	-1.1279	0.048827	0.16003	FALSE
mmu-miR-212-3p	1.3464	2.72239	-1.0341	0.7064	NA	NA
mmu-miR-212-5p	2.72082	10.6692	-1.9607	0.16672	0.37534	FALSE
mmu-miR-214-3p	11238.6	7243.83	0.63355	0.0060227	0.031972	TRUE
mmu-miR-214-5p	822.032	781.596	0.073291	0.76839	0.90591	FALSE
mmu-miR-215-3p	0.476816	0	1.2642	0.80009	NA	NA
mmu-miR-215-5p	0.953632	3.53047	-1.91	0.43263	NA	NA
mmu-miR-216a-3p	1.85123	1.26181	0.60647	0.82908	NA	NA
mmu-miR-216a-5p	0.448801	1.71554	-1.887	0.57661	NA	NA
mmu-miR-216b-3p	0.448801	2.62301	-2.5145	0.39344	NA	NA
mmu-miR-216b-5p	4.60007	3.60826	0.38809	0.82308	NA	NA
mmu-miR-216c-5p	0.448801	2.62301	-2.5145	0.39344	NA	NA
mmu-miR-217-5p	29.7604	16.8789	0.84445	0.31428	0.58084	FALSE
mmu-miR-218-1-3p	6.4513	8.95366	-0.47247	0.7008	0.88308	FALSE
mmu-miR-218-2-3p	0.897602	0.453732	0.81519	0.85229	NA	NA
mmu-miR-218-5p	24208	18656	0.37585	0.080161	0.2353	FALSE
mmu-miR-219a-1-3p	12.9586	13.0373	-0.022315	0.98181	0.99242	FALSE
mmu-miR-219a-2-3p	5.16093	4.53732	0.14752	0.93331	NA	NA
mmu-miR-219a-5p	25.2724	17.7302	0.50899	0.51202	0.75146	FALSE
mmu-miR-219b-3p	1.37442	3.43109	-1.2994	0.5529	NA	NA
mmu-miR-219b-5p	0.476816	1.3612	-1.5583	0.68801	NA	NA
mmu-miR-219c-3p	0.476816	0	1.2642	0.80009	NA	NA
mmu-miR-219c-5p	1.40243	5.24602	-1.9097	0.31818	NA	NA
mmu-miR-21a-3p	152.334	137.879	0.14041	0.69868	0.88308	FALSE
mmu-miR-21a-5p	1.05612e+06	3.48442e+06	-1.7221	1.3745e-13	1.3718e-11	TRUE
mmu-miR-21c	0	0.630906	-1.8278	0.7131	NA	NA
mmu-miR-22-3p	40967.8	35527.3	0.20555	0.34567	0.60735	FALSE
mmu-miR-22-5p	840.092	489.824	0.7765	0.0062223	0.032683	TRUE
mmu-miR-221-3p	2933.09	2839	0.047063	0.83273	0.93588	FALSE
mmu-miR-221-5p	716.349	679.057	0.07946	0.80623	0.92742	FALSE
mmu-miR-222-3p	1968.57	1369.88	0.52362	0.026428	0.099905	FALSE
mmu-miR-222-5p	213.003	248.931	-0.22651	0.48076	0.72477	FALSE
mmu-miR-223-3p	0.897602	0.453732	0.81519	0.85229	NA	NA
mmu-miR-223-5p	0	0.630906	-1.8278	0.7131	NA	NA
mmu-miR-224-3p	0.925617	0	2.2333	0.64803	NA	NA
mmu-miR-224-5p	131.858	76.7198	0.77646	0.060388	0.19193	FALSE
mmu-miR-23a-3p	2424.31	2416.18	0.0049455	0.98248	0.99242	FALSE
mmu-miR-23a-5p	0.448801	0	1.2201	0.80704	NA	NA
mmu-miR-23b-3p	463.005	499.046	-0.10909	0.68349	0.87005	FALSE
mmu-miR-23b-5p	1.3464	0	2.777	0.55929	NA	NA
mmu-miR-24-1-5p	2.27202	5.24602	-1.2022	0.49977	NA	NA
mmu-miR-24-2-5p	189.275	414.582	-1.1302	0.00013257	0.00135	TRUE
mmu-miR-24-3p	12184.1	10380.3	0.2311	0.2992	0.5612	FALSE
mmu-miR-25-3p	2307.46	2527.94	-0.13176	0.57949	0.80791	FALSE
mmu-miR-25-5p	15.3427	3.25391	2.2518	0.064547	0.20006	FALSE
mmu-miR-26a-1-3p	0.448801	0	1.2201	0.80704	NA	NA
mmu-miR-26a-2-3p	11.5002	11.1229	0.050245	0.96107	0.99191	FALSE
mmu-miR-26a-5p	86764.7	64385	0.43039	0.045886	0.15422	FALSE
mmu-miR-26b-3p	1.85123	3.43109	-0.87223	0.67271	NA	NA
mmu-miR-26b-5p	2536.14	2184.15	0.216	0.3574	0.62354	FALSE
mmu-miR-27a-3p	9807.61	18369.8	-0.90545	0.00019311	0.0017845	TRUE
mmu-miR-27a-5p	278.586	226.655	0.30002	0.38573	0.65026	FALSE
mmu-miR-27b-3p	9542.08	16959.6	-0.82981	0.0006182	0.004674	TRUE
mmu-miR-27b-5p	65.186	54.9622	0.251	0.61175	0.82504	FALSE
mmu-miR-28a-3p	1598.51	1831.1	-0.1964	0.4047	0.66869	FALSE
mmu-miR-28a-5p	913.074	747.946	0.28607	0.33333	0.59832	FALSE
mmu-miR-296-3p	1004.99	473.792	1.0816	0.00053914	0.0041389	TRUE
mmu-miR-297a-5p	73.6846	31.0224	1.2464	0.01845	0.079366	FALSE
mmu-miR-297b-3p	23.5332	48.0006	-1.0238	0.098156	0.27517	FALSE
mmu-miR-297b-5p	33.6304	29.3068	0.19461	0.77318	0.90591	FALSE
mmu-miR-297c-5p	3.25367	1.89272	0.83503	0.71277	NA	NA
mmu-miR-298-3p	0.476816	3.07674	-2.7212	0.3314	NA	NA
mmu-miR-298-5p	1726.02	1080.62	0.67477	0.0062985	0.032739	TRUE
mmu-miR-299a-3p	5197.41	4622.53	0.16913	0.44133	0.70012	FALSE
mmu-miR-299a-5p	169.053	187.785	-0.14903	0.68137	0.86958	FALSE
mmu-miR-299b-3p	10.7146	14.6534	-0.45563	0.64311	0.85122	FALSE
mmu-miR-299b-5p	10.7146	14.6534	-0.45563	0.64311	0.85122	FALSE
mmu-miR-29a-3p	3012.05	3433.06	-0.18854	0.40787	0.67171	FALSE
mmu-miR-29a-5p	23.2805	25.4998	-0.1314	0.8576	0.94461	FALSE
mmu-miR-29b-1-5p	0	3.25391	-4.2534	0.16071	NA	NA
mmu-miR-29b-2-5p	6.90011	2.26866	1.5417	0.38102	NA	NA
mmu-miR-29b-3p	293.002	424.539	-0.5319	0.10148	0.27823	FALSE
mmu-miR-29c-3p	21.682	21.2606	0.024231	0.97476	0.99242	FALSE
mmu-miR-29c-5p	38.287	31.7311	0.27628	0.65533	0.85873	FALSE
mmu-miR-300-3p	5654.52	7429.53	-0.39393	0.072763	0.22005	FALSE
mmu-miR-300-5p	33.4068	46.4407	-0.46517	0.46521	0.7241	FALSE
mmu-miR-301a-3p	35.959	83.8283	-1.2126	0.025282	0.097795	FALSE
mmu-miR-301a-5p	20.4196	82.0868	-2.0135	0.00034701	0.0028387	TRUE
mmu-miR-301b-3p	6.33925	10.3149	-0.70147	0.58132	0.80791	FALSE
mmu-miR-301b-5p	0.476816	0.630906	-0.35081	0.94188	NA	NA
mmu-miR-302a-3p	0.448801	0	1.2201	0.80704	NA	NA
mmu-miR-302b-3p	0.897602	0.453732	0.81519	0.85229	NA	NA
mmu-miR-302d-3p	0.476816	0	1.2642	0.80009	NA	NA
mmu-miR-3057-5p	26.6468	24.1386	0.14802	0.83723	0.93883	FALSE
mmu-miR-3058-3p	0.925617	1.81493	-1.0048	0.73764	NA	NA
mmu-miR-3059-5p	0.476816	0	1.2642	0.80009	NA	NA
mmu-miR-3060-3p	0	0.907465	-2.4393	0.61937	NA	NA
mmu-miR-3061-3p	0.476816	0.630906	-0.35081	0.94188	NA	NA
mmu-miR-3061-5p	5.07689	8.14559	-0.69002	0.60393	0.8167	FALSE
mmu-miR-3062-5p	2.24401	0	3.5138	0.36305	NA	NA
mmu-miR-3063-3p	0	1.3612	-3.0178	0.52353	NA	NA
mmu-miR-3064-5p	7.99381	4.43794	0.82313	0.56783	0.80725	FALSE
mmu-miR-3065-3p	1.85123	0.453732	1.8472	0.5693	NA	NA
mmu-miR-3065-5p	0	2.34645	-3.7719	0.27848	NA	NA
mmu-miR-3066-3p	0.476816	0.453732	-0.11292	0.98191	NA	NA
mmu-miR-3066-5p	51.0776	50.0143	0.030692	0.9541	0.98775	FALSE
mmu-miR-3068-3p	179.991	229.222	-0.34789	0.27986	0.54128	FALSE
mmu-miR-3068-5p	149.699	207.157	-0.4631	0.25385	0.50872	FALSE
mmu-miR-3069-3p	5.94647	8.57772	-0.50822	0.69929	0.88308	FALSE
mmu-miR-3069-5p	1.43045	0	2.8585	0.53789	NA	NA
mmu-miR-3070-3p	0	0.453732	-1.587	0.75025	NA	NA
mmu-miR-3071-3p	24.9917	60.286	-1.2659	0.029424	0.10876	FALSE
mmu-miR-3071-5p	1577.79	2303.64	-0.54569	0.019564	0.082237	FALSE
mmu-miR-3072-3p	71.5818	48.7525	0.5536	0.28321	0.54274	FALSE
mmu-miR-3072-5p	0	0.630906	-1.8278	0.7131	NA	NA
mmu-miR-3074-1-3p	2.27202	3.53047	-0.64164	0.74727	NA	NA
mmu-miR-3074-2-3p	185.629	408.705	-1.1377	0.00012295	0.0012782	TRUE
mmu-miR-3074-5p	12168.3	10370.6	0.23059	0.30028	0.5612	FALSE
mmu-miR-3075-5p	0.448801	0.453732	-0.15702	0.97486	NA	NA
mmu-miR-3076-3p	0.897602	0	2.1932	0.65414	NA	NA
mmu-miR-3076-5p	0	0.453732	-1.587	0.75025	NA	NA
mmu-miR-3077-3p	0.925617	0	2.2333	0.64803	NA	NA
mmu-miR-3079-5p	7.0682	1.71554	2.0809	0.24227	NA	NA
mmu-miR-3081-3p	59.885	45.0665	0.40329	0.45044	0.70686	FALSE
mmu-miR-3082-3p	2.77685	3.07674	-0.15641	0.93549	NA	NA
mmu-miR-3082-5p	2.32805	0	3.5633	0.30068	NA	NA
mmu-miR-3084-3p	8.77936	8.93207	0.0027198	0.99825	0.99857	FALSE
mmu-miR-3084-5p	8.8634	7.13873	0.32176	0.79335	0.92066	FALSE
mmu-miR-3086-5p	5.13292	3.70765	0.46839	0.77099	NA	NA
mmu-miR-3087-3p	0	0.907465	-2.4393	0.61937	NA	NA
mmu-miR-3089-3p	7.43295	0.453732	3.8355	0.075439	NA	NA
mmu-miR-3091-3p	0	0.453732	-1.587	0.75025	NA	NA
mmu-miR-3092-3p	1.43045	0	2.8585	0.53789	NA	NA
mmu-miR-3095-3p	18.5964	33.0145	-0.83108	0.24391	0.49276	FALSE
mmu-miR-3095-5p	6.53535	8.14559	-0.32923	0.79645	0.9221	FALSE
mmu-miR-3097-3p	0	1.3612	-3.0178	0.52353	NA	NA
mmu-miR-3097-5p	0.897602	0	2.1932	0.65414	NA	NA
mmu-miR-3098-3p	0.448801	0.453732	-0.15702	0.97486	NA	NA
mmu-miR-3098-5p	0.448801	1.08464	-1.2352	0.74902	NA	NA
mmu-miR-3099-3p	2.32805	1.9921	0.20459	0.92732	NA	NA
mmu-miR-30a-3p	92.4497	189.323	-1.0323	0.0045857	0.025146	TRUE
mmu-miR-30a-5p	54293.9	89324	-0.71824	0.00366	0.020993	TRUE
mmu-miR-30b-3p	56.5467	53.0479	0.099401	0.84986	0.9424	FALSE
mmu-miR-30b-5p	354.205	667.601	-0.91319	0.0011164	0.0076316	TRUE
mmu-miR-30c-1-3p	27.123	22.5224	0.26412	0.72514	0.8847	FALSE
mmu-miR-30c-2-3p	232.414	261.009	-0.16562	0.59505	0.81008	FALSE
mmu-miR-30c-5p	1052.38	1881.64	-0.83758	0.001717	0.010846	TRUE
mmu-miR-30d-3p	30.5174	40.4298	-0.40695	0.50463	0.74721	FALSE
mmu-miR-30d-5p	34262.2	47023.2	-0.45673	0.048285	0.16003	FALSE
mmu-miR-30e-3p	66.0275	191.735	-1.5378	4.3582e-05	0.0005723	TRUE
mmu-miR-30e-5p	13265.4	19294.1	-0.54041	0.029044	0.10816	FALSE
mmu-miR-30f	14.8099	33.0923	-1.1581	0.11541	0.30797	FALSE
mmu-miR-31-3p	333.701	622.016	-0.89669	0.0017977	0.011213	TRUE
mmu-miR-31-5p	4737.32	3802.13	0.31749	0.16329	0.37206	FALSE
mmu-miR-3101-5p	0.448801	0	1.2201	0.80704	NA	NA
mmu-miR-3102-3p	42.0455	27.4703	0.62541	0.32347	0.59027	FALSE
mmu-miR-3102-3p.2-3p	5.66576	3.53047	0.6638	0.68819	NA	NA
mmu-miR-3102-5p	0	0.453732	-1.587	0.75025	NA	NA
mmu-miR-3102-5p.2-5p	10.2098	11.0236	-0.10052	0.92504	0.97763	FALSE
mmu-miR-3103-5p	0.476816	1.89272	-1.9828	0.57616	NA	NA
mmu-miR-3105-3p	0	0.630906	-1.8278	0.7131	NA	NA
mmu-miR-3108-5p	0	0.453732	-1.587	0.75025	NA	NA
mmu-miR-3109-3p	4.06722	4.43794	-0.13743	0.93671	NA	NA
mmu-miR-3109-5p	2.30004	0.453732	2.1593	0.47717	NA	NA
mmu-miR-3110-3p	1.82322	1.9921	-0.14068	0.95307	NA	NA
mmu-miR-3110-5p	12.9026	5.87692	1.1398	0.31815	0.58366	FALSE
mmu-miR-3112-3p	0.476816	0	1.2642	0.80009	NA	NA
mmu-miR-3113-5p	0.897602	0	2.1932	0.65414	NA	NA
mmu-miR-3154	1.3464	0.630906	1.1924	0.75159	NA	NA
mmu-miR-32-3p	15.5674	19.2685	-0.30846	0.72058	0.88335	FALSE
mmu-miR-32-5p	126.754	117.439	0.11348	0.76854	0.90591	FALSE
mmu-miR-320-3p	877.63	1371.23	-0.64291	0.01382	0.063268	FALSE
mmu-miR-320-5p	0.476816	0.453732	-0.11292	0.98191	NA	NA
mmu-miR-322-3p	390.694	2273.93	-2.5417	1.0075e-23	5.0273e-21	TRUE
mmu-miR-322-5p	2170.21	1335.92	0.70042	0.0028016	0.017	TRUE
mmu-miR-323-3p	293.507	403.965	-0.46109	0.12845	0.32618	FALSE
mmu-miR-323-5p	1.82322	0	3.2131	0.40025	NA	NA
mmu-miR-324-3p	20.9244	18.6376	0.16062	0.84131	0.94114	FALSE
mmu-miR-324-5p	143.863	58.6698	1.2998	0.0016624	0.010635	TRUE
mmu-miR-325-3p	4.17928	0	4.4077	0.10995	NA	NA
mmu-miR-325-5p	0.448801	0.907465	-1.0152	0.81691	NA	NA
mmu-miR-326-3p	7.32089	4.33855	0.76616	0.59244	0.81008	FALSE
mmu-miR-328-3p	743.13	492.296	0.59358	0.020216	0.083371	FALSE
mmu-miR-328-5p	0	0.453732	-1.587	0.75025	NA	NA
mmu-miR-329-3p	151.269	350.515	-1.2095	0.00023096	0.0020219	TRUE
mmu-miR-329-5p	892.668	345.11	1.3756	0.00016638	0.0016279	TRUE
mmu-miR-33-3p	9.3122	6.50783	0.52403	0.66966	0.86296	FALSE
mmu-miR-33-5p	15.2867	25.0461	-0.71079	0.3674	0.63219	FALSE
mmu-miR-330-3p	22.1868	20.2538	0.13417	0.86114	0.94461	FALSE
mmu-miR-330-5p	44.9345	37.7074	0.25418	0.65716	0.85873	FALSE
mmu-miR-331-3p	34.6126	37.4524	-0.11678	0.84782	0.94223	FALSE
mmu-miR-331-5p	28.0212	30.5902	-0.13303	0.84651	0.94223	FALSE
mmu-miR-335-3p	3.16962	0.453732	2.6214	0.35084	NA	NA
mmu-miR-335-5p	0.476816	0.453732	-0.11292	0.98191	NA	NA
mmu-miR-337-3p	5.60973	2.44584	1.1647	0.50268	NA	NA
mmu-miR-337-5p	199.092	130.243	0.61131	0.075138	0.22587	FALSE
mmu-miR-338-3p	0	2.34645	-3.7719	0.27848	NA	NA
mmu-miR-338-5p	1.85123	0.453732	1.8472	0.5693	NA	NA
mmu-miR-339-3p	66.6159	36.6443	0.85496	0.12161	0.31773	FALSE
mmu-miR-339-5p	74.919	103.559	-0.46783	0.26524	0.52313	FALSE
mmu-miR-340-3p	57.2482	88.7632	-0.62808	0.17587	0.38831	FALSE
mmu-miR-340-5p	3513.95	4433.68	-0.33553	0.13386	0.3296	FALSE
mmu-miR-341-3p	318.553	280.403	0.17986	0.58286	0.80791	FALSE
mmu-miR-341-5p	1.43045	1.9921	-0.49922	0.8535	NA	NA
mmu-miR-342-3p	135.309	325.75	-1.2632	0.0010387	0.0071984	TRUE
mmu-miR-342-5p	30.5454	13.37	1.211	0.12506	0.32216	FALSE
mmu-miR-344-3p	270.871	179.553	0.59903	0.09028	0.25816	FALSE
mmu-miR-344b-3p	274.236	385.237	-0.48706	0.13474	0.3296	FALSE
mmu-miR-344c-3p	10.4345	7.67025	0.47429	0.71129	0.88335	FALSE
mmu-miR-344c-5p	0.448801	0	1.2201	0.80704	NA	NA
mmu-miR-344d-3-5p	4.09524	2.62301	0.64397	0.72892	NA	NA
mmu-miR-344d-3p	16.9418	79.5329	-2.2229	0.00019987	0.0018133	TRUE
mmu-miR-344g-3p	0	0.630906	-1.8278	0.7131	NA	NA
mmu-miR-345-3p	31.7517	20.8847	0.60954	0.38897	0.65352	FALSE
mmu-miR-345-5p	87.5409	53.5232	0.71324	0.12525	0.32216	FALSE
mmu-miR-3470a	33.3782	21.8137	0.60157	0.39044	0.65352	FALSE
mmu-miR-3470b	41.0913	36.7437	0.15218	0.80923	0.92742	FALSE
mmu-miR-3471	0.448801	2.26866	-2.3286	0.48758	NA	NA
mmu-miR-3473a	144.535	69.2137	1.0479	0.043664	0.15049	FALSE
mmu-miR-3473b	19.0452	20.176	-0.089293	0.91138	0.97005	FALSE
mmu-miR-3473d	0.897602	0	2.1932	0.65414	NA	NA
mmu-miR-3473e	1.82322	2.26866	-0.34798	0.88973	NA	NA
mmu-miR-3473f	0.897602	0.453732	0.81519	0.85229	NA	NA
mmu-miR-3473h-5p	5.5537	1.81493	1.5473	0.42212	NA	NA
mmu-miR-3474	6.36726	4.51573	0.51895	0.7318	0.88795	FALSE
mmu-miR-34a-3p	0.448801	0	1.2201	0.80704	NA	NA
mmu-miR-34a-5p	1000.71	603.115	0.73266	0.0074252	0.037426	TRUE
mmu-miR-34b-3p	176.148	429.629	-1.2877	1.7207e-05	0.00025254	TRUE
mmu-miR-34b-5p	127.342	94.3851	0.43527	0.26963	0.52971	FALSE
mmu-miR-34c-3p	111.158	194.712	-0.8091	0.021445	0.087222	FALSE
mmu-miR-34c-5p	49018.3	36212.7	0.43684	0.048744	0.16003	FALSE
mmu-miR-350-3p	33.743	119.31	-1.8183	0.00010678	0.0011337	TRUE
mmu-miR-350-5p	51.5544	33.6454	0.61532	0.28364	0.54274	FALSE
mmu-miR-351-3p	8.75134	11.9526	-0.46235	0.67273	0.86296	FALSE
mmu-miR-351-5p	428.957	542.358	-0.33747	0.2482	0.4994	FALSE
mmu-miR-3535	515.039	753.495	-0.54658	0.12789	0.32618	FALSE
mmu-miR-3544-3p	0	2.97736	-4.114	0.19758	NA	NA
mmu-miR-3544-5p	5.60973	2.44584	1.1647	0.50268	NA	NA
mmu-miR-361-3p	202.262	287.727	-0.50581	0.11281	0.30265	FALSE
mmu-miR-361-5p	148.716	135.999	0.13031	0.71628	0.88335	FALSE
mmu-miR-362-3p	26.6188	106.869	-2.0009	7.6035e-05	0.00088235	TRUE
mmu-miR-362-5p	56.6027	51.0342	0.16081	0.77365	0.90591	FALSE
mmu-miR-3620-3p	0	0.453732	-1.587	0.75025	NA	NA
mmu-miR-3620-5p	3.19764	1.9921	0.66454	0.75022	NA	NA
mmu-miR-363-3p	3.25367	3.07674	0.070693	0.9698	NA	NA
mmu-miR-365-1-5p	18.0075	15.8158	0.19637	0.81909	0.92893	FALSE
mmu-miR-365-2-5p	36.5759	18.5166	1.001	0.16478	0.37375	FALSE
mmu-miR-365-3p	552.458	277.737	0.99687	0.0038367	0.021756	TRUE
mmu-miR-369-3p	103.473	523.146	-2.3369	9.0397e-15	2.2554e-12	TRUE
mmu-miR-369-5p	219.734	342.776	-0.64142	0.051561	0.16707	FALSE
mmu-miR-370-3p	428.334	190.382	1.1655	0.00030641	0.0025915	TRUE
mmu-miR-370-5p	1.37442	2.16928	-0.6485	0.7918	NA	NA
mmu-miR-374b-5p	969.489	1260.98	-0.37836	0.13768	0.33352	FALSE
mmu-miR-374c-3p	965.394	1258.35	-0.38146	0.13435	0.3296	FALSE
mmu-miR-374c-5p	0	2.89957	-4.1026	0.20029	NA	NA
mmu-miR-375-3p	0	1.53837	-3.1802	0.4374	NA	NA
mmu-miR-376a-3p	6.92812	14.7312	-1.0812	0.30978	0.57465	FALSE
mmu-miR-376a-5p	32.8174	37.608	-0.19247	0.75408	0.90591	FALSE
mmu-miR-376b-3p	118.815	200.688	-0.7572	0.032274	0.11842	FALSE
mmu-miR-376b-5p	39.5774	58.0173	-0.54417	0.32853	0.59276	FALSE
mmu-miR-376c-3p	31.3589	204.763	-2.7039	6.9537e-11	3.4699e-09	TRUE
mmu-miR-376c-5p	0.897602	0.630906	0.59535	0.88663	NA	NA
mmu-miR-377-3p	33.2662	34.0775	-0.028805	0.9635	0.99191	FALSE
mmu-miR-377-5p	20.5597	6.15348	1.7257	0.08988	0.25816	FALSE
mmu-miR-378a-3p	16874.8	21230.2	-0.33132	0.20001	0.43205	FALSE
mmu-miR-378a-5p	210.619	171.226	0.29701	0.3764	0.64103	FALSE
mmu-miR-378b	28.3014	23.3521	0.26633	0.71113	0.88335	FALSE
mmu-miR-378c	631.548	1417.75	-1.168	0.00076559	0.0056181	TRUE
mmu-miR-379-3p	103.472	150.242	-0.53995	0.15438	0.35998	FALSE
mmu-miR-379-5p	135354	72690.2	0.8969	2.8804e-05	0.00038847	TRUE
mmu-miR-380-3p	323.545	192.664	0.74624	0.015737	0.070744	FALSE
mmu-miR-380-5p	832.86	1133.04	-0.44373	0.065779	0.20262	FALSE
mmu-miR-381-3p	4409.66	6644.78	-0.59142	0.011952	0.057903	FALSE
mmu-miR-381-5p	0.448801	0	1.2201	0.80704	NA	NA
mmu-miR-382-3p	361.385	1115.7	-1.6259	1.456e-10	6.605e-09	TRUE
mmu-miR-382-5p	2418.5	1475.73	0.7131	0.0021273	0.013105	TRUE
mmu-miR-383-5p	2.80487	1.81493	0.57789	0.806	NA	NA
mmu-miR-384-3p	0.476816	0.453732	-0.11292	0.98191	NA	NA
mmu-miR-384-5p	2.74884	0.907465	1.5303	0.56101	NA	NA
mmu-miR-409-3p	6212.89	5124.87	0.27753	0.2641	0.52313	FALSE
mmu-miR-409-5p	296.142	281.41	0.077607	0.81134	0.92742	FALSE
mmu-miR-410-3p	287.672	1078.75	-1.9063	3.1123e-13	2.5884e-11	TRUE
mmu-miR-410-5p	11.1354	8.49993	0.39085	0.72226	0.88335	FALSE
mmu-miR-411-3p	302.564	583.509	-0.9494	0.0012599	0.0082723	TRUE
mmu-miR-411-5p	20851.9	27180.6	-0.38237	0.079808	0.2353	FALSE
mmu-miR-412-3p	4.15127	3.98421	0.04293	0.9795	NA	NA
mmu-miR-412-5p	113.149	85.0425	0.40767	0.32496	0.59027	FALSE
mmu-miR-421-3p	75.7885	54.8628	0.47319	0.32905	0.59276	FALSE
mmu-miR-421-5p	0	1.26181	-2.8713	0.55615	NA	NA
mmu-miR-423-3p	3384.75	1807.12	0.90522	9.7857e-05	0.0010615	TRUE
mmu-miR-423-5p	1391.23	1083.98	0.361	0.14711	0.35122	FALSE
mmu-miR-425-3p	33.827	48.3766	-0.51519	0.37003	0.63234	FALSE
mmu-miR-425-5p	504.352	496.181	0.026397	0.93305	0.97898	FALSE
mmu-miR-429-3p	3.7585	5.3454	-0.53182	0.74625	NA	NA
mmu-miR-431-3p	28.0212	13.6682	1.0225	0.20578	0.43883	FALSE
mmu-miR-431-5p	231.825	136.937	0.75289	0.035902	0.13077	FALSE
mmu-miR-433-3p	212.668	119.064	0.83268	0.017416	0.076234	FALSE
mmu-miR-433-5p	15.9596	26.3295	-0.73008	0.37874	0.64282	FALSE
mmu-miR-434-3p	146.164	561.739	-1.9409	5.2136e-11	3.252e-09	TRUE
mmu-miR-434-5p	1727.29	3312.64	-0.93924	8.2154e-05	0.000911	TRUE
mmu-miR-449c-5p	0	0.630906	-1.8278	0.7131	NA	NA
mmu-miR-450a-1-3p	0.476816	2.62301	-2.4858	0.39734	NA	NA
mmu-miR-450a-2-3p	0	1.71554	-3.3229	0.39772	NA	NA
mmu-miR-450a-5p	1352.02	1453.86	-0.1044	0.65738	0.85873	FALSE
mmu-miR-450b-3p	24.8236	18.5382	0.42333	0.58245	0.80791	FALSE
mmu-miR-450b-5p	410.415	257.18	0.67737	0.02478	0.096602	FALSE
mmu-miR-451a	63.4205	128.281	-1.0145	0.49481	0.73604	FALSE
mmu-miR-452-5p	1.82322	1.3612	0.37789	0.89168	NA	NA
mmu-miR-455-3p	88.1583	90.9756	-0.044653	0.91538	0.97005	FALSE
mmu-miR-455-5p	973.22	619.307	0.65415	0.017739	0.076974	FALSE
mmu-miR-463-3p	0.925617	0.453732	0.85235	0.83116	NA	NA
mmu-miR-465a-3p	1.37442	0.907465	0.54913	0.86376	NA	NA
mmu-miR-465a-5p	0	0.630906	-1.8278	0.7131	NA	NA
mmu-miR-465b-5p	3.73048	0	4.2433	0.1404	NA	NA
mmu-miR-465c-5p	0.476816	1.3612	-1.5583	0.68801	NA	NA
mmu-miR-466a-3p	44.0929	269.565	-2.6115	7.3449e-12	5.2359e-10	TRUE
mmu-miR-466a-5p	8.4146	11.2223	-0.42625	0.70447	0.88335	FALSE
mmu-miR-466b-3p	51.8346	275.165	-2.4065	6.6367e-11	3.4699e-09	TRUE
mmu-miR-466b-5p	333.503	201.829	0.72573	0.016112	0.071786	FALSE
mmu-miR-466c-5p	869.266	285.446	1.6082	1.3776e-09	4.2963e-08	TRUE
mmu-miR-466d-3p	12.033	63.0084	-2.386	0.00018391	0.0017648	TRUE
mmu-miR-466d-5p	53.7144	32.9929	0.71088	0.22652	0.46898	FALSE
mmu-miR-466e-5p	142.938	86.7365	0.71962	0.062156	0.19507	FALSE
mmu-miR-466f	63.839	46.5055	0.45079	0.401	0.66478	FALSE
mmu-miR-466f-3p	29.199	39.3667	-0.43836	0.48795	0.7312	FALSE
mmu-miR-466f-5p	60.9781	45.598	0.41375	0.44027	0.70012	FALSE
mmu-miR-466g	5.52569	5.97631	-0.12775	0.92865	0.97763	FALSE
mmu-miR-466h-3p	17.6988	34.2979	-0.96234	0.18558	0.40275	FALSE
mmu-miR-466h-5p	113.879	78.8242	0.53625	0.20318	0.43701	FALSE
mmu-miR-466i-3p	9.92909	14.93	-0.59823	0.58484	0.80802	FALSE
mmu-miR-466i-5p	5.49767	5.89852	-0.1316	0.93655	0.97898	FALSE
mmu-miR-466j	8.47063	1.53837	2.4411	0.15037	0.35562	FALSE
mmu-miR-466k	119.657	74.0968	0.68699	0.097882	0.27517	FALSE
mmu-miR-466m-3p	1.90726	7.96841	-2.0848	0.23348	0.47748	FALSE
mmu-miR-466n-3p	0	1.3612	-3.0178	0.52353	NA	NA
mmu-miR-466n-5p	53.7144	32.9929	0.71088	0.22652	0.46898	FALSE
mmu-miR-466o-3p	0	0.453732	-1.587	0.75025	NA	NA
mmu-miR-466p-5p	185.489	117.837	0.65503	0.064428	0.20006	FALSE
mmu-miR-467a-3p	89.4487	268.269	-1.5827	4.5631e-06	7.8517e-05	TRUE
mmu-miR-467a-5p	19459.8	10568.1	0.88084	7.1774e-05	0.00085274	TRUE
mmu-miR-467b-3p	0	1.26181	-2.8713	0.55615	NA	NA
mmu-miR-467b-5p	19459.8	10568.1	0.88084	7.1774e-05	0.00085274	TRUE
mmu-miR-467c-3p	0.925617	7.03935	-2.911	0.13159	NA	NA
mmu-miR-467c-5p	496.887	379.096	0.3891	0.16699	0.37534	FALSE
mmu-miR-467d-3p	89.4487	268.269	-1.5827	4.5631e-06	7.8517e-05	TRUE
mmu-miR-467d-5p	171.659	136.906	0.32689	0.35863	0.62354	FALSE
mmu-miR-467e-3p	4.12325	7.31591	-0.81058	0.57631	0.80791	FALSE
mmu-miR-467e-5p	447.354	484.63	-0.11449	0.67121	0.86296	FALSE
mmu-miR-470-5p	0.953632	0	2.2726	0.64208	NA	NA
mmu-miR-471-5p	0.476816	0	1.2642	0.80009	NA	NA
mmu-miR-483-3p	82.3799	74.5937	0.13411	0.77701	0.90591	FALSE
mmu-miR-483-5p	64.4839	50.965	0.32905	0.56042	0.799	FALSE
mmu-miR-484	838.554	536.109	0.64393	0.012933	0.061464	FALSE
mmu-miR-485-3p	371.481	271.531	0.45104	0.12045	0.31633	FALSE
mmu-miR-485-5p	405.615	280.619	0.53136	0.070674	0.21504	FALSE
mmu-miR-486a-3p	8.19048	8.14559	0.00224	0.99857	0.99857	FALSE
mmu-miR-486a-5p	8.19048	6.60721	0.30252	0.81684	0.92848	FALSE
mmu-miR-486b-3p	8.19048	6.60721	0.30252	0.81684	0.92848	FALSE
mmu-miR-487b-3p	49.9273	53.2035	-0.080468	0.88617	0.95714	FALSE
mmu-miR-488-3p	1.7952	1.3612	0.36492	0.90426	NA	NA
mmu-miR-490-3p	4.09524	0.907465	2.0937	0.37449	NA	NA
mmu-miR-490-5p	0.448801	0.453732	-0.15702	0.97486	NA	NA
mmu-miR-491-3p	0.925617	0.907465	-0.016139	0.99634	NA	NA
mmu-miR-491-5p	2.27202	1.26181	0.90887	0.73661	NA	NA
mmu-miR-493-3p	25.3284	10.3149	1.2876	0.13278	0.3296	FALSE
mmu-miR-493-5p	35.6503	18.8148	0.91847	0.18564	0.40275	FALSE
mmu-miR-494-3p	1475.49	1415.89	0.060384	0.81219	0.92742	FALSE
mmu-miR-494-5p	5.46966	1.26181	2.2069	0.29361	NA	NA
mmu-miR-495-3p	1002.05	1135.36	-0.18085	0.46365	0.7241	FALSE
mmu-miR-495-5p	0.448801	1.53837	-1.7504	0.61463	NA	NA
mmu-miR-496a-3p	81.735	74.1529	0.14144	0.74907	0.90286	FALSE
mmu-miR-496a-5p	2.32805	0	3.5633	0.30068	NA	NA
mmu-miR-497a-5p	100.051	42.3441	1.2332	0.0090496	0.04471	TRUE
mmu-miR-497b	9.64894	9.4074	0.035341	0.97477	0.99242	FALSE
mmu-miR-499-5p	95.5649	53.5102	0.82877	0.16111	0.37047	FALSE
mmu-miR-500-3p	33.3222	36.9771	-0.14685	0.81103	0.92742	FALSE
mmu-miR-500-5p	1.3464	2.34645	-0.77167	0.76995	NA	NA
mmu-miR-501-3p	185.656	300.051	-0.69408	0.025717	0.097962	FALSE
mmu-miR-501-5p	4.57206	4.33855	0.086006	0.9573	NA	NA
mmu-miR-503-3p	37.5575	42.2231	-0.16673	0.77502	0.90591	FALSE
mmu-miR-503-5p	411.758	436.673	-0.084612	0.76602	0.90591	FALSE
mmu-miR-504-5p	0.476816	0	1.2642	0.80009	NA	NA
mmu-miR-505-3p	2.32805	4.89167	-1.0904	0.54578	NA	NA
mmu-miR-505-5p	0.476816	0	1.2642	0.80009	NA	NA
mmu-miR-5099	25.9733	48.463	-0.91238	0.17545	0.38831	FALSE
mmu-miR-5100	10.8827	12.7823	-0.25575	0.83251	0.93588	FALSE
mmu-miR-5103	1.3464	0.630906	1.1924	0.75159	NA	NA
mmu-miR-5113	4.60007	4.06199	0.20723	0.90011	NA	NA
mmu-miR-5114	13.4074	29.9939	-1.1524	0.14508	0.34972	FALSE
mmu-miR-5121	95.282	33.7448	1.4911	0.0030082	0.01766	TRUE
mmu-miR-5123	1.85123	5.14663	-1.4596	0.4294	NA	NA
mmu-miR-5125	0.953632	0.453732	0.89214	0.836	NA	NA
mmu-miR-5126	8.38658	4.53732	0.84054	0.58618	0.80802	FALSE
mmu-miR-5128	6.50733	0.453732	3.6454	0.10291	NA	NA
mmu-miR-5129-3p	6.03052	10.8464	-0.84194	0.47855	0.72477	FALSE
mmu-miR-5132-3p	0	1.08464	-2.6683	0.57455	NA	NA
mmu-miR-5132-5p	7.9658	1.08464	2.8938	0.11324	NA	NA
mmu-miR-5136	0.476816	0.453732	-0.11292	0.98191	NA	NA
mmu-miR-532-3p	65.8875	58.2593	0.1748	0.72168	0.88335	FALSE
mmu-miR-532-5p	4777.67	4668.18	0.033301	0.88166	0.95714	FALSE
mmu-miR-539-3p	0.448801	0.630906	-0.39526	0.93518	NA	NA
mmu-miR-539-5p	16.0162	16.3474	-0.012433	0.98925	0.99523	FALSE
mmu-miR-540-3p	85.3815	38.7358	1.1297	0.025554	0.097962	FALSE
mmu-miR-540-5p	1.82322	3.3533	-0.89674	0.67367	NA	NA
mmu-miR-541-3p	16.2123	17.9073	-0.14445	0.86458	0.94461	FALSE
mmu-miR-541-5p	4757.21	3013.74	0.65913	0.01346	0.062769	FALSE
mmu-miR-542-3p	1621.01	2519.44	-0.63608	0.0051804	0.028098	TRUE
mmu-miR-542-5p	8.33055	23.6071	-1.5043	0.092427	0.26205	FALSE
mmu-miR-543-3p	882.84	726.928	0.27835	0.33822	0.60422	FALSE
mmu-miR-543-5p	10.7426	5.87692	0.87255	0.47313	0.7241	FALSE
mmu-miR-544-5p	0	0.630906	-1.8278	0.7131	NA	NA
mmu-miR-547-3p	0.476816	1.08464	-1.1978	0.75482	NA	NA
mmu-miR-547-5p	0.476816	0.453732	-0.11292	0.98191	NA	NA
mmu-miR-551b-3p	0	0.453732	-1.587	0.75025	NA	NA
mmu-miR-5615-3p	4.57206	3.60826	0.37989	0.82828	NA	NA
mmu-miR-5615-5p	4.57206	4.23917	0.14578	0.93196	NA	NA
mmu-miR-5616-3p	0.448801	0	1.2201	0.80704	NA	NA
mmu-miR-5616-5p	0.897602	0	2.1932	0.65414	NA	NA
mmu-miR-5620-3p	0.476816	0	1.2642	0.80009	NA	NA
mmu-miR-5620-5p	5.02086	3.98421	0.31878	0.84406	NA	NA
mmu-miR-5621-3p	0	0.453732	-1.587	0.75025	NA	NA
mmu-miR-5624-3p	0.476816	0	1.2642	0.80009	NA	NA
mmu-miR-5624-5p	0.476816	0	1.2642	0.80009	NA	NA
mmu-miR-5626-3p	0	0.453732	-1.587	0.75025	NA	NA
mmu-miR-5709-5p	0	0.630906	-1.8278	0.7131	NA	NA
mmu-miR-574-3p	107.821	148.008	-0.45454	0.23096	0.47428	FALSE
mmu-miR-574-5p	824.269	332.945	1.3069	2.1083e-05	0.00029223	TRUE
mmu-miR-582-3p	49.8147	116.298	-1.2247	0.0070664	0.035981	TRUE
mmu-miR-582-5p	12.4818	7.69185	0.68873	0.52873	0.76414	FALSE
mmu-miR-590-3p	0	0.453732	-1.587	0.75025	NA	NA
mmu-miR-592-5p	1.85123	0.453732	1.8472	0.5693	NA	NA
mmu-miR-598-3p	59.1835	57.6414	0.047851	0.9273	0.97763	FALSE
mmu-miR-615-3p	1678.73	1279.91	0.38994	0.20418	0.43727	FALSE
mmu-miR-615-5p	1.37442	1.08464	0.35312	0.90322	NA	NA
mmu-miR-6240	409.451	130.528	1.6481	0.099658	0.27627	FALSE
mmu-miR-6481	0.476816	0	1.2642	0.80009	NA	NA
mmu-miR-6516-3p	0.476816	1.08464	-1.1978	0.75482	NA	NA
mmu-miR-6516-5p	28.3014	8.59932	1.6989	0.049066	0.16003	FALSE
mmu-miR-652-3p	549.787	472.518	0.21758	0.42685	0.68796	FALSE
mmu-miR-652-5p	27.7125	18.1623	0.62213	0.41154	0.67259	FALSE
mmu-miR-6538	193.93	54.5733	1.8181	1.5571e-05	0.00023545	TRUE
mmu-miR-6539	0.953632	9.13084	-3.2782	0.070641	0.21504	FALSE
mmu-miR-654-3p	2.32805	0.630906	2.0128	0.4972	NA	NA
mmu-miR-6540-5p	0.448801	0	1.2201	0.80704	NA	NA
mmu-miR-664-3p	12.4818	15.993	-0.34739	0.70997	0.88335	FALSE
mmu-miR-664-5p	6.53535	24.9467	-1.9321	0.038873	0.14056	FALSE
mmu-miR-665-3p	18.1476	17.1986	0.065229	0.93932	0.97898	FALSE
mmu-miR-666-3p	3.70247	2.16928	0.78103	0.68861	NA	NA
mmu-miR-666-5p	392.183	413.48	-0.078099	0.78742	0.9159	FALSE
mmu-miR-667-3p	29.7038	31.9298	-0.10709	0.86969	0.94754	FALSE
mmu-miR-667-5p	213.874	62.9738	1.7567	3.6877e-06	7.0298e-05	TRUE
mmu-miR-668-3p	95.7319	49.1069	0.96382	0.03985	0.14263	FALSE
mmu-miR-668-5p	0.897602	1.3612	-0.62494	0.85793	NA	NA
mmu-miR-669a-3-3p	0.925617	3.43109	-1.875	0.42286	NA	NA
mmu-miR-669a-3p	99.7705	404.834	-2.0189	2.4563e-10	1.0214e-08	TRUE
mmu-miR-669a-5p	2435.88	805.19	1.5972	2.8542e-10	1.0956e-08	TRUE
mmu-miR-669b-3p	3.22565	8.85428	-1.4461	0.30834	0.57411	FALSE
mmu-miR-669b-5p	234.938	99.454	1.2432	0.00039067	0.0030943	TRUE
mmu-miR-669c-3p	1.3464	0.907465	0.53055	0.87953	NA	NA
mmu-miR-669c-5p	2490.03	753.871	1.724	4.7572e-10	1.6956e-08	TRUE
mmu-miR-669d-3p	0	1.08464	-2.6683	0.57455	NA	NA
mmu-miR-669d-5p	97.6946	119.444	-0.28337	0.50786	0.74893	FALSE
mmu-miR-669e-3p	0.897602	5.62196	-2.6489	0.22845	NA	NA
mmu-miR-669e-5p	217.407	77.3853	1.4947	8.0649e-05	0.000911	TRUE
mmu-miR-669f-3p	20.1675	34.8856	-0.78231	0.27376	0.53572	FALSE
mmu-miR-669f-5p	198.39	53.7782	1.8928	2.1925e-06	4.5586e-05	TRUE
mmu-miR-669h-3p	0	0.630906	-1.8278	0.7131	NA	NA
mmu-miR-669h-5p	12.5659	2.80018	2.1974	0.10054	0.27718	FALSE
mmu-miR-669k-5p	1.7952	0.630906	1.6176	0.64276	NA	NA
mmu-miR-669l-5p	546.169	177.967	1.6183	2.506e-08	6.9471e-07	TRUE
mmu-miR-669m-3p	0	13.8237	-6.338	0.0011945	0.0080367	TRUE
mmu-miR-669m-5p	60.3618	15.8936	1.9555	0.0031671	0.018377	TRUE
mmu-miR-669n	0.476816	0.907465	-0.97465	0.82273	NA	NA
mmu-miR-669o-5p	744.447	221.21	1.7539	9.3389e-10	3.1067e-08	TRUE
mmu-miR-669p-3p	2.27202	8.67711	-1.9204	0.21311	0.44869	FALSE
mmu-miR-671-3p	102.07	105.439	-0.053484	0.89986	0.96566	FALSE
mmu-miR-671-5p	76.2373	47.6463	0.68211	0.16228	0.37145	FALSE
mmu-miR-672-5p	0.925617	1.3612	-0.59383	0.8535	NA	NA
mmu-miR-673-3p	6.42329	5.52258	0.205	0.884	0.95714	FALSE
mmu-miR-674-3p	909.63	853.044	0.091178	0.73314	0.88795	FALSE
mmu-miR-674-5p	89.8415	60.8391	0.56772	0.21737	0.45418	FALSE
mmu-miR-676-3p	0.953632	0.453732	0.89214	0.836	NA	NA
mmu-miR-676-5p	0	1.26181	-2.8713	0.55615	NA	NA
mmu-miR-677-3p	37.1087	3.88482	3.293	0.00038076	0.0030645	TRUE
mmu-miR-677-5p	291.569	96.9347	1.6023	0.00085387	0.0061751	TRUE
mmu-miR-679-3p	17.6147	13.6466	0.37737	0.6724	0.86296	FALSE
mmu-miR-679-5p	1495.21	658.924	1.1832	1.3713e-06	3.0194e-05	TRUE
mmu-miR-682	2.30004	1.26181	0.92623	0.72744	NA	NA
mmu-miR-6896-5p	3.73048	6.50783	-0.79934	0.59579	0.81008	FALSE
mmu-miR-6898-5p	0	0.453732	-1.587	0.75025	NA	NA
mmu-miR-6899-3p	1.7952	1.08464	0.74134	0.80182	NA	NA
mmu-miR-690	14314.3	8525.43	0.74748	0.0040041	0.02245	TRUE
mmu-miR-6900-3p	3.25367	0.907465	1.7653	0.47941	NA	NA
mmu-miR-6900-5p	1.43045	0	2.8585	0.53789	NA	NA
mmu-miR-6901-5p	3.70247	3.25391	0.19431	0.9133	NA	NA
mmu-miR-6903-3p	0.448801	0	1.2201	0.80704	NA	NA
mmu-miR-6908-5p	0.925617	0	2.2333	0.64803	NA	NA
mmu-miR-6909-5p	0.897602	0.630906	0.59535	0.88663	NA	NA
mmu-miR-6911-5p	0.476816	0.630906	-0.35081	0.94188	NA	NA
mmu-miR-6912-3p	0.476816	0	1.2642	0.80009	NA	NA
mmu-miR-6915-3p	0.953632	0	2.2726	0.64208	NA	NA
mmu-miR-6916-3p	0.925617	0	2.2333	0.64803	NA	NA
mmu-miR-6916-5p	0	1.08464	-2.6683	0.57455	NA	NA
mmu-miR-6918-5p	0.448801	0	1.2201	0.80704	NA	NA
mmu-miR-692	0.448801	0	1.2201	0.80704	NA	NA
mmu-miR-6922-5p	0.448801	0	1.2201	0.80704	NA	NA
mmu-miR-6925-5p	0.925617	0	2.2333	0.64803	NA	NA
mmu-miR-6928-3p	0	0.453732	-1.587	0.75025	NA	NA
mmu-miR-6929-3p	0.476816	1.26181	-1.3915	0.72725	NA	NA
mmu-miR-693-3p	1.40243	0.630906	1.2584	0.71408	NA	NA
mmu-miR-6932-5p	4.71213	2.97736	0.6955	0.7032	NA	NA
mmu-miR-6933-5p	5.18895	3.78543	0.4923	0.79244	NA	NA
mmu-miR-6934-5p	0	0.453732	-1.587	0.75025	NA	NA
mmu-miR-6936-3p	0	0.453732	-1.587	0.75025	NA	NA
mmu-miR-6937-5p	1.37442	0	2.8049	0.51247	NA	NA
mmu-miR-6940-3p	0	0.453732	-1.587	0.75025	NA	NA
mmu-miR-6944-3p	3.28168	3.88482	-0.23408	0.89593	NA	NA
mmu-miR-6945-3p	1.40243	0.907465	0.57374	0.85712	NA	NA
mmu-miR-6945-5p	0.448801	0	1.2201	0.80704	NA	NA
mmu-miR-6946-3p	0	0.453732	-1.587	0.75025	NA	NA
mmu-miR-6947-5p	0	0.630906	-1.8278	0.7131	NA	NA
mmu-miR-6948-3p	0	0.453732	-1.587	0.75025	NA	NA
mmu-miR-6948-5p	0.953632	0.630906	0.67327	0.87015	NA	NA
mmu-miR-6951-5p	0.476816	0.453732	-0.11292	0.98191	NA	NA
mmu-miR-6954-3p	0.953632	1.3612	-0.55285	0.87294	NA	NA
mmu-miR-6955-5p	3.16962	3.15453	0.048092	0.9822	NA	NA
mmu-miR-6958-3p	0.953632	0.453732	0.89214	0.836	NA	NA
mmu-miR-696	9.64894	4.89167	0.9536	0.46805	0.7241	FALSE
mmu-miR-6960-5p	5.04887	2.80018	0.87333	0.61232	NA	NA
mmu-miR-6962-5p	0	2.16928	-3.6684	0.30171	NA	NA
mmu-miR-6963-3p	0.448801	0	1.2201	0.80704	NA	NA
mmu-miR-6963-5p	0	0.630906	-1.8278	0.7131	NA	NA
mmu-miR-6965-3p	2.35607	0.907465	1.3093	0.63884	NA	NA
mmu-miR-6966-3p	0.476816	2.62301	-2.4858	0.39734	NA	NA
mmu-miR-6966-5p	0.476816	0	1.2642	0.80009	NA	NA
mmu-miR-6967-3p	0.953632	0.630906	0.67327	0.87015	NA	NA
mmu-miR-6967-5p	0.476816	0.630906	-0.35081	0.94188	NA	NA
mmu-miR-697	0	0.453732	-1.587	0.75025	NA	NA
mmu-miR-6970-5p	1.43045	0.907465	0.60644	0.86057	NA	NA
mmu-miR-6971-5p	0	1.81493	-3.4325	0.41353	NA	NA
mmu-miR-6977-3p	0	0.453732	-1.587	0.75025	NA	NA
mmu-miR-6977-5p	0.476816	0	1.2642	0.80009	NA	NA
mmu-miR-6978-3p	1.43045	0.453732	1.4754	0.70057	NA	NA
mmu-miR-6978-5p	0	0.630906	-1.8278	0.7131	NA	NA
mmu-miR-6986-5p	0.897602	0.453732	0.81519	0.85229	NA	NA
mmu-miR-6988-3p	0.476816	0	1.2642	0.80009	NA	NA
mmu-miR-6989-3p	0	0.907465	-2.4393	0.61937	NA	NA
mmu-miR-6990-5p	2.30004	0	3.5472	0.30493	NA	NA
mmu-miR-6992-5p	0	1.3612	-3.0178	0.52353	NA	NA
mmu-miR-6994-3p	0.476816	1.53837	-1.7163	0.61981	NA	NA
mmu-miR-6995-3p	1.3464	0	2.777	0.55929	NA	NA
mmu-miR-6997-5p	0.448801	0.630906	-0.39526	0.93518	NA	NA
mmu-miR-700-3p	22.8597	18.3827	0.29741	0.71961	0.88335	FALSE
mmu-miR-700-5p	45.3833	44.9239	0.020103	0.97124	0.99242	FALSE
mmu-miR-7008-3p	0.476816	0	1.2642	0.80009	NA	NA
mmu-miR-7009-5p	4.12325	1.08464	1.9428	0.37182	NA	NA
mmu-miR-701-5p	1.37442	0	2.8049	0.51247	NA	NA
mmu-miR-7012-5p	0.448801	0	1.2201	0.80704	NA	NA
mmu-miR-7013-5p	0.925617	0	2.2333	0.64803	NA	NA
mmu-miR-7014-5p	0.897602	0	2.1932	0.65414	NA	NA
mmu-miR-7015-3p	0	0.907465	-2.4393	0.61937	NA	NA
mmu-miR-7015-5p	0.448801	0	1.2201	0.80704	NA	NA
mmu-miR-7016-5p	0.476816	0.630906	-0.35081	0.94188	NA	NA
mmu-miR-7017-5p	1.82322	0.453732	1.8281	0.57786	NA	NA
mmu-miR-7018-3p	0.897602	0	2.1932	0.65414	NA	NA
mmu-miR-702-3p	1.43045	0.630906	1.2723	0.73173	NA	NA
mmu-miR-702-5p	0	0.630906	-1.8278	0.7131	NA	NA
mmu-miR-7021-5p	3.19764	2.80018	0.21193	0.91305	NA	NA
mmu-miR-7025-3p	2.30004	4.33855	-0.90756	0.62191	NA	NA
mmu-miR-7025-5p	2.38408	0.630906	2.0298	0.52987	NA	NA
mmu-miR-7026-3p	0.476816	0	1.2642	0.80009	NA	NA
mmu-miR-7026-5p	0.953632	0.453732	0.89214	0.836	NA	NA
mmu-miR-7027-3p	1.90726	0	3.2736	0.4273	NA	NA
mmu-miR-703	0.925617	0	2.2333	0.64803	NA	NA
mmu-miR-7031-3p	0	0.453732	-1.587	0.75025	NA	NA
mmu-miR-7033-5p	0	0.453732	-1.587	0.75025	NA	NA
mmu-miR-7034-3p	0.448801	0.630906	-0.39526	0.93518	NA	NA
mmu-miR-7036a-3p	0.448801	0	1.2201	0.80704	NA	NA
mmu-miR-7036a-5p	0.925617	0	2.2333	0.64803	NA	NA
mmu-miR-7036b-3p	0.448801	0	1.2201	0.80704	NA	NA
mmu-miR-7036b-5p	0.925617	2.62301	-1.5045	0.54778	NA	NA
mmu-miR-7038-5p	0	1.26181	-2.8713	0.55615	NA	NA
mmu-miR-704	0.953632	2.44584	-1.3849	0.61262	NA	NA
mmu-miR-7041-5p	6.0025	1.89272	1.739	0.36248	NA	NA
mmu-miR-7046-5p	0.476816	0	1.2642	0.80009	NA	NA
mmu-miR-7049-5p	0.476816	0	1.2642	0.80009	NA	NA
mmu-miR-7054-5p	1.82322	0.453732	1.8281	0.57786	NA	NA
mmu-miR-7059-3p	0.448801	0	1.2201	0.80704	NA	NA
mmu-miR-7059-5p	0	0.630906	-1.8278	0.7131	NA	NA
mmu-miR-706	2.35607	0.907465	1.3093	0.63884	NA	NA
mmu-miR-7061-5p	0.925617	2.44584	-1.4193	0.58189	NA	NA
mmu-miR-7063-5p	4.15127	2.16928	0.94728	0.6166	NA	NA
mmu-miR-7065-3p	0.448801	0	1.2201	0.80704	NA	NA
mmu-miR-7068-3p	0.448801	0	1.2201	0.80704	NA	NA
mmu-miR-7069-5p	0.953632	0.630906	0.67327	0.87015	NA	NA
mmu-miR-7070-5p	0.448801	0	1.2201	0.80704	NA	NA
mmu-miR-7073-5p	7.90977	5.3454	0.53792	0.69376	0.88088	FALSE
mmu-miR-7074-3p	0.476816	0	1.2642	0.80009	NA	NA
mmu-miR-7075-3p	0.953632	2.72239	-1.548	0.59189	NA	NA
mmu-miR-7079-3p	0.448801	0.630906	-0.39526	0.93518	NA	NA
mmu-miR-708-3p	609.006	1325.99	-1.1213	0.0002424	0.0020855	TRUE
mmu-miR-708-5p	237.493	158.923	0.58626	0.13339	0.3296	FALSE
mmu-miR-7081-3p	0.448801	0.630906	-0.39526	0.93518	NA	NA
mmu-miR-7083-5p	12.0891	9.68396	0.30859	0.77056	0.90591	FALSE
mmu-miR-7084-5p	0.448801	0.630906	-0.39526	0.93518	NA	NA
mmu-miR-7087-5p	1.37442	0	2.8049	0.51247	NA	NA
mmu-miR-709	0.476816	0.630906	-0.35081	0.94188	NA	NA
mmu-miR-7091-3p	0.925617	2.89957	-1.6665	0.49946	NA	NA
mmu-miR-7091-5p	4.2073	2.89957	0.50583	0.78132	NA	NA
mmu-miR-7093-3p	0	0.630906	-1.8278	0.7131	NA	NA
mmu-miR-7093-5p	0.448801	0	1.2201	0.80704	NA	NA
mmu-miR-7115-5p	0.953632	0	2.2726	0.64208	NA	NA
mmu-miR-7119-5p	0	1.3612	-3.0178	0.52353	NA	NA
mmu-miR-712-5p	0.448801	0	1.2201	0.80704	NA	NA
mmu-miR-7212-5p	0	1.26181	-2.8713	0.55615	NA	NA
mmu-miR-7219-5p	0.476816	0	1.2642	0.80009	NA	NA
mmu-miR-7224-3p	3.73048	0.453732	2.8496	0.27759	NA	NA
mmu-miR-7226-3p	0	0.453732	-1.587	0.75025	NA	NA
mmu-miR-7231-5p	0	0.453732	-1.587	0.75025	NA	NA
mmu-miR-7237-3p	0	0.453732	-1.587	0.75025	NA	NA
mmu-miR-741-3p	7.99381	4.16138	0.93361	0.51622	0.75244	FALSE
mmu-miR-743b-5p	0.476816	0	1.2642	0.80009	NA	NA
mmu-miR-744-3p	19.494	10.8464	0.85425	0.34836	0.60994	FALSE
mmu-miR-744-5p	3261.42	1295.71	1.3308	1.6809e-07	4.4145e-06	TRUE
mmu-miR-758-3p	90.3737	60.6274	0.56898	0.21753	0.45418	FALSE
mmu-miR-760-3p	6.08655	1.08464	2.5036	0.20179	NA	NA
mmu-miR-7647-3p	0.476816	0	1.2642	0.80009	NA	NA
mmu-miR-7648-5p	0	0.453732	-1.587	0.75025	NA	NA
mmu-miR-7649-5p	0.897602	0.907465	-0.047234	0.99019	NA	NA
mmu-miR-7651-5p	0	0.630906	-1.8278	0.7131	NA	NA
mmu-miR-7652-3p	1.87925	2.16928	-0.20395	0.93	NA	NA
mmu-miR-7653-5p	0	0.453732	-1.587	0.75025	NA	NA
mmu-miR-7655-3p	0	1.89272	-3.457	0.40448	NA	NA
mmu-miR-7659-5p	0	1.89272	-3.457	0.40448	NA	NA
mmu-miR-7661-3p	0	1.26181	-2.8713	0.55615	NA	NA
mmu-miR-7663-3p	0.448801	1.26181	-1.4305	0.72155	NA	NA
mmu-miR-7664-3p	0.897602	1.71554	-0.90818	0.76554	NA	NA
mmu-miR-7666-3p	0.953632	0	2.2726	0.64208	NA	NA
mmu-miR-7667-3p	0.476816	0.630906	-0.35081	0.94188	NA	NA
mmu-miR-7668-3p	0.448801	0.630906	-0.39526	0.93518	NA	NA
mmu-miR-7669-3p	0.448801	0	1.2201	0.80704	NA	NA
mmu-miR-7669-5p	0	0.630906	-1.8278	0.7131	NA	NA
mmu-miR-7671-5p	0.476816	0	1.2642	0.80009	NA	NA
mmu-miR-7673-5p	3.70247	0.453732	2.8398	0.27901	NA	NA
mmu-miR-7675-3p	0.925617	0	2.2333	0.64803	NA	NA
mmu-miR-7678-3p	0	0.453732	-1.587	0.75025	NA	NA
mmu-miR-7679-5p	0.448801	0.453732	-0.15702	0.97486	NA	NA
mmu-miR-7680-3p	0.448801	0	1.2201	0.80704	NA	NA
mmu-miR-7680-5p	0.448801	0	1.2201	0.80704	NA	NA
mmu-miR-7681-5p	0.476816	0	1.2642	0.80009	NA	NA
mmu-miR-7688-5p	0.448801	0	1.2201	0.80704	NA	NA
mmu-miR-7689-3p	0.925617	0	2.2333	0.64803	NA	NA
mmu-miR-770-3p	52.6201	17.3758	1.5856	0.013636	0.063004	FALSE
mmu-miR-770-5p	0.448801	0	1.2201	0.80704	NA	NA
mmu-miR-7a-1-3p	5.04887	23.862	-2.2326	0.022917	0.090759	FALSE
mmu-miR-7a-5p	19305.9	5952.97	1.6975	1.0368e-13	1.2935e-11	TRUE
mmu-miR-7b-5p	9.14411	2.72239	1.6854	0.2922	0.55023	FALSE
mmu-miR-8093	0	0.453732	-1.587	0.75025	NA	NA
mmu-miR-8094	3.73048	4.7145	-0.36745	0.83013	NA	NA
mmu-miR-8097	3.19764	0.630906	2.4878	0.35947	NA	NA
mmu-miR-8103	0	0.453732	-1.587	0.75025	NA	NA
mmu-miR-8105	0.476816	1.89272	-1.9828	0.57616	NA	NA
mmu-miR-8111	1.82322	0.907465	0.95144	0.74945	NA	NA
mmu-miR-8112	5.07689	5.06884	-0.0087665	0.99534	0.99857	FALSE
mmu-miR-8118	0	0.453732	-1.587	0.75025	NA	NA
mmu-miR-8120	4.12325	4.06199	0.049074	0.97697	NA	NA
mmu-miR-871-3p	6.03052	3.25391	0.8995	0.56903	NA	NA
mmu-miR-872-3p	156.485	286.128	-0.8723	0.0063874	0.032859	TRUE
mmu-miR-872-5p	3746.07	6826.3	-0.86595	0.00095023	0.0067737	TRUE
mmu-miR-873a-3p	0.476816	0	1.2642	0.80009	NA	NA
mmu-miR-873a-5p	0.476816	0.907465	-0.97465	0.82273	NA	NA
mmu-miR-874-3p	1.3464	1.08464	0.32624	0.91747	NA	NA
mmu-miR-877-3p	20.1955	7.49308	1.4649	0.1486	0.3531	FALSE
mmu-miR-877-5p	151.269	96.831	0.64688	0.090537	0.25816	FALSE
mmu-miR-878-5p	1.85123	0.453732	1.8472	0.5693	NA	NA
mmu-miR-879-5p	0.476816	0	1.2642	0.80009	NA	NA
mmu-miR-881-3p	19.3539	26.9604	-0.48134	0.51721	0.75244	FALSE
mmu-miR-883a-3p	0.448801	0	1.2201	0.80704	NA	NA
mmu-miR-9-3p	29.9565	56.9197	-0.9304	0.10656	0.28766	FALSE
mmu-miR-9-5p	21919.2	16157.6	0.44002	0.044898	0.15332	FALSE
mmu-miR-92a-1-5p	3.64644	3.88482	-0.07437	0.96615	NA	NA
mmu-miR-92a-3p	1097.45	747.216	0.5545	0.023118	0.090835	FALSE
mmu-miR-92b-3p	19.9988	13.491	0.5506	0.53537	0.76746	FALSE
mmu-miR-92b-5p	2.32805	3.15453	-0.40468	0.85646	NA	NA
mmu-miR-93-3p	16.2123	10.5914	0.59945	0.53496	0.76746	FALSE
mmu-miR-93-5p	2082.45	2513.69	-0.27107	0.26302	0.52313	FALSE
mmu-miR-96-3p	0.448801	3.25391	-2.8193	0.30723	NA	NA
mmu-miR-96-5p	755.423	607.385	0.31728	0.36969	0.63234	FALSE
mmu-miR-9769-3p	5.5537	0.630906	3.3093	0.15172	NA	NA
mmu-miR-98-3p	1.7952	7.31591	-2.0044	0.26585	NA	NA
mmu-miR-98-5p	1001.57	885.229	0.17787	0.4913	0.73401	FALSE
mmu-miR-99a-3p	4.2073	1.89272	1.2115	0.56908	NA	NA
mmu-miR-99a-5p	2734.17	4179.94	-0.61222	0.0083116	0.041475	TRUE
mmu-miR-99b-3p	5354.82	4120	0.37791	0.11694	0.31038	FALSE
mmu-miR-99b-5p	28896.3	57185.8	-0.98477	5.7953e-06	9.0371e-05	TRUE
mmu-miR-9b-3p	21743.8	16040.5	0.43892	0.045166	0.15332	FALSE
novel_119	9.39625	0.907465	3.2539	0.077974	0.23299	FALSE
novel_154	0.897602	0	2.1932	0.65414	NA	NA
novel_172	0	1.26181	-2.8713	0.55615	NA	NA
novel_175	5.52569	1.3612	1.9442	0.33242	NA	NA
novel_189	1.37442	1.81493	-0.43563	0.87548	NA	NA
novel_202	0	3.62986	-4.4315	0.16874	NA	NA
novel_226	3.64644	0	4.2131	0.14893	NA	NA
novel_285	0	0.630906	-1.8278	0.7131	NA	NA
novel_290	4.03921	2.52362	0.72175	0.75573	NA	NA
novel_291	3.59041	21.5718	-2.5637	0.042398	0.14878	FALSE
novel_303	2.32805	2.89957	-0.34224	0.86907	NA	NA
novel_307	19.7461	2.89957	2.7122	0.026939	0.10107	FALSE
novel_311	2.74884	0.453732	2.4152	0.40186	NA	NA
novel_312	0.925617	0	2.2333	0.64803	NA	NA
novel_316	183.16	129.547	0.50312	0.15523	0.36028	FALSE
novel_319	1.87925	0.453732	1.8666	0.56684	NA	NA
novel_323	3.67445	0	4.2233	0.14414	NA	NA
novel_332	1.40243	11.7538	-3.0727	0.042076	0.14878	FALSE
novel_338	100.863	85.6388	0.22749	0.64194	0.85122	FALSE
novel_340	3.61842	2.34645	0.6618	0.74618	NA	NA
novel_341	1.85123	2.44584	-0.42263	0.85133	NA	NA
novel_345	0	1.26181	-2.8713	0.55615	NA	NA
novel_346	0.953632	0	2.2726	0.64208	NA	NA
novel_349	1.82322	0	3.2131	0.40025	NA	NA

## Sheet: Differential miRNAs
sRNA	Exp_readcount	NC_readcount	log2FoldChange	pval	padj
mmu-miR-322-3p	390.694	2273.93	-2.5417	1.0075e-23	5.0273e-21
mmu-miR-369-3p	103.473	523.146	-2.3369	9.0397e-15	2.2554e-12
mmu-miR-186-5p	296.479	1174.95	-1.9858	3.653e-14	6.0761e-12
mmu-miR-7a-5p	19305.9	5952.97	1.6975	1.0368e-13	1.2935e-11
mmu-miR-21a-5p	1.05612e+06	3.48442e+06	-1.7221	1.3745e-13	1.3718e-11
mmu-miR-410-3p	287.672	1078.75	-1.9063	3.1123e-13	2.5884e-11
mmu-miR-466a-3p	44.0929	269.565	-2.6115	7.3449e-12	5.2359e-10
mmu-miR-434-3p	146.164	561.739	-1.9409	5.2136e-11	3.252e-09
mmu-miR-376c-3p	31.3589	204.763	-2.7039	6.9537e-11	3.4699e-09
mmu-miR-466b-3p	51.8346	275.165	-2.4065	6.6367e-11	3.4699e-09
mmu-miR-382-3p	361.385	1115.7	-1.6259	1.456e-10	6.605e-09
mmu-miR-669a-3p	99.7705	404.834	-2.0189	2.4563e-10	1.0214e-08
mmu-miR-669a-5p	2435.88	805.19	1.5972	2.8542e-10	1.0956e-08
mmu-miR-669c-5p	2490.03	753.871	1.724	4.7572e-10	1.6956e-08
mmu-miR-669o-5p	744.447	221.21	1.7539	9.3389e-10	3.1067e-08
mmu-miR-466c-5p	869.266	285.446	1.6082	1.3776e-09	4.2963e-08
mmu-miR-125b-5p	3231	7975.04	-1.3035	2.7147e-09	7.9685e-08
mmu-miR-669l-5p	546.169	177.967	1.6183	2.506e-08	6.9471e-07
mmu-miR-744-5p	3261.42	1295.71	1.3308	1.6809e-07	4.4145e-06
mmu-miR-143-3p	418627	950594	-1.1832	3.3696e-07	8.4073e-06
mmu-miR-181a-1-3p	51.3858	193.372	-1.9129	7.871e-07	1.8703e-05
mmu-miR-210-3p	2863.54	1268.48	1.175	1.3917e-06	3.0194e-05
mmu-miR-679-5p	1495.21	658.924	1.1832	1.3713e-06	3.0194e-05
mmu-miR-669f-5p	198.39	53.7782	1.8928	2.1925e-06	4.5586e-05
mmu-miR-100-5p	40307.1	80250.9	-0.99348	3.4274e-06	6.8411e-05
mmu-miR-101b-3p	8434.38	16844.6	-0.99793	3.8037e-06	7.0298e-05
mmu-miR-667-5p	213.874	62.9738	1.7567	3.6877e-06	7.0298e-05
mmu-miR-467a-3p	89.4487	268.269	-1.5827	4.5631e-06	7.8517e-05
mmu-miR-467d-3p	89.4487	268.269	-1.5827	4.5631e-06	7.8517e-05
mmu-miR-155-5p	1660.53	712.508	1.2223	4.8998e-06	8.15e-05
mmu-miR-1981-5p	1850.39	851.043	1.1206	5.619e-06	9.0371e-05
mmu-miR-99b-5p	28896.3	57185.8	-0.98477	5.7953e-06	9.0371e-05
mmu-miR-6538	193.93	54.5733	1.8181	1.5571e-05	0.00023545
mmu-miR-34b-3p	176.148	429.629	-1.2877	1.7207e-05	0.00025254
mmu-miR-101a-3p	10049.7	19295.9	-0.94111	1.819e-05	0.00025934
mmu-miR-574-5p	824.269	332.945	1.3069	2.1083e-05	0.00029223
mmu-miR-379-5p	135354	72690.2	0.8969	2.8804e-05	0.00038847
mmu-miR-30e-3p	66.0275	191.735	-1.5378	4.3582e-05	0.0005723
mmu-miR-147-3p	134.748	37.729	1.8286	4.5139e-05	0.00057755
mmu-miR-206-3p	2089.94	948.185	1.1404	5.7875e-05	0.000722
mmu-miR-467a-5p	19459.8	10568.1	0.88084	7.1774e-05	0.00085274
mmu-miR-467b-5p	19459.8	10568.1	0.88084	7.1774e-05	0.00085274
mmu-miR-362-3p	26.6188	106.869	-2.0009	7.6035e-05	0.00088235
mmu-miR-434-5p	1727.29	3312.64	-0.93924	8.2154e-05	0.000911
mmu-miR-669e-5p	217.407	77.3853	1.4947	8.0649e-05	0.000911
mmu-miR-423-3p	3384.75	1807.12	0.90522	9.7857e-05	0.0010615
mmu-miR-350-3p	33.743	119.31	-1.8183	0.00010678	0.0011337
mmu-miR-3074-2-3p	185.629	408.705	-1.1377	0.00012295	0.0012782
mmu-miR-24-2-5p	189.275	414.582	-1.1302	0.00013257	0.00135
mmu-miR-125a-5p	867.897	1773.18	-1.0299	0.00013902	0.0013874
mmu-miR-329-5p	892.668	345.11	1.3756	0.00016638	0.0016279
mmu-miR-466d-3p	12.033	63.0084	-2.386	0.00018391	0.0017648
mmu-miR-181a-2-3p	23.926	92.259	-1.9462	0.00018871	0.0017768
mmu-miR-27a-3p	9807.61	18369.8	-0.90545	0.00019311	0.0017845
mmu-miR-344d-3p	16.9418	79.5329	-2.2229	0.00019987	0.0018133
mmu-miR-191-5p	957.483	1765.72	-0.88254	0.00021307	0.0018986
mmu-miR-329-3p	151.269	350.515	-1.2095	0.00023096	0.0020219
mmu-miR-708-3p	609.006	1325.99	-1.1213	0.0002424	0.0020855
mmu-miR-370-3p	428.334	190.382	1.1655	0.00030641	0.0025915
mmu-miR-10a-5p	1773.08	3347.78	-0.91727	0.00031988	0.0026604
mmu-miR-301a-5p	20.4196	82.0868	-2.0135	0.00034701	0.0028387
mmu-miR-677-3p	37.1087	3.88482	3.293	0.00038076	0.0030645
mmu-miR-669b-5p	234.938	99.454	1.2432	0.00039067	0.0030943
mmu-miR-130b-5p	29.8724	101.887	-1.7715	0.00046834	0.0036516
mmu-miR-296-3p	1004.99	473.792	1.0816	0.00053914	0.0041389
mmu-miR-27b-3p	9542.08	16959.6	-0.82981	0.0006182	0.004674
mmu-miR-181c-3p	121.565	262.024	-1.1085	0.00075811	0.0056181
mmu-miR-378c	631.548	1417.75	-1.168	0.00076559	0.0056181
mmu-miR-677-5p	291.569	96.9347	1.6023	0.00085387	0.0061751
mmu-miR-872-5p	3746.07	6826.3	-0.86595	0.00095023	0.0067737
mmu-miR-199a-3p	8776.7	14447.6	-0.71911	0.00099574	0.0069982
mmu-miR-342-3p	135.309	325.75	-1.2632	0.0010387	0.0071984
mmu-miR-30b-5p	354.205	667.601	-0.91319	0.0011164	0.0076316
mmu-miR-1198-5p	489.566	241.624	1.0144	0.0012079	0.0080367
mmu-miR-669m-3p	0	13.8237	-6.338	0.0011945	0.0080367
mmu-miR-411-3p	302.564	583.509	-0.9494	0.0012599	0.0082723
mmu-miR-199b-5p	1406.35	2520.06	-0.84084	0.0016425	0.010635
mmu-miR-324-5p	143.863	58.6698	1.2998	0.0016624	0.010635
mmu-miR-30c-5p	1052.38	1881.64	-0.83758	0.001717	0.010846
mmu-miR-31-3p	333.701	622.016	-0.89669	0.0017977	0.011213
mmu-miR-382-5p	2418.5	1475.73	0.7131	0.0021273	0.013105
mmu-miR-10b-5p	61297.1	112736	-0.87904	0.0028277	0.017
mmu-miR-322-5p	2170.21	1335.92	0.70042	0.0028016	0.017
mmu-miR-136-5p	8.80737	41.415	-2.2336	0.0029826	0.01766
mmu-miR-5121	95.282	33.7448	1.4911	0.0030082	0.01766
mmu-miR-669m-5p	60.3618	15.8936	1.9555	0.0031671	0.018377
mmu-miR-30a-5p	54293.9	89324	-0.71824	0.00366	0.020993
mmu-miR-365-3p	552.458	277.737	0.99687	0.0038367	0.021756
mmu-miR-690	14314.3	8525.43	0.74748	0.0040041	0.02245
mmu-miR-125a-3p	209.329	99.9639	1.0722	0.0042239	0.023419
mmu-miR-30a-3p	92.4497	189.323	-1.0323	0.0045857	0.025146
mmu-miR-542-3p	1621.01	2519.44	-0.63608	0.0051804	0.028098
mmu-miR-151-5p	66.4763	144.464	-1.1212	0.0053249	0.028571
mmu-miR-214-3p	11238.6	7243.83	0.63355	0.0060227	0.031972
mmu-miR-22-5p	840.092	489.824	0.7765	0.0062223	0.032683
mmu-miR-298-5p	1726.02	1080.62	0.67477	0.0062985	0.032739
mmu-miR-872-3p	156.485	286.128	-0.8723	0.0063874	0.032859
mmu-miR-582-3p	49.8147	116.298	-1.2247	0.0070664	0.035981
mmu-miR-34a-5p	1000.71	603.115	0.73266	0.0074252	0.037426
mmu-miR-99a-5p	2734.17	4179.94	-0.61222	0.0083116	0.041475
mmu-miR-497a-5p	100.051	42.3441	1.2332	0.0090496	0.04471

## Sheet: Up miRNAs
sRNA	Exp_readcount	NC_readcount	log2FoldChange	pval	padj
mmu-miR-7a-5p	19305.9	5952.97	1.6975	1.04e-13	1.29e-11
mmu-miR-669a-5p	2435.88	805.19	1.5972	2.85e-10	1.1e-08
mmu-miR-669c-5p	2490.03	753.871	1.724	4.76e-10	1.7e-08
mmu-miR-669o-5p	744.447	221.21	1.7539	9.34e-10	3.11e-08
mmu-miR-466c-5p	869.266	285.446	1.6082	1.38e-09	4.3e-08
mmu-miR-669l-5p	546.169	177.967	1.6183	2.51e-08	6.95e-07
mmu-miR-744-5p	3261.42	1295.71	1.3308	1.68e-07	4.41e-06
mmu-miR-679-5p	1495.21	658.924	1.1832	1.37e-06	3.02e-05
mmu-miR-210-3p	2863.54	1268.48	1.175	1.39e-06	3.02e-05
mmu-miR-669f-5p	198.39	53.7782	1.8928	2.19e-06	4.56e-05
mmu-miR-667-5p	213.874	62.9738	1.7567	3.69e-06	7.03e-05
mmu-miR-155-5p	1660.53	712.508	1.2223	4.9e-06	8.15e-05
mmu-miR-1981-5p	1850.39	851.043	1.1206	5.62e-06	9.04e-05
mmu-miR-6538	193.93	54.5733	1.8181	1.56e-05	0.00023545
mmu-miR-574-5p	824.269	332.945	1.3069	2.11e-05	0.00029223
mmu-miR-379-5p	135354	72690.2	0.8969	2.88e-05	0.00038847
mmu-miR-147-3p	134.748	37.729	1.8286	4.51e-05	0.00057755
mmu-miR-206-3p	2089.94	948.185	1.1404	5.79e-05	0.000722
mmu-miR-467a-5p	19459.8	10568.1	0.88084	7.18e-05	0.00085274
mmu-miR-467b-5p	19459.8	10568.1	0.88084	7.18e-05	0.00085274
mmu-miR-669e-5p	217.407	77.3853	1.4947	8.06e-05	0.000911
mmu-miR-423-3p	3384.75	1807.12	0.90522	9.79e-05	0.0010615
mmu-miR-329-5p	892.668	345.11	1.3756	0.00016638	0.0016279
mmu-miR-370-3p	428.334	190.382	1.1655	0.00030641	0.0025915
mmu-miR-677-3p	37.1087	3.88482	3.293	0.00038076	0.0030645
mmu-miR-669b-5p	234.938	99.454	1.2432	0.00039067	0.0030943
mmu-miR-296-3p	1004.99	473.792	1.0816	0.00053914	0.0041389
mmu-miR-677-5p	291.569	96.9347	1.6023	0.00085387	0.0061751
mmu-miR-1198-5p	489.566	241.624	1.0144	0.0012079	0.0080367
mmu-miR-324-5p	143.863	58.6698	1.2998	0.0016624	0.010635
mmu-miR-382-5p	2418.5	1475.73	0.7131	0.0021273	0.013105
mmu-miR-322-5p	2170.21	1335.92	0.70042	0.0028016	0.017
mmu-miR-5121	95.282	33.7448	1.4911	0.0030082	0.01766
mmu-miR-669m-5p	60.3618	15.8936	1.9555	0.0031671	0.018377
mmu-miR-365-3p	552.458	277.737	0.99687	0.0038367	0.021756
mmu-miR-690	14314.3	8525.43	0.74748	0.0040041	0.02245
mmu-miR-125a-3p	209.329	99.9639	1.0722	0.0042239	0.023419
mmu-miR-214-3p	11238.6	7243.83	0.63355	0.0060227	0.031972
mmu-miR-22-5p	840.092	489.824	0.7765	0.0062223	0.032683
mmu-miR-298-5p	1726.02	1080.62	0.67477	0.0062985	0.032739
mmu-miR-34a-5p	1000.71	603.115	0.73266	0.0074252	0.037426
mmu-miR-497a-5p	100.051	42.3441	1.2332	0.0090496	0.04471

## Sheet: Down miRNAs
sRNA	Exp_readcount	NC_readcount	log2FoldChange	pval	padj
mmu-miR-322-3p	390.694	2273.93	-2.5417	1.0075e-23	5.0273e-21
mmu-miR-369-3p	103.473	523.146	-2.3369	9.0397e-15	2.2554e-12
mmu-miR-186-5p	296.479	1174.95	-1.9858	3.653e-14	6.0761e-12
mmu-miR-21a-5p	1.05612e+06	3.48442e+06	-1.7221	1.3745e-13	1.3718e-11
mmu-miR-410-3p	287.672	1078.75	-1.9063	3.1123e-13	2.5884e-11
mmu-miR-466a-3p	44.0929	269.565	-2.6115	7.3449e-12	5.2359e-10
mmu-miR-434-3p	146.164	561.739	-1.9409	5.2136e-11	3.252e-09
mmu-miR-376c-3p	31.3589	204.763	-2.7039	6.9537e-11	3.4699e-09
mmu-miR-466b-3p	51.8346	275.165	-2.4065	6.6367e-11	3.4699e-09
mmu-miR-382-3p	361.385	1115.7	-1.6259	1.456e-10	6.605e-09
mmu-miR-669a-3p	99.7705	404.834	-2.0189	2.4563e-10	1.0214e-08
mmu-miR-125b-5p	3231	7975.04	-1.3035	2.7147e-09	7.9685e-08
mmu-miR-143-3p	418627	950594	-1.1832	3.3696e-07	8.4073e-06
mmu-miR-181a-1-3p	51.3858	193.372	-1.9129	7.871e-07	1.8703e-05
mmu-miR-100-5p	40307.1	80250.9	-0.99348	3.4274e-06	6.8411e-05
mmu-miR-101b-3p	8434.38	16844.6	-0.99793	3.8037e-06	7.0298e-05
mmu-miR-467a-3p	89.4487	268.269	-1.5827	4.5631e-06	7.8517e-05
mmu-miR-467d-3p	89.4487	268.269	-1.5827	4.5631e-06	7.8517e-05
mmu-miR-99b-5p	28896.3	57185.8	-0.98477	5.7953e-06	9.0371e-05
mmu-miR-34b-3p	176.148	429.629	-1.2877	1.7207e-05	0.00025254
mmu-miR-101a-3p	10049.7	19295.9	-0.94111	1.819e-05	0.00025934
mmu-miR-30e-3p	66.0275	191.735	-1.5378	4.3582e-05	0.0005723
mmu-miR-362-3p	26.6188	106.869	-2.0009	7.6035e-05	0.00088235
mmu-miR-434-5p	1727.29	3312.64	-0.93924	8.2154e-05	0.000911
mmu-miR-350-3p	33.743	119.31	-1.8183	0.00010678	0.0011337
mmu-miR-3074-2-3p	185.629	408.705	-1.1377	0.00012295	0.0012782
mmu-miR-24-2-5p	189.275	414.582	-1.1302	0.00013257	0.00135
mmu-miR-125a-5p	867.897	1773.18	-1.0299	0.00013902	0.0013874
mmu-miR-466d-3p	12.033	63.0084	-2.386	0.00018391	0.0017648
mmu-miR-181a-2-3p	23.926	92.259	-1.9462	0.00018871	0.0017768
mmu-miR-27a-3p	9807.61	18369.8	-0.90545	0.00019311	0.0017845
mmu-miR-344d-3p	16.9418	79.5329	-2.2229	0.00019987	0.0018133
mmu-miR-191-5p	957.483	1765.72	-0.88254	0.00021307	0.0018986
mmu-miR-329-3p	151.269	350.515	-1.2095	0.00023096	0.0020219
mmu-miR-708-3p	609.006	1325.99	-1.1213	0.0002424	0.0020855
mmu-miR-10a-5p	1773.08	3347.78	-0.91727	0.00031988	0.0026604
mmu-miR-301a-5p	20.4196	82.0868	-2.0135	0.00034701	0.0028387
mmu-miR-130b-5p	29.8724	101.887	-1.7715	0.00046834	0.0036516
mmu-miR-27b-3p	9542.08	16959.6	-0.82981	0.0006182	0.004674
mmu-miR-181c-3p	121.565	262.024	-1.1085	0.00075811	0.0056181
mmu-miR-378c	631.548	1417.75	-1.168	0.00076559	0.0056181
mmu-miR-872-5p	3746.07	6826.3	-0.86595	0.00095023	0.0067737
mmu-miR-199a-3p	8776.7	14447.6	-0.71911	0.00099574	0.0069982
mmu-miR-342-3p	135.309	325.75	-1.2632	0.0010387	0.0071984
mmu-miR-30b-5p	354.205	667.601	-0.91319	0.0011164	0.0076316
mmu-miR-669m-3p	0	13.8237	-6.338	0.0011945	0.0080367
mmu-miR-411-3p	302.564	583.509	-0.9494	0.0012599	0.0082723
mmu-miR-199b-5p	1406.35	2520.06	-0.84084	0.0016425	0.010635
mmu-miR-30c-5p	1052.38	1881.64	-0.83758	0.001717	0.010846
mmu-miR-31-3p	333.701	622.016	-0.89669	0.0017977	0.011213
mmu-miR-10b-5p	61297.1	112736	-0.87904	0.0028277	0.017
mmu-miR-136-5p	8.80737	41.415	-2.2336	0.0029826	0.01766
mmu-miR-30a-5p	54293.9	89324	-0.71824	0.00366	0.020993
mmu-miR-30a-3p	92.4497	189.323	-1.0323	0.0045857	0.025146
mmu-miR-542-3p	1621.01	2519.44	-0.63608	0.0051804	0.028098
mmu-miR-151-5p	66.4763	144.464	-1.1212	0.0053249	0.028571
mmu-miR-872-3p	156.485	286.128	-0.8723	0.0063874	0.032859
mmu-miR-582-3p	49.8147	116.298	-1.2247	0.0070664	0.035981
mmu-miR-99a-5p	2734.17	4179.94	-0.61222	0.0083116	0.041475
