# Supplementary material for: The miR‐669a‐5p/G3BP/HDAC6/AKAP12 Axis Regulates Primary Cilia Length
Source: Adv Sci (Weinh). 2023 Dec 13;11(6):2305068. doi: 10.1002/advs.202305068 (PMC10853727; doi:10.1002/advs.202305068)
Supplement: Supplementary file 3 — Supporting Information [file ADVS-11-2305068-s002.xlsx]

## Sheet: Total proteins
Protein IDs	Majority protein IDs	Peptide counts (all)	Peptide counts (razor+unique)	Peptide counts (unique)	Fasta headers	Number of proteins	Peptides	Razor + unique peptides	Unique peptides	Peptides In1	Peptides In2	Peptides In3	Peptides mic1	Peptides mic2	Peptides mic3	Peptides nc1	Peptides nc2	Peptides nc3	Razor + unique peptides In1	Razor + unique peptides In2	Razor + unique peptides In3	Razor + unique peptides mic1	Razor + unique peptides mic2	Razor + unique peptides mic3	Razor + unique peptides nc1	Razor + unique peptides nc2	Razor + unique peptides nc3	Unique peptides In1	Unique peptides In2	Unique peptides In3	Unique peptides mic1	Unique peptides mic2	Unique peptides mic3	Unique peptides nc1	Unique peptides nc2	Unique peptides nc3	Sequence coverage [%]	Unique + razor sequence coverage [%]	Unique sequence coverage [%]	Mol. weight [kDa]	Sequence length	Sequence lengths	Q-value	Score	Sequence coverage In1 [%]	Sequence coverage In2 [%]	Sequence coverage In3 [%]	Sequence coverage mic1 [%]	Sequence coverage mic2 [%]
CON__ENSEMBL:ENSBTAP00000024146	CON__ENSEMBL:ENSBTAP00000024146	17	17	17		1	17	17	17	9	13	10	14	12	11	11	10	10	9	13	10	14	12	11	11	10	10	9	13	10	14	12	11	11	10	10	19.2	19.2	19.2	164.34	1477	1477	0	144.5	11.9	15.4	13.1	16.8	15.1
CON__ENSEMBL:ENSBTAP00000025008	CON__ENSEMBL:ENSBTAP00000025008	5	1	1		1	5	1	1	4	4	3	4	4	3	4	5	4	0	0	0	0	0	0	0	1	0	0	0	0	0	0	0	0	1	0	6.2	2.2	2.2	59.299	536	536	1	-2	3.9	3.9	3.9	3.9	3.9
CON__H-INV:HIT000015463	CON__H-INV:HIT000015463	1	1	1		1	1	1	1	1	1	1	1	1	1	1	0	0	1	1	1	1	1	1	1	0	0	1	1	1	1	1	1	1	0	0	4.4	4.4	4.4	33.423	295	295	0	8.4907	4.4	4.4	4.4	4.4	4.4
CON__P00761	CON__P00761	4	4	4		1	4	4	4	4	2	4	3	3	3	3	3	3	4	2	4	3	3	3	3	3	3	4	2	4	3	3	3	3	3	3	23.4	23.4	23.4	24.409	231	231	0	323.31	23.4	17.3	23.4	21.6	21.6
CON__P01966	CON__P01966	7	7	7		1	7	7	7	6	3	5	1	5	4	5	5	2	6	3	5	1	5	4	5	5	2	6	3	5	1	5	4	5	5	2	73.2	73.2	73.2	15.184	142	142	0	53.705	64.8	32.4	54.2	6.3	52.1
CON__P02769;CON__P02768-1	CON__P02769	11;2	11;2	11;2		2	11	11	11	7	3	8	5	9	5	4	8	8	7	3	8	5	9	5	4	8	8	7	3	8	5	9	5	4	8	8	20.1	20.1	20.1	69.293	607	607;609	0	61.256	13.8	6.1	15.5	10.2	16.8
CON__P04264;CON__ENSEMBL:ENSBTAP00000038253;sp|Q6IFZ9|K2C74_MOUSE;sp|Q9R0H5|K2C71_MOUSE;CON__P35908;CON__P35908v2;sp|P04104|K2C1_MOUSE;CON__Q5XQN5;CON__Q922U2;sp|Q922U2|K2C5_MOUSE;CON__Q7Z794;CON__Q6IFZ6;sp|Q6IFZ6|K2C1B_MOUSE;CON__Q6NXH9;sp|Q6NXH9|K2C73_MOUSE;tr|A0A2R8VHP3|A0A2R8VHP3_MOUSE;CON__Q9R0H5;tr|E9Q0F0|E9Q0F0_MOUSE	CON__P04264;CON__ENSEMBL:ENSBTAP00000038253	3;2;1;1;1;1;1;1;1;1;1;1;1;1;1;1;1;1	3;2;1;1;1;1;1;1;1;1;1;1;1;1;1;1;1;1	2;2;1;1;1;1;1;0;0;0;1;1;1;1;1;0;1;1	;	18	3	3	2	0	2	0	2	0	2	2	2	3	0	2	0	2	0	2	2	2	3	0	1	0	1	0	1	1	1	2	5.6	5.6	3.7	66.017	644	644;606;495;524;645;639;637;601;580;580;578;572;572;539;539;535;524;1068	0	14.525	0	3.7	0	3.7	0
sp|P05784|K1C18_MOUSE;CON__P05784;sp|P19001|K1C19_MOUSE;CON__P19001	sp|P05784|K1C18_MOUSE;CON__P05784	4;4;1;1	4;4;1;1	3;3;0;0	sp|P05784|K1C18_MOUSE Keratin, type I cytoskeletal 18 OS=Mus musculus OX=10090 GN=Krt18 PE=1 SV=5;	4	4	4	3	2	3	1	0	2	1	2	1	2	2	3	1	0	2	1	2	1	2	1	2	0	0	1	1	1	0	2	10.9	10.9	8.7	47.538	423	423;423;403;403	0	8.8888	4.5	8.7	2.1	0	4.5
CON__P05787;CON__H-INV:HIT000292931;sp|P11679|K2C8_MOUSE;CON__Q9H552;CON__H-INV:HIT000016045;CON__REFSEQ:XP_092267;tr|E9Q1Z0|E9Q1Z0_MOUSE;CON__P48668;CON__P04259;CON__P02538;sp|Q3UV17|K22O_MOUSE;sp|Q99M73|KRT84_MOUSE	CON__P05787;CON__H-INV:HIT000292931	23;14;11;4;2;1;1;1;1;1;1;1	22;14;10;3;2;1;1;1;1;1;1;1	21;13;9;3;2;1;0;0;0;0;0;0	;	12	23	22	21	9	9	6	13	12	7	14	15	11	9	9	6	13	12	7	14	14	11	9	9	6	13	11	7	13	13	11	43.1	41.4	39.5	53.704	483	483;443;490;499;99;213;538;564;564;564;594;603	0	149.8	23.6	23.6	15.5	25.1	29.4
CON__P07477	CON__P07477	1	1	1		1	1	1	1	1	1	1	1	1	0	1	1	1	1	1	1	1	1	0	1	1	1	1	1	1	1	1	0	1	1	1	8.1	8.1	8.1	26.558	247	247	0.0068568	2.1757	8.1	8.1	8.1	8.1	8.1
CON__P12763	CON__P12763	3	3	3		1	3	3	3	1	1	1	0	2	2	1	2	0	1	1	1	0	2	2	1	2	0	1	1	1	0	2	2	1	2	0	13.1	13.1	13.1	38.418	359	359	0	18.392	4.2	4.2	4.2	0	8.9
CON__P34955	CON__P34955	5	5	5		1	5	5	5	0	2	0	1	3	1	2	2	3	0	2	0	1	3	1	2	2	3	0	2	0	1	3	1	2	2	3	12	12	12	46.103	416	416	0	14.462	0	5	0	2.4	12
CON__P50448	CON__P50448	1	1	1		1	1	1	1	0	0	0	1	0	0	1	0	0	0	0	0	1	0	0	1	0	0	0	0	0	1	0	0	1	0	0	3.4	3.4	3.4	51.723	468	468	0	6.4793	0	0	0	3.4	0
CON__Q28194;sp|P35441|TSP1_MOUSE;tr|Q80YQ1|Q80YQ1_MOUSE	CON__Q28194;sp|P35441|TSP1_MOUSE;tr|Q80YQ1|Q80YQ1_MOUSE	3;2;2	3;2;2	3;2;2	;sp|P35441|TSP1_MOUSE Thrombospondin-1 OS=Mus musculus OX=10090 GN=Thbs1 PE=1 SV=1;tr|Q80YQ1|Q80YQ1_MOUSE Thrombospondin-1 OS=Mus musculus OX=10090 GN=Thbs1 PE=1 SV=1	3	3	3	3	1	2	1	0	1	1	2	1	1	1	2	1	0	1	1	2	1	1	1	2	1	0	1	1	2	1	1	3.1	3.1	3.1	129.39	1170	1170;1170;1171	0	7.0577	0.9	2	0.9	0	0.9
sp|O88708|ORC4_MOUSE;CON__Q2YDI2	sp|O88708|ORC4_MOUSE;CON__Q2YDI2	1;1	1;1	1;1	sp|O88708|ORC4_MOUSE Origin recognition complex subunit 4 OS=Mus musculus OX=10090 GN=Orc4 PE=1 SV=2;	2	1	1	1	0	1	0	0	0	1	0	0	1	0	1	0	0	0	1	0	0	1	0	1	0	0	0	1	0	0	1	3.2	3.2	3.2	49.981	433	433;436	0	5.6916	0	3.2	0	0	0
CON__Q3KUS7	CON__Q3KUS7	1	1	1		1	1	1	1	1	1	1	1	1	0	1	1	1	1	1	1	1	1	0	1	1	1	1	1	1	1	1	0	1	1	1	2.5	2.5	2.5	85.411	760	760	0.0098562	1.9419	2.5	2.5	2.5	2.5	2.5
CON__Q3SX09;CON__P02070;tr|E9Q223|E9Q223_MOUSE;tr|A8DUK4|A8DUK4_MOUSE;sp|P02104|HBE_MOUSE;sp|P02089|HBB2_MOUSE;sp|P02088|HBB1_MOUSE	CON__Q3SX09;CON__P02070	5;3;1;1;1;1;1	5;3;1;1;1;1;1	5;3;1;1;1;1;1	;	7	5	5	5	1	1	1	0	4	2	2	0	0	1	1	1	0	4	2	2	0	0	1	1	1	0	4	2	2	0	0	34.8	34.8	34.8	22.06	201	201;145;103;147;147;147;147	0	21.487	6.5	5	6.5	0	25.4
CON__Q3ZBD7	CON__Q3ZBD7	7	1	1		1	7	1	1	2	7	4	4	6	3	7	7	7	1	1	1	1	1	1	1	1	1	1	1	1	1	1	1	1	1	1	16.7	2.7	2.7	62.87	557	557	0	14.604	5.2	16.7	9.3	9.3	14
CON__Q3ZBS7	CON__Q3ZBS7	3	3	3		1	3	3	3	0	2	0	1	0	0	1	2	3	0	2	0	1	0	0	1	2	3	0	2	0	1	0	0	1	2	3	7	7	7	54.099	484	484	0	6.5595	0	4.8	0	3.1	0
REV__tr|D3Z6N5|D3Z6N5_MOUSE;REV__sp|Q9DCV7|K2C7_MOUSE;REV__CON__Q9DCV7;REV__sp|Q9R0H5|K2C71_MOUSE;REV__CON__Q9R0H5	REV__tr|D3Z6N5|D3Z6N5_MOUSE;REV__sp|Q9DCV7|K2C7_MOUSE;REV__CON__Q9DCV7;REV__sp|Q9R0H5|K2C71_MOUSE;REV__CON__Q9R0H5	1;1;1;1;1	1;1;1;1;1	1;1;1;1;1	tr|D3Z6N5|D3Z6N5_MOUSE Keratin, type II cytoskeletal 7 (Fragment) OS=Mus musculus OX=10090 GN=Krt7 PE=1 SV=1;sp|Q9DCV7|K2C7_MOUSE Keratin, type II cytoskeletal 7 OS=Mus musculus OX=10090 GN=Krt7 PE=1 SV=1;;sp|Q9R0H5|K2C71_MOUSE Keratin, type II cytoskeleta	5	1	1	1	0	0	0	1	1	0	1	1	0	0	0	0	1	1	0	1	1	0	0	0	0	1	1	0	1	1	0	0	0	0	13.368	115	115;457;457;524;524	0.009396	1.9874	0	0	0	0	0
REV__tr|E9Q8N1|E9Q8N1_MOUSE;REV__tr|E9Q8K5|E9Q8K5_MOUSE;REV__sp|A2ASS6|TITIN_MOUSE	REV__tr|E9Q8N1|E9Q8N1_MOUSE;REV__tr|E9Q8K5|E9Q8K5_MOUSE;REV__sp|A2ASS6|TITIN_MOUSE	4;4;4	4;4;4	4;4;4	tr|E9Q8N1|E9Q8N1_MOUSE Titin OS=Mus musculus OX=10090 GN=Ttn PE=1 SV=1;tr|E9Q8K5|E9Q8K5_MOUSE Titin OS=Mus musculus OX=10090 GN=Ttn PE=1 SV=1;sp|A2ASS6|TITIN_MOUSE Titin OS=Mus musculus OX=10090 GN=Ttn PE=1 SV=1	3	4	4	4	1	1	1	1	1	0	2	2	2	1	1	1	1	1	0	2	2	2	1	1	1	1	1	0	2	2	2	0	0	0	3716	33467	33467;33467;35213	0.00031908	4.1008	0	0	0	0	0
REV__sp|A2KF29|SMKTR_MOUSE	REV__sp|A2KF29|SMKTR_MOUSE	1	1	1	sp|A2KF29|SMKTR_MOUSE Sperm motility kinase Tcr mutant form OS=Mus musculus OX=10090 GN=Smoktcr PE=2 SV=1	1	1	1	1	1	1	0	1	1	0	1	1	1	1	1	0	1	1	0	1	1	1	1	1	0	1	1	0	1	1	1	0	0	0	54.619	484	484	0.0079062	2.1218	0	0	0	0	0
REV__tr|K3W4M2|K3W4M2_MOUSE;REV__sp|E9PZQ0|RYR1_MOUSE;REV__tr|A0A1L1SQG7|A0A1L1SQG7_MOUSE	REV__tr|K3W4M2|K3W4M2_MOUSE;REV__sp|E9PZQ0|RYR1_MOUSE;REV__tr|A0A1L1SQG7|A0A1L1SQG7_MOUSE	2;2;2	2;2;2	2;2;2	tr|K3W4M2|K3W4M2_MOUSE Ryanodine receptor 1 OS=Mus musculus OX=10090 GN=Ryr1 PE=1 SV=1;sp|E9PZQ0|RYR1_MOUSE Ryanodine receptor 1 OS=Mus musculus OX=10090 GN=Ryr1 PE=1 SV=1;tr|A0A1L1SQG7|A0A1L1SQG7_MOUSE Ryanodine receptor 1 OS=Mus musculus OX=10090 GN=Ryr1	3	2	2	2	1	1	1	2	1	1	1	1	1	1	1	1	2	1	1	1	1	1	1	1	1	2	1	1	1	1	1	0	0	0	564.89	5033	5033;5035;5061	0.00062972	3.9443	0	0	0	0	0
REV__tr|A2AS05|A2AS05_MOUSE;REV__sp|E9QAM5|HELZ2_MOUSE;REV__tr|A2AS03|A2AS03_MOUSE	REV__tr|A2AS05|A2AS05_MOUSE;REV__sp|E9QAM5|HELZ2_MOUSE;REV__tr|A2AS03|A2AS03_MOUSE	2;2;2	2;2;2	2;2;2	tr|A2AS05|A2AS05_MOUSE Helicase with zinc finger domain 2 OS=Mus musculus OX=10090 GN=Helz2 PE=1 SV=2;sp|E9QAM5|HELZ2_MOUSE Helicase with zinc finger domain 2 OS=Mus musculus OX=10090 GN=Helz2 PE=1 SV=1;tr|A2AS03|A2AS03_MOUSE Helicase with zinc finger doma	3	2	2	2	1	0	0	0	0	0	1	0	1	1	0	0	0	0	0	1	0	1	1	0	0	0	0	0	1	0	1	0	0	0	326.59	2903	2903;2947;2970	0.0096618	1.9859	0	0	0	0	0
REV__sp|P0C871|PA24B_MOUSE;REV__tr|B7ZCM8|B7ZCM8_MOUSE;REV__tr|B7ZCM9|B7ZCM9_MOUSE	REV__sp|P0C871|PA24B_MOUSE;REV__tr|B7ZCM8|B7ZCM8_MOUSE;REV__tr|B7ZCM9|B7ZCM9_MOUSE	1;1;1	1;1;1	1;1;1	sp|P0C871|PA24B_MOUSE Cytosolic phospholipase A2 beta OS=Mus musculus OX=10090 GN=Pla2g4b PE=2 SV=1;tr|B7ZCM8|B7ZCM8_MOUSE Phospholipase A2 OS=Mus musculus OX=10090 GN=Pla2g4b PE=4 SV=1;tr|B7ZCM9|B7ZCM9_MOUSE Phospholipase A2 OS=Mus musculus OX=10090 GN=Gm	3	1	1	1	0	0	1	0	1	1	1	0	0	0	0	1	0	1	1	1	0	0	0	0	1	0	1	1	1	0	0	0	0	0	88.447	782	782;791;1014	0.0042088	2.4603	0	0	0	0	0
REV__sp|P15508|SPTB1_MOUSE;REV__tr|E9Q397|E9Q397_MOUSE;REV__tr|Q3UGX2|Q3UGX2_MOUSE	REV__sp|P15508|SPTB1_MOUSE;REV__tr|E9Q397|E9Q397_MOUSE;REV__tr|Q3UGX2|Q3UGX2_MOUSE	1;1;1	1;1;1	1;1;1	sp|P15508|SPTB1_MOUSE Spectrin beta chain, erythrocytic OS=Mus musculus OX=10090 GN=Sptb PE=1 SV=4;tr|E9Q397|E9Q397_MOUSE Spectrin beta chain OS=Mus musculus OX=10090 GN=Sptb PE=1 SV=1;tr|Q3UGX2|Q3UGX2_MOUSE Spectrin beta chain OS=Mus musculus OX=10090 GN=	3	1	1	1	1	1	1	1	0	0	0	1	1	1	1	1	1	0	0	0	1	1	1	1	1	1	0	0	0	1	1	0	0	0	245.25	2128	2128;2137;2329	0.0084354	2.0941	0	0	0	0	0
REV__tr|G3UXX2|G3UXX2_MOUSE;REV__tr|G3UZZ3|G3UZZ3_MOUSE;REV__tr|Q3T9X3|Q3T9X3_MOUSE;REV__tr|Q3TCR7|Q3TCR7_MOUSE;REV__tr|G3X9G4|G3X9G4_MOUSE;REV__tr|F8WIV5|F8WIV5_MOUSE;REV__sp|P39054|DYN2_MOUSE	REV__tr|G3UXX2|G3UXX2_MOUSE;REV__tr|G3UZZ3|G3UZZ3_MOUSE;REV__tr|Q3T9X3|Q3T9X3_MOUSE;REV__tr|Q3TCR7|Q3TCR7_MOUSE;REV__tr|G3X9G4|G3X9G4_MOUSE;REV__tr|F8WIV5|F8WIV5_MOUSE;REV__sp|P39054|DYN2_MOUSE	1;1;1;1;1;1;1	1;1;1;1;1;1;1	1;1;1;1;1;1;1	tr|G3UXX2|G3UXX2_MOUSE Dynamin-2 (Fragment) OS=Mus musculus OX=10090 GN=Dnm2 PE=1 SV=1;tr|G3UZZ3|G3UZZ3_MOUSE Dynamin-2 (Fragment) OS=Mus musculus OX=10090 GN=Dnm2 PE=1 SV=1;tr|Q3T9X3|Q3T9X3_MOUSE Dynamin-2 OS=Mus musculus OX=10090 GN=Dnm2 PE=1 SV=1;tr|Q3T	7	1	1	1	0	1	0	0	0	0	0	0	0	0	1	0	0	0	0	0	0	0	0	1	0	0	0	0	0	0	0	0	0	0	28.831	248	248;807;860;869;870;870;870	0.0031161	2.6138	0	0	0	0	0
REV__sp|Q9CWV1|MCM8_MOUSE;REV__sp|P49717|MCM4_MOUSE;REV__sp|Q2KHI9|MCM9_MOUSE	REV__sp|Q9CWV1|MCM8_MOUSE;REV__sp|P49717|MCM4_MOUSE;REV__sp|Q2KHI9|MCM9_MOUSE	1;1;1	1;1;1	1;1;1	sp|Q9CWV1|MCM8_MOUSE DNA helicase MCM8 OS=Mus musculus OX=10090 GN=Mcm8 PE=1 SV=3;sp|P49717|MCM4_MOUSE DNA replication licensing factor MCM4 OS=Mus musculus OX=10090 GN=Mcm4 PE=1 SV=1;sp|Q2KHI9|MCM9_MOUSE DNA helicase MCM9 OS=Mus musculus OX=10090 GN=Mcm9	3	1	1	1	0	1	0	1	1	0	1	1	1	0	1	0	1	1	0	1	1	1	0	1	0	1	1	0	1	1	1	0	0	0	92.37	833	833;862;1134	0.0073892	2.1545	0	0	0	0	0
REV__sp|P97819|PLPL9_MOUSE;REV__tr|G3UX52|G3UX52_MOUSE;REV__tr|G3UY97|G3UY97_MOUSE	REV__sp|P97819|PLPL9_MOUSE	3;1;1	3;1;1	3;1;1	sp|P97819|PLPL9_MOUSE 85/88 kDa calcium-independent phospholipase A2 OS=Mus musculus OX=10090 GN=Pla2g6 PE=1 SV=3	3	3	3	3	1	0	0	0	0	1	0	0	2	1	0	0	0	0	1	0	0	2	1	0	0	0	0	1	0	0	2	0	0	0	89.559	807	807;199;204	0.0023095	2.8948	0	0	0	0	0
REV__tr|G5E8R3|G5E8R3_MOUSE;REV__sp|Q05920|PYC_MOUSE;REV__tr|E9QPD7|E9QPD7_MOUSE	REV__tr|G5E8R3|G5E8R3_MOUSE;REV__sp|Q05920|PYC_MOUSE;REV__tr|E9QPD7|E9QPD7_MOUSE	1;1;1	1;1;1	1;1;1	tr|G5E8R3|G5E8R3_MOUSE Pyruvate carboxylase OS=Mus musculus OX=10090 GN=Pcx PE=1 SV=1;sp|Q05920|PYC_MOUSE Pyruvate carboxylase, mitochondrial OS=Mus musculus OX=10090 GN=Pc PE=1 SV=1;tr|E9QPD7|E9QPD7_MOUSE Pyruvate carboxylase OS=Mus musculus OX=10090 GN=P	3	1	1	1	0	1	0	0	0	0	1	0	0	0	1	0	0	0	0	1	0	0	0	1	0	0	0	0	1	0	0	0	0	0	129.7	1178	1178;1178;1179	0.0063942	2.3576	0	0	0	0	0
REV__tr|A0A0G2JFK5|A0A0G2JFK5_MOUSE;REV__sp|Q2YDW7|KMT5A_MOUSE;REV__tr|E9QNB8|E9QNB8_MOUSE;REV__tr|D3YXI6|D3YXI6_MOUSE	REV__tr|A0A0G2JFK5|A0A0G2JFK5_MOUSE;REV__sp|Q2YDW7|KMT5A_MOUSE;REV__tr|E9QNB8|E9QNB8_MOUSE;REV__tr|D3YXI6|D3YXI6_MOUSE	1;1;1;1	1;1;1;1	1;1;1;1	tr|A0A0G2JFK5|A0A0G2JFK5_MOUSE Histone-lysine N-methyltransferase OS=Mus musculus OX=10090 GN=Kmt5a PE=1 SV=1;sp|Q2YDW7|KMT5A_MOUSE N-lysine methyltransferase KMT5A OS=Mus musculus OX=10090 GN=Kmt5a PE=1 SV=1;tr|E9QNB8|E9QNB8_MOUSE Histone-lysine N-methylt	4	1	1	1	0	0	0	0	0	1	0	0	0	0	0	0	0	0	1	0	0	0	0	0	0	0	0	1	0	0	0	0	0	0	33.171	295	295;349;350;364	0.0068908	2.2375	0	0	0	0	0
REV__tr|D3Z5M7|D3Z5M7_MOUSE;REV__tr|A0A1W2P6L9|A0A1W2P6L9_MOUSE;REV__sp|Q3UQ28|PXDN_MOUSE	REV__tr|D3Z5M7|D3Z5M7_MOUSE;REV__tr|A0A1W2P6L9|A0A1W2P6L9_MOUSE;REV__sp|Q3UQ28|PXDN_MOUSE	2;2;2	2;2;2	2;2;2	tr|D3Z5M7|D3Z5M7_MOUSE Peroxidasin homolog OS=Mus musculus OX=10090 GN=Pxdn PE=1 SV=2;tr|A0A1W2P6L9|A0A1W2P6L9_MOUSE Peroxidasin homolog OS=Mus musculus OX=10090 GN=Pxdn PE=1 SV=1;sp|Q3UQ28|PXDN_MOUSE Peroxidasin homolog OS=Mus musculus OX=10090 GN=Pxdn PE	3	2	2	2	0	1	0	2	1	0	1	0	0	0	1	0	2	1	0	1	0	0	0	1	0	2	1	0	1	0	0	0	0	0	34.806	307	307;1295;1475	0.0053043	2.408	0	0	0	0	0
REV__sp|Q3UZ57|AXDN1_MOUSE;REV__tr|J3QNG8|J3QNG8_MOUSE;REV__tr|J3KMJ8|J3KMJ8_MOUSE;REV__tr|J3QPL7|J3QPL7_MOUSE;REV__tr|A0A1D5RLL5|A0A1D5RLL5_MOUSE	REV__sp|Q3UZ57|AXDN1_MOUSE;REV__tr|J3QNG8|J3QNG8_MOUSE;REV__tr|J3KMJ8|J3KMJ8_MOUSE;REV__tr|J3QPL7|J3QPL7_MOUSE;REV__tr|A0A1D5RLL5|A0A1D5RLL5_MOUSE	1;1;1;1;1	1;1;1;1;1	1;1;1;1;1	sp|Q3UZ57|AXDN1_MOUSE Axonemal dynein light chain domain-containing protein 1 OS=Mus musculus OX=10090 GN=Axdnd1 PE=1 SV=1;tr|J3QNG8|J3QNG8_MOUSE Axonemal dynein light chain domain-containing protein 1 (Fragment) OS=Mus musculus OX=10090 GN=Axdnd1 PE=1 SV=	5	1	1	1	1	0	1	1	1	1	0	1	0	1	0	1	1	1	1	0	1	0	1	0	1	1	1	1	0	1	0	0	0	0	49.806	424	424;471;880;982;1111	0.0061333	2.3723	0	0	0	0	0
REV__sp|Q3V016|HIPK4_MOUSE	REV__sp|Q3V016|HIPK4_MOUSE	2	2	2	sp|Q3V016|HIPK4_MOUSE Homeodomain-interacting protein kinase 4 OS=Mus musculus OX=10090 GN=Hipk4 PE=1 SV=2	1	2	2	2	1	1	1	0	0	1	0	1	1	1	1	1	0	0	1	0	1	1	1	1	1	0	0	1	0	1	1	0	0	0	69.278	616	616	0.00094251	3.9262	0	0	0	0	0
REV__sp|Q499E5|STOX2_MOUSE;REV__tr|A0A1D5RMH0|A0A1D5RMH0_MOUSE	REV__sp|Q499E5|STOX2_MOUSE;REV__tr|A0A1D5RMH0|A0A1D5RMH0_MOUSE	1;1	1;1	1;1	sp|Q499E5|STOX2_MOUSE Storkhead-box protein 2 OS=Mus musculus OX=10090 GN=Stox2 PE=2 SV=2;tr|A0A1D5RMH0|A0A1D5RMH0_MOUSE Storkhead-box protein 2 OS=Mus musculus OX=10090 GN=Stox2 PE=1 SV=1	2	1	1	1	0	0	1	0	0	0	0	0	0	0	0	1	0	0	0	0	0	0	0	0	1	0	0	0	0	0	0	0	0	0	102.76	926	926;927	0.0081722	2.1141	0	0	0	0	0
REV__tr|F8WHR6|F8WHR6_MOUSE;REV__sp|Q569Z5|DDX46_MOUSE	REV__tr|F8WHR6|F8WHR6_MOUSE;REV__sp|Q569Z5|DDX46_MOUSE	1;1	1;1	1;1	tr|F8WHR6|F8WHR6_MOUSE Probable ATP-dependent RNA helicase DDX46 OS=Mus musculus OX=10090 GN=Ddx46 PE=1 SV=1;sp|Q569Z5|DDX46_MOUSE Probable ATP-dependent RNA helicase DDX46 OS=Mus musculus OX=10090 GN=Ddx46 PE=1 SV=2	2	1	1	1	0	1	0	0	0	0	0	0	0	0	1	0	0	0	0	0	0	0	0	1	0	0	0	0	0	0	0	0	0	0	117	1028	1028;1032	1	-2	0	0	0	0	0
REV__tr|A0A2I3BPE9|A0A2I3BPE9_MOUSE;REV__tr|A0A2I3BRT5|A0A2I3BRT5_MOUSE;REV__tr|Q7TT21|Q7TT21_MOUSE;REV__tr|A0A2I3BPP1|A0A2I3BPP1_MOUSE;REV__tr|Q3UHB2|Q3UHB2_MOUSE;REV__sp|Q61037|TSC2_MOUSE	REV__tr|A0A2I3BPE9|A0A2I3BPE9_MOUSE;REV__tr|A0A2I3BRT5|A0A2I3BRT5_MOUSE;REV__tr|Q7TT21|Q7TT21_MOUSE;REV__tr|A0A2I3BPP1|A0A2I3BPP1_MOUSE;REV__tr|Q3UHB2|Q3UHB2_MOUSE;REV__sp|Q61037|TSC2_MOUSE	1;1;1;1;1;1	1;1;1;1;1;1	1;1;1;1;1;1	tr|A0A2I3BPE9|A0A2I3BPE9_MOUSE Tuberin (Fragment) OS=Mus musculus OX=10090 GN=Tsc2 PE=1 SV=1;tr|A0A2I3BRT5|A0A2I3BRT5_MOUSE Tuberin OS=Mus musculus OX=10090 GN=Tsc2 PE=1 SV=1;tr|Q7TT21|Q7TT21_MOUSE Tuberin OS=Mus musculus OX=10090 GN=Tsc2 PE=1 SV=1;tr|A0A2	6	1	1	1	1	0	0	1	1	0	0	1	1	1	0	0	1	1	0	0	1	1	1	0	0	1	1	0	0	1	1	0	0	0	150.88	1359	1359;1741;1742;1785;1808;1814	0.0098983	1.962	0	0	0	0	0
REV__sp|Q61500|ITM2A_MOUSE	REV__sp|Q61500|ITM2A_MOUSE	2	2	2	sp|Q61500|ITM2A_MOUSE Integral membrane protein 2A OS=Mus musculus OX=10090 GN=Itm2a PE=2 SV=2	1	2	2	2	2	0	1	1	1	0	0	0	0	2	0	1	1	1	0	0	0	0	2	0	1	1	1	0	0	0	0	0	0	0	29.691	263	263	0.0047699	2.455	0	0	0	0	0
REV__tr|B1AXI9|B1AXI9_MOUSE;REV__tr|J3QMP9|J3QMP9_MOUSE;REV__sp|Q62036|CP131_MOUSE	REV__tr|B1AXI9|B1AXI9_MOUSE;REV__tr|J3QMP9|J3QMP9_MOUSE;REV__sp|Q62036|CP131_MOUSE	1;1;1	1;1;1	1;1;1	tr|B1AXI9|B1AXI9_MOUSE 5-azacytidine induced gene 1 OS=Mus musculus OX=10090 GN=Cep131 PE=1 SV=1;tr|J3QMP9|J3QMP9_MOUSE Centrosomal protein of 131 kDa OS=Mus musculus OX=10090 GN=Cep131 PE=1 SV=1;sp|Q62036|CP131_MOUSE Centrosomal protein of 131 kDa OS=Mus	3	1	1	1	1	1	1	1	1	1	1	1	1	1	1	1	1	1	1	1	1	1	1	1	1	1	1	1	1	1	1	0	0	0	120.23	1059	1059;1060;1060	0.0066335	2.2707	0	0	0	0	0
REV__tr|A0A0A0MQG2|A0A0A0MQG2_MOUSE;REV__sp|Q62261|SPTB2_MOUSE	REV__tr|A0A0A0MQG2|A0A0A0MQG2_MOUSE;REV__sp|Q62261|SPTB2_MOUSE	1;1	1;1	1;1	tr|A0A0A0MQG2|A0A0A0MQG2_MOUSE Spectrin beta chain, non-erythrocytic 1 (Fragment) OS=Mus musculus OX=10090 GN=Sptbn1 PE=1 SV=1;sp|Q62261|SPTB2_MOUSE Spectrin beta chain, non-erythrocytic 1 OS=Mus musculus OX=10090 GN=Sptbn1 PE=1 SV=2	2	1	1	1	0	0	0	0	0	1	0	0	0	0	0	0	0	0	1	0	0	0	0	0	0	0	0	1	0	0	0	0	0	0	244.25	2092	2092;2363	1	-2	0	0	0	0	0
REV__sp|Q6A078|CE290_MOUSE;REV__tr|E9Q9M0|E9Q9M0_MOUSE	REV__sp|Q6A078|CE290_MOUSE;REV__tr|E9Q9M0|E9Q9M0_MOUSE	1;1	1;1	1;1	sp|Q6A078|CE290_MOUSE Centrosomal protein of 290 kDa OS=Mus musculus OX=10090 GN=Cep290 PE=1 SV=2;tr|E9Q9M0|E9Q9M0_MOUSE Centrosomal protein of 290 kDa OS=Mus musculus OX=10090 GN=Cep290 PE=1 SV=1	2	1	1	1	0	1	1	1	0	0	0	1	1	0	1	1	1	0	0	0	1	1	0	1	1	1	0	0	0	1	1	0	0	0	289.07	2472	2472;2479	0.003664	2.531	0	0	0	0	0
REV__sp|Q6DFY8|BRNP2_MOUSE	REV__sp|Q6DFY8|BRNP2_MOUSE	1	1	1	sp|Q6DFY8|BRNP2_MOUSE BMP/retinoic acid-inducible neural-specific protein 2 OS=Mus musculus OX=10090 GN=Brinp2 PE=1 SV=1	1	1	1	1	1	1	1	1	1	0	1	1	1	1	1	1	1	1	0	1	1	1	1	1	1	1	1	0	1	1	1	0	0	0	89.227	783	783	0.0011744	3.09	0	0	0	0	0
REV__sp|Q6NXY1|TBC31_MOUSE	REV__sp|Q6NXY1|TBC31_MOUSE	1	1	1	sp|Q6NXY1|TBC31_MOUSE TBC1 domain family member 31 OS=Mus musculus OX=10090 GN=Tbc1d31 PE=1 SV=1	1	1	1	1	0	1	0	1	1	0	1	1	1	0	1	0	1	1	0	1	1	1	0	1	0	1	1	0	1	1	1	0	0	0	115.84	996	996	0.0014531	2.9795	0	0	0	0	0
REV__sp|Q80Z10|ASTN2_MOUSE	REV__sp|Q80Z10|ASTN2_MOUSE	2	2	2	sp|Q80Z10|ASTN2_MOUSE Astrotactin-2 OS=Mus musculus OX=10090 GN=Astn2 PE=1 SV=2	1	2	2	2	1	2	1	1	1	1	1	2	1	1	2	1	1	1	1	1	2	1	1	2	1	1	1	1	1	2	1	0	0	0	149.39	1352	1352	0.0028547	2.719	0	0	0	0	0
REV__sp|Q811D2|ANR26_MOUSE;REV__tr|D3Z482|D3Z482_MOUSE	REV__sp|Q811D2|ANR26_MOUSE;REV__tr|D3Z482|D3Z482_MOUSE	1;1	1;1	1;1	sp|Q811D2|ANR26_MOUSE Ankyrin repeat domain-containing protein 26 OS=Mus musculus OX=10090 GN=Ankrd26 PE=1 SV=2;tr|D3Z482|D3Z482_MOUSE Ankyrin repeat domain-containing protein 26 OS=Mus musculus OX=10090 GN=Ankrd26 PE=1 SV=1	2	1	1	1	0	1	1	0	0	0	1	1	1	0	1	1	0	0	0	1	1	1	0	1	1	0	0	0	1	1	1	0	0	0	180.64	1581	1581;1681	1	-2	0	0	0	0	0
REV__sp|Q8C6S9|CFA54_MOUSE;REV__tr|E9PZY5|E9PZY5_MOUSE;REV__tr|A0A140T8I5|A0A140T8I5_MOUSE	REV__sp|Q8C6S9|CFA54_MOUSE;REV__tr|E9PZY5|E9PZY5_MOUSE;REV__tr|A0A140T8I5|A0A140T8I5_MOUSE	2;1;1	2;1;1	2;1;1	sp|Q8C6S9|CFA54_MOUSE Cilia- and flagella-associated protein 54 OS=Mus musculus OX=10090 GN=Cfap54 PE=2 SV=4;tr|E9PZY5|E9PZY5_MOUSE Cilia- and flagella-associated protein 54 (Fragment) OS=Mus musculus OX=10090 GN=Cfap54 PE=4 SV=1;tr|A0A140T8I5|A0A140T8I5_M	3	2	2	2	1	0	0	1	1	2	1	1	1	1	0	0	1	1	2	1	1	1	1	0	0	1	1	2	1	1	1	0	0	0	353.76	3106	3106;598;816	0.0071233	2.1597	0	0	0	0	0
REV__sp|Q8CC36|CDNF_MOUSE	REV__sp|Q8CC36|CDNF_MOUSE	2	2	2	sp|Q8CC36|CDNF_MOUSE Cerebral dopamine neurotrophic factor OS=Mus musculus OX=10090 GN=Cdnf PE=1 SV=1	1	2	2	2	1	1	1	1	2	0	1	1	1	1	1	1	1	2	0	1	1	1	1	1	1	1	2	0	1	1	1	0	0	0	21.031	187	187	0.0017401	2.9537	0	0	0	0	0
REV__sp|Q8K2W9|CN093_MOUSE	REV__sp|Q8K2W9|CN093_MOUSE	1	1	1	sp|Q8K2W9|CN093_MOUSE Uncharacterized protein C14orf93 homolog OS=Mus musculus OX=10090 PE=1 SV=1	1	1	1	1	0	0	0	1	1	0	1	1	1	0	0	0	1	1	0	1	1	1	0	0	0	1	1	0	1	1	1	0	0	0	58.779	541	541	0.0086557	2.0415	0	0	0	0	0
REV__sp|Q99KH8|STK24_MOUSE	REV__sp|Q99KH8|STK24_MOUSE	2	2	2	sp|Q99KH8|STK24_MOUSE Serine/threonine-protein kinase 24 OS=Mus musculus OX=10090 GN=Stk24 PE=1 SV=1	1	2	2	2	0	0	0	0	1	0	1	0	1	0	0	0	0	1	0	1	0	1	0	0	0	0	1	0	1	0	1	0	0	0	47.953	431	431	0.0055788	2.3919	0	0	0	0	0
REV__sp|Q9EQY0|ERN1_MOUSE	REV__sp|Q9EQY0|ERN1_MOUSE	1	1	1	sp|Q9EQY0|ERN1_MOUSE Serine/threonine-protein kinase/endoribonuclease IRE1 OS=Mus musculus OX=10090 GN=Ern1 PE=1 SV=1	1	1	1	1	1	0	1	0	0	1	1	1	0	1	0	1	0	0	1	1	1	0	1	0	1	0	0	1	1	1	0	0	0	0	110.18	977	977	0.0050293	2.4147	0	0	0	0	0
REV__sp|Q9JHE6|HES6_MOUSE	REV__sp|Q9JHE6|HES6_MOUSE	1	1	1	sp|Q9JHE6|HES6_MOUSE Transcription cofactor HES-6 OS=Mus musculus OX=10090 GN=Hes6 PE=1 SV=1	1	1	1	1	0	1	0	1	0	0	0	0	1	0	1	0	1	0	0	0	0	1	0	1	0	1	0	0	0	0	1	0	0	0	24.454	224	224	0.0076461	2.1357	0	0	0	0	0
REV__sp|Q9JHP7|KDEL1_MOUSE	REV__sp|Q9JHP7|KDEL1_MOUSE	2	2	2	sp|Q9JHP7|KDEL1_MOUSE KDEL motif-containing protein 1 OS=Mus musculus OX=10090 GN=Kdelc1 PE=1 SV=1	1	2	2	2	2	0	1	1	2	2	1	0	1	2	0	1	1	2	2	1	0	1	2	0	1	1	2	2	1	0	1	0	0	0	57.985	502	502	0.0058577	2.3919	0	0	0	0	0
REV__sp|Q9QYE6|GOGA5_MOUSE	REV__sp|Q9QYE6|GOGA5_MOUSE	1	1	1	sp|Q9QYE6|GOGA5_MOUSE Golgin subfamily A member 5 OS=Mus musculus OX=10090 GN=Golga5 PE=1 SV=2	1	1	1	1	1	0	0	1	1	0	0	1	0	1	0	0	1	1	0	0	1	0	1	0	0	1	1	0	0	1	0	0	0	0	82.367	729	729	0.0089021	2.0173	0	0	0	0	0
REV__tr|A0A087WRG4|A0A087WRG4_MOUSE;REV__tr|A0A1L1SU53|A0A1L1SU53_MOUSE;REV__sp|Q9Z0P5|TWF2_MOUSE	REV__tr|A0A087WRG4|A0A087WRG4_MOUSE;REV__tr|A0A1L1SU53|A0A1L1SU53_MOUSE;REV__sp|Q9Z0P5|TWF2_MOUSE	1;1;1	1;1;1	1;1;1	tr|A0A087WRG4|A0A087WRG4_MOUSE Twinfilin-2 OS=Mus musculus OX=10090 GN=Twf2 PE=1 SV=1;tr|A0A1L1SU53|A0A1L1SU53_MOUSE Twinfilin-2 (Fragment) OS=Mus musculus OX=10090 GN=Twf2 PE=1 SV=1;sp|Q9Z0P5|TWF2_MOUSE Twinfilin-2 OS=Mus musculus OX=10090 GN=Twf2 PE=1 SV	3	1	1	1	1	0	0	0	1	0	0	0	0	1	0	0	0	1	0	0	0	0	1	0	0	0	1	0	0	0	0	0	0	0	7.4046	71	71;235;349	0.0039293	2.4751	0	0	0	0	0
REV__sp|Q9Z2U2|ZN292_MOUSE	REV__sp|Q9Z2U2|ZN292_MOUSE	2	2	2	sp|Q9Z2U2|ZN292_MOUSE Zinc finger protein 292 OS=Mus musculus OX=10090 GN=Zfp292 PE=1 SV=2	1	2	2	2	1	1	0	1	1	1	1	1	1	1	1	0	1	1	1	1	1	1	1	1	0	1	1	1	1	1	1	0	0	0	301.05	2698	2698	0.003385	2.5446	0	0	0	0	0
REV__tr|A0A0U1RNK9|A0A0U1RNK9_MOUSE	REV__tr|A0A0U1RNK9|A0A0U1RNK9_MOUSE	1	1	1	tr|A0A0U1RNK9|A0A0U1RNK9_MOUSE Electron transfer flavoprotein subunit beta (Fragment) OS=Mus musculus OX=10090 GN=Etfb PE=1 SV=2	1	1	1	1	1	1	0	0	1	0	1	1	1	1	1	0	0	1	0	1	1	1	1	1	0	0	1	0	1	1	1	0	0	0	19.281	177	177	0.0044893	2.456	0	0	0	0	0
REV__tr|Q8C067|Q8C067_MOUSE;REV__tr|A2AET8|A2AET8_MOUSE;REV__tr|Q8BLE2|Q8BLE2_MOUSE;REV__tr|A0A2I3BR92|A0A2I3BR92_MOUSE	REV__tr|Q8C067|Q8C067_MOUSE;REV__tr|A2AET8|A2AET8_MOUSE;REV__tr|Q8BLE2|Q8BLE2_MOUSE;REV__tr|A0A2I3BR92|A0A2I3BR92_MOUSE	1;1;1;1	1;1;1;1	1;1;1;1	tr|Q8C067|Q8C067_MOUSE Mcf.2-transforming sequence OS=Mus musculus OX=10090 GN=Mcf2 PE=2 SV=1;tr|A2AET8|A2AET8_MOUSE Mcf.2-transforming sequence OS=Mus musculus OX=10090 GN=Mcf2 PE=4 SV=1;tr|Q8BLE2|Q8BLE2_MOUSE Mcf.2-transforming sequence OS=Mus musculus O	4	1	1	1	0	0	0	1	0	0	1	0	1	0	0	0	1	0	0	1	0	1	0	0	0	1	0	0	1	0	1	0	0	0	107.27	928	928;944;1031;1111	0.009162	2.011	0	0	0	0	0
REV__tr|A2AEI7|A2AEI7_MOUSE	REV__tr|A2AEI7|A2AEI7_MOUSE	1	1	1	tr|A2AEI7|A2AEI7_MOUSE T-complex 11 family, X-linked 2 OS=Mus musculus OX=10090 GN=Tcp11x2 PE=2 SV=1	1	1	1	1	0	1	0	0	1	0	1	1	1	0	1	0	0	1	0	1	1	1	0	1	0	0	1	0	1	1	1	0	0	0	57.107	503	503	0.0020266	2.9308	0	0	0	0	0
REV__tr|E9Q777|E9Q777_MOUSE;REV__tr|E9Q774|E9Q774_MOUSE	REV__tr|E9Q777|E9Q777_MOUSE;REV__tr|E9Q774|E9Q774_MOUSE	2;2	2;2	2;2	tr|E9Q777|E9Q777_MOUSE A kinase (PRKA) anchor protein 11 OS=Mus musculus OX=10090 GN=Akap11 PE=1 SV=2;tr|E9Q774|E9Q774_MOUSE A kinase (PRKA) anchor protein 11 OS=Mus musculus OX=10090 GN=Akap11 PE=1 SV=2	2	2	2	2	1	1	0	1	0	0	1	2	1	1	1	0	1	0	0	1	2	1	1	1	0	1	0	0	1	2	1	0	0	0	208.76	1894	1894;1895	0.0025736	2.7657	0	0	0	0	0
sp|A2A432|CUL4B_MOUSE;tr|E9PXY1|E9PXY1_MOUSE;tr|J3QJX0|J3QJX0_MOUSE	sp|A2A432|CUL4B_MOUSE;tr|E9PXY1|E9PXY1_MOUSE;tr|J3QJX0|J3QJX0_MOUSE	8;8;6	8;8;6	5;5;4	sp|A2A432|CUL4B_MOUSE Cullin-4B OS=Mus musculus OX=10090 GN=Cul4b PE=1 SV=1;tr|E9PXY1|E9PXY1_MOUSE Cullin-4B OS=Mus musculus OX=10090 GN=Cul4b PE=1 SV=2;tr|J3QJX0|J3QJX0_MOUSE Cullin-4B OS=Mus musculus OX=10090 GN=Cul4b PE=1 SV=1	3	8	8	5	2	4	0	1	2	0	5	2	5	2	4	0	1	2	0	5	2	5	1	2	0	0	0	0	4	1	3	12.1	12.1	8.4	110.7	970	970;896;552	0	24.84	3.1	4.8	0	1.3	2.6
sp|A2A4P0|DHX8_MOUSE;tr|A2A4N9|A2A4N9_MOUSE;tr|Q05BH3|Q05BH3_MOUSE;tr|G3X8X0|G3X8X0_MOUSE	sp|A2A4P0|DHX8_MOUSE;tr|A2A4N9|A2A4N9_MOUSE	5;4;1;1	4;3;0;0	4;3;0;0	sp|A2A4P0|DHX8_MOUSE ATP-dependent RNA helicase DHX8 OS=Mus musculus OX=10090 GN=Dhx8 PE=2 SV=1;tr|A2A4N9|A2A4N9_MOUSE ATP-dependent RNA helicase DHX8 (Fragment) OS=Mus musculus OX=10090 GN=Dhx8 PE=1 SV=8	4	5	4	4	1	0	0	1	2	1	2	1	1	1	0	0	1	2	1	2	1	0	1	0	0	1	2	1	2	1	0	6.1	5.4	5.4	142.57	1244	1244;1174;741;1044	0	10.945	1.4	0	0	1.2	3.1
sp|A2A5R2|BIG2_MOUSE	sp|A2A5R2|BIG2_MOUSE	3	3	3	sp|A2A5R2|BIG2_MOUSE Brefeldin A-inhibited guanine nucleotide-exchange protein 2 OS=Mus musculus OX=10090 GN=Arfgef2 PE=1 SV=1	1	3	3	3	0	0	0	0	0	0	2	0	1	0	0	0	0	0	0	2	0	1	0	0	0	0	0	0	2	0	1	3	3	3	202.24	1792	1792	0	4.4486	0	0	0	0	0
sp|A2A699|F1712_MOUSE	sp|A2A699|F1712_MOUSE	1	1	1	sp|A2A699|F1712_MOUSE Protein FAM171A2 OS=Mus musculus OX=10090 GN=Fam171a2 PE=1 SV=1	1	1	1	1	0	1	0	0	1	0	0	0	1	0	1	0	0	1	0	0	0	1	0	1	0	0	1	0	0	0	1	2.3	2.3	2.3	87.486	822	822	0	4.6601	0	2.3	0	0	2.3
sp|A2A6A1|GPTC8_MOUSE	sp|A2A6A1|GPTC8_MOUSE	2	2	2	sp|A2A6A1|GPTC8_MOUSE G patch domain-containing protein 8 OS=Mus musculus OX=10090 GN=Gpatch8 PE=1 SV=1	1	2	2	2	1	0	1	1	2	1	1	2	1	1	0	1	1	2	1	1	2	1	1	0	1	1	2	1	1	2	1	2.2	2.2	2.2	164.99	1505	1505	0	12.558	1.1	0	1.1	1.1	2.2
sp|A2A791|ZMYM4_MOUSE	sp|A2A791|ZMYM4_MOUSE	1	1	1	sp|A2A791|ZMYM4_MOUSE Zinc finger MYM-type protein 4 OS=Mus musculus OX=10090 GN=Zmym4 PE=1 SV=1	1	1	1	1	0	0	1	0	1	1	0	1	0	0	0	1	0	1	1	0	1	0	0	0	1	0	1	1	0	1	0	1	1	1	172.44	1549	1549	0	4.6146	0	0	1	0	1
sp|A2AAY5|SPD2B_MOUSE	sp|A2AAY5|SPD2B_MOUSE	4	4	3	sp|A2AAY5|SPD2B_MOUSE SH3 and PX domain-containing protein 2B OS=Mus musculus OX=10090 GN=Sh3pxd2b PE=1 SV=1	1	4	4	3	1	2	1	1	2	0	1	2	2	1	2	1	1	2	0	1	2	2	1	1	1	0	2	0	0	1	1	6.6	6.6	5.7	101.52	908	908	0	8.2663	1.8	3	1.9	0.9	4
sp|A2ADY9|DDI2_MOUSE	sp|A2ADY9|DDI2_MOUSE	6	6	6	sp|A2ADY9|DDI2_MOUSE Protein DDI1 homolog 2 OS=Mus musculus OX=10090 GN=Ddi2 PE=1 SV=1	1	6	6	6	4	4	3	3	2	2	2	1	2	4	4	3	3	2	2	2	1	2	4	4	3	3	2	2	2	1	2	21.8	21.8	21.8	44.59	399	399	0	17.474	18	15	11.8	10.8	7.8
tr|Z4YL78|Z4YL78_MOUSE;tr|A0A0R4J0K2|A0A0R4J0K2_MOUSE;tr|K3W4R5|K3W4R5_MOUSE;sp|A2AGT5|CKAP5_MOUSE	tr|Z4YL78|Z4YL78_MOUSE;tr|A0A0R4J0K2|A0A0R4J0K2_MOUSE;tr|K3W4R5|K3W4R5_MOUSE;sp|A2AGT5|CKAP5_MOUSE	22;22;22;22	22;22;22;22	22;22;22;22	tr|Z4YL78|Z4YL78_MOUSE Cytoskeleton-associated protein 5 OS=Mus musculus OX=10090 GN=Ckap5 PE=1 SV=1;tr|A0A0R4J0K2|A0A0R4J0K2_MOUSE Cytoskeleton-associated protein 5 OS=Mus musculus OX=10090 GN=Ckap5 PE=1 SV=1;tr|K3W4R5|K3W4R5_MOUSE Cytoskeleton-associated	4	22	22	22	9	8	3	7	6	5	6	7	5	9	8	3	7	6	5	6	7	5	9	8	3	7	6	5	6	7	5	14.9	14.9	14.9	218.71	1972	1972;2011;2032;2032	0	67.896	5.9	6.6	2.3	5.1	4.5
sp|A2AIV2|VIR_MOUSE;tr|E9PZY8|E9PZY8_MOUSE	sp|A2AIV2|VIR_MOUSE;tr|E9PZY8|E9PZY8_MOUSE	1;1	1;1	1;1	sp|A2AIV2|VIR_MOUSE Protein virilizer homolog OS=Mus musculus OX=10090 GN=Virma PE=1 SV=1;tr|E9PZY8|E9PZY8_MOUSE Protein virilizer homolog OS=Mus musculus OX=10090 GN=Virma PE=1 SV=1	2	1	1	1	0	0	0	1	0	0	0	0	1	0	0	0	1	0	0	0	0	1	0	0	0	1	0	0	0	0	1	0.8	0.8	0.8	201.44	1811	1811;1861	0.0052999	2.3928	0	0	0	0.8	0
tr|A2AJI1|A2AJI1_MOUSE;tr|A8Y5P4|A8Y5P4_MOUSE;sp|A2AJI0|MA7D1_MOUSE;tr|F6WF36|F6WF36_MOUSE	tr|A2AJI1|A2AJI1_MOUSE;tr|A8Y5P4|A8Y5P4_MOUSE;sp|A2AJI0|MA7D1_MOUSE;tr|F6WF36|F6WF36_MOUSE	3;3;3;2	3;3;3;2	3;3;3;2	tr|A2AJI1|A2AJI1_MOUSE MAP7 domain-containing protein 1 OS=Mus musculus OX=10090 GN=Map7d1 PE=1 SV=1;tr|A8Y5P4|A8Y5P4_MOUSE MAP7 domain-containing protein 1 OS=Mus musculus OX=10090 GN=Map7d1 PE=1 SV=1;sp|A2AJI0|MA7D1_MOUSE MAP7 domain-containing protein 1	4	3	3	3	2	2	2	1	3	1	2	2	2	2	2	2	1	3	1	2	2	2	2	2	2	1	3	1	2	2	2	7.1	7.1	7.1	85.763	774	774;814;846;591	0	11.712	4	4	4	2.2	7.1
sp|A2ALU4|SHRM2_MOUSE;tr|A7TU71|A7TU71_MOUSE	sp|A2ALU4|SHRM2_MOUSE;tr|A7TU71|A7TU71_MOUSE	1;1	1;1	1;1	sp|A2ALU4|SHRM2_MOUSE Protein Shroom2 OS=Mus musculus OX=10090 GN=Shroom2 PE=1 SV=1;tr|A7TU71|A7TU71_MOUSE Protein Shroom2 OS=Mus musculus OX=10090 GN=Shroom2 PE=1 SV=1	2	1	1	1	1	0	0	0	1	0	0	0	1	1	0	0	0	1	0	0	0	1	1	0	0	0	1	0	0	0	1	0.9	0.9	0.9	164.7	1481	1481;1487	1	-2	0.9	0	0	0	0.9
sp|A2AN08|UBR4_MOUSE;tr|F6SSP6|F6SSP6_MOUSE;tr|Z4YMA7|Z4YMA7_MOUSE	sp|A2AN08|UBR4_MOUSE	9;4;2	9;4;2	9;4;2	sp|A2AN08|UBR4_MOUSE E3 ubiquitin-protein ligase UBR4 OS=Mus musculus OX=10090 GN=Ubr4 PE=1 SV=1	3	9	9	9	1	5	2	3	1	1	3	2	4	1	5	2	3	1	1	3	2	4	1	5	2	3	1	1	3	2	4	3.6	3.6	3.6	572.28	5180	5180;2065;1301	0	33.939	0.3	1.9	0.6	1.3	0.5
tr|F8VPR2|F8VPR2_MOUSE;sp|A2APV2|FMNL2_MOUSE;tr|E9PXE6|E9PXE6_MOUSE;tr|A2AQW2|A2AQW2_MOUSE	tr|F8VPR2|F8VPR2_MOUSE;sp|A2APV2|FMNL2_MOUSE;tr|E9PXE6|E9PXE6_MOUSE;tr|A2AQW2|A2AQW2_MOUSE	3;3;2;2	2;2;1;1	2;2;1;1	tr|F8VPR2|F8VPR2_MOUSE Formin-like protein 2 OS=Mus musculus OX=10090 GN=Fmnl2 PE=1 SV=1;sp|A2APV2|FMNL2_MOUSE Formin-like protein 2 OS=Mus musculus OX=10090 GN=Fmnl2 PE=1 SV=2;tr|E9PXE6|E9PXE6_MOUSE Formin-like protein 2 OS=Mus musculus OX=10090 GN=Fmnl2	4	3	2	2	0	1	0	0	1	0	2	1	2	0	1	0	0	0	0	1	0	1	0	1	0	0	0	0	1	0	1	3.7	2.5	2.5	122.91	1083	1083;1086;1034;1085	0.00092421	3.6918	0	1.3	0	0	1.2
sp|A2AQ19|RTF1_MOUSE	sp|A2AQ19|RTF1_MOUSE	1	1	1	sp|A2AQ19|RTF1_MOUSE RNA polymerase-associated protein RTF1 homolog OS=Mus musculus OX=10090 GN=Rtf1 PE=1 SV=1	1	1	1	1	0	1	1	1	0	0	1	1	0	0	1	1	1	0	0	1	1	0	0	1	1	1	0	0	1	1	0	1.5	1.5	1.5	80.796	715	715	0.0084262	2.0899	0	1.5	1.5	1.5	0
sp|A2AR02|PPIG_MOUSE	sp|A2AR02|PPIG_MOUSE	1	1	1	sp|A2AR02|PPIG_MOUSE Peptidyl-prolyl cis-trans isomerase G OS=Mus musculus OX=10090 GN=Ppig PE=1 SV=1	1	1	1	1	1	1	1	1	1	0	1	1	1	1	1	1	1	1	0	1	1	1	1	1	1	1	1	0	1	1	1	2.4	2.4	2.4	88.324	752	752	0	22.713	2.4	2.4	2.4	2.4	2.4
sp|A2ASS6|TITIN_MOUSE;tr|E9Q8N1|E9Q8N1_MOUSE;tr|E9Q8K5|E9Q8K5_MOUSE	sp|A2ASS6|TITIN_MOUSE;tr|E9Q8N1|E9Q8N1_MOUSE;tr|E9Q8K5|E9Q8K5_MOUSE	7;6;6	7;6;6	7;6;6	sp|A2ASS6|TITIN_MOUSE Titin OS=Mus musculus OX=10090 GN=Ttn PE=1 SV=1;tr|E9Q8N1|E9Q8N1_MOUSE Titin OS=Mus musculus OX=10090 GN=Ttn PE=1 SV=1;tr|E9Q8K5|E9Q8K5_MOUSE Titin OS=Mus musculus OX=10090 GN=Ttn PE=1 SV=1	3	7	7	7	2	0	0	0	0	3	2	1	0	2	0	0	0	0	3	2	1	0	2	0	0	0	0	3	2	1	0	0.4	0.4	0.4	3906.4	35213	35213;33467;33467	0	5.6107	0.1	0	0	0	0
sp|A2AWA9|RBGP1_MOUSE;tr|A2AWA7|A2AWA7_MOUSE;tr|A2AWB0|A2AWB0_MOUSE;tr|A0A0A6YWT4|A0A0A6YWT4_MOUSE;tr|A0A0A6YY35|A0A0A6YY35_MOUSE	sp|A2AWA9|RBGP1_MOUSE	8;3;1;1;1	8;3;1;1;1	8;3;1;1;1	sp|A2AWA9|RBGP1_MOUSE Rab GTPase-activating protein 1 OS=Mus musculus OX=10090 GN=Rabgap1 PE=1 SV=1	5	8	8	8	1	6	0	2	2	0	2	2	1	1	6	0	2	2	0	2	2	1	1	6	0	2	2	0	2	2	1	10.2	10.2	10.2	120.8	1064	1064;455;147;230;234	0	21.433	1.9	8.1	0	2.6	2.5
sp|A2BE28|LAS1L_MOUSE	sp|A2BE28|LAS1L_MOUSE	3	3	3	sp|A2BE28|LAS1L_MOUSE Ribosomal biogenesis protein LAS1L OS=Mus musculus OX=10090 GN=Las1l PE=1 SV=1	1	3	3	3	0	0	1	1	1	0	2	1	1	0	0	1	1	1	0	2	1	1	0	0	1	1	1	0	2	1	1	6.6	6.6	6.6	89.413	776	776	0	16.291	0	0	3.9	1.5	3.9
sp|A2BH40|ARI1A_MOUSE;tr|E9QAQ7|E9QAQ7_MOUSE	sp|A2BH40|ARI1A_MOUSE;tr|E9QAQ7|E9QAQ7_MOUSE	7;7	7;7	6;6	sp|A2BH40|ARI1A_MOUSE AT-rich interactive domain-containing protein 1A OS=Mus musculus OX=10090 GN=Arid1a PE=1 SV=1;tr|E9QAQ7|E9QAQ7_MOUSE AT-rich interactive domain-containing protein 1A OS=Mus musculus OX=10090 GN=Arid1a PE=1 SV=1	2	7	7	6	1	2	0	2	3	1	2	2	2	1	2	0	2	3	1	2	2	2	1	1	0	2	3	1	1	2	2	5.2	5.2	4.4	242.09	2283	2283;2287	0	12.378	0.9	1.7	0	1.4	1.8
tr|S4R1M5|S4R1M5_MOUSE;sp|A2RTL5|RSRC2_MOUSE;tr|S4R265|S4R265_MOUSE;tr|S4R2L4|S4R2L4_MOUSE;tr|S4R1N9|S4R1N9_MOUSE	tr|S4R1M5|S4R1M5_MOUSE;sp|A2RTL5|RSRC2_MOUSE;tr|S4R265|S4R265_MOUSE;tr|S4R2L4|S4R2L4_MOUSE	3;3;3;3;1	3;3;3;3;1	3;3;3;3;1	tr|S4R1M5|S4R1M5_MOUSE Arginine/serine-rich coiled-coil protein 2 OS=Mus musculus OX=10090 GN=Rsrc2 PE=1 SV=1;sp|A2RTL5|RSRC2_MOUSE Arginine/serine-rich coiled-coil protein 2 OS=Mus musculus OX=10090 GN=Rsrc2 PE=2 SV=1;tr|S4R265|S4R265_MOUSE Arginine/serin	5	3	3	3	1	0	0	1	2	0	0	1	1	1	0	0	1	2	0	0	1	1	1	0	0	1	2	0	0	1	1	21.2	21.2	21.2	22.514	203	203;376;387;434;118	0	7.798	4.9	0	0	10.8	16.3
sp|A3KGB4|TBC8B_MOUSE	sp|A3KGB4|TBC8B_MOUSE	1	1	1	sp|A3KGB4|TBC8B_MOUSE TBC1 domain family member 8B OS=Mus musculus OX=10090 GN=Tbc1d8b PE=1 SV=1	1	1	1	1	0	1	0	0	0	0	0	0	0	0	1	0	0	0	0	0	0	0	0	1	0	0	0	0	0	0	0	1.6	1.6	1.6	127.89	1114	1114	0.00090117	3.3335	0	1.6	0	0	0
sp|A6H5Z3|EXC6B_MOUSE;tr|E0CY34|E0CY34_MOUSE	sp|A6H5Z3|EXC6B_MOUSE;tr|E0CY34|E0CY34_MOUSE	2;1	2;1	2;1	sp|A6H5Z3|EXC6B_MOUSE Exocyst complex component 6B OS=Mus musculus OX=10090 GN=Exoc6b PE=1 SV=1;tr|E0CY34|E0CY34_MOUSE Exocyst complex component 6B OS=Mus musculus OX=10090 GN=Exoc6b PE=1 SV=1	2	2	2	2	0	1	0	0	1	0	1	1	1	0	1	0	0	1	0	1	1	1	0	1	0	0	1	0	1	1	1	3.1	3.1	3.1	94.128	810	810;39	0.00090964	3.4902	0	1.4	0	0	1.4
tr|A0A286YDC5|A0A286YDC5_MOUSE;sp|A6H611|MIPEP_MOUSE	tr|A0A286YDC5|A0A286YDC5_MOUSE;sp|A6H611|MIPEP_MOUSE	1;1	1;1	1;1	tr|A0A286YDC5|A0A286YDC5_MOUSE Mitochondrial intermediate peptidase OS=Mus musculus OX=10090 GN=Mipep PE=1 SV=1;sp|A6H611|MIPEP_MOUSE Mitochondrial intermediate peptidase OS=Mus musculus OX=10090 GN=Mipep PE=1 SV=1	2	1	1	1	0	0	0	0	0	0	0	1	0	0	0	0	0	0	0	0	1	0	0	0	0	0	0	0	0	1	0	3.3	3.3	3.3	64.322	568	568;711	0.0076378	2.1265	0	0	0	0	0
sp|A6H8H2|DEN4C_MOUSE;tr|E9Q449|E9Q449_MOUSE	sp|A6H8H2|DEN4C_MOUSE;tr|E9Q449|E9Q449_MOUSE	5;4	5;4	5;4	sp|A6H8H2|DEN4C_MOUSE DENN domain-containing protein 4C OS=Mus musculus OX=10090 GN=Dennd4c PE=1 SV=1;tr|E9Q449|E9Q449_MOUSE DENN domain-containing protein 4C OS=Mus musculus OX=10090 GN=Dennd4c PE=1 SV=1	2	5	5	5	2	0	2	2	0	0	1	1	1	2	0	2	2	0	0	1	1	1	2	0	2	2	0	0	1	1	1	5.3	5.3	5.3	211.46	1906	1906;1615	0	14.615	2.7	0	2.7	2.3	0
sp|A6X919|D19L1_MOUSE	sp|A6X919|D19L1_MOUSE	3	3	3	sp|A6X919|D19L1_MOUSE Probable C-mannosyltransferase DPY19L1 OS=Mus musculus OX=10090 GN=Dpy19l1 PE=1 SV=1	1	3	3	3	0	2	0	2	0	1	1	3	1	0	2	0	2	0	1	1	3	1	0	2	0	2	0	1	1	3	1	8	8	8	84.186	746	746	0	11.039	0	5.2	0	5.2	0
sp|A8C756|THADA_MOUSE	sp|A8C756|THADA_MOUSE	1	1	1	sp|A8C756|THADA_MOUSE Thyroid adenoma-associated protein homolog OS=Mus musculus OX=10090 GN=Thada PE=1 SV=1	1	1	1	1	0	1	0	0	0	0	0	1	0	0	1	0	0	0	0	0	1	0	0	1	0	0	0	0	0	1	0	0.5	0.5	0.5	217.29	1938	1938	0.0091546	2.0054	0	0.5	0	0	0
sp|B1AVZ0|UPP_MOUSE	sp|B1AVZ0|UPP_MOUSE	1	1	1	sp|B1AVZ0|UPP_MOUSE Uracil phosphoribosyltransferase homolog OS=Mus musculus OX=10090 GN=Uprt PE=1 SV=1	1	1	1	1	0	1	0	0	0	0	0	0	0	0	1	0	0	0	0	0	0	0	0	1	0	0	0	0	0	0	0	3.5	3.5	3.5	34.278	310	310	0.0084308	2.0938	0	3.5	0	0	0
sp|B1AXP6|TOM5_MOUSE	sp|B1AXP6|TOM5_MOUSE	3	3	3	sp|B1AXP6|TOM5_MOUSE Mitochondrial import receptor subunit TOM5 homolog OS=Mus musculus OX=10090 GN=Tomm5 PE=3 SV=1	1	3	3	3	3	0	2	0	0	0	0	0	0	3	0	2	0	0	0	0	0	0	3	0	2	0	0	0	0	0	0	35.3	35.3	35.3	6.0372	51	51	0	7.2612	35.3	0	33.3	0	0
tr|B1AZA8|B1AZA8_MOUSE;sp|B1AZA5|TM245_MOUSE;tr|D3YWD3|D3YWD3_MOUSE	tr|B1AZA8|B1AZA8_MOUSE;sp|B1AZA5|TM245_MOUSE;tr|D3YWD3|D3YWD3_MOUSE	1;1;1	1;1;1	1;1;1	tr|B1AZA8|B1AZA8_MOUSE Transmembrane protein 245 (Fragment) OS=Mus musculus OX=10090 GN=Tmem245 PE=1 SV=1;sp|B1AZA5|TM245_MOUSE Transmembrane protein 245 OS=Mus musculus OX=10090 GN=Tmem245 PE=1 SV=1;tr|D3YWD3|D3YWD3_MOUSE Transmembrane protein 245 OS=Mus	3	1	1	1	0	0	0	0	0	0	0	0	1	0	0	0	0	0	0	0	0	1	0	0	0	0	0	0	0	0	1	3	3	3	52.825	471	471;876;880	0.0011658	3.0213	0	0	0	0	0
sp|B1AZI6|THOC2_MOUSE;tr|E9Q5E2|E9Q5E2_MOUSE	sp|B1AZI6|THOC2_MOUSE	6;2	6;2	6;2	sp|B1AZI6|THOC2_MOUSE THO complex subunit 2 OS=Mus musculus OX=10090 GN=Thoc2 PE=1 SV=1	2	6	6	6	2	1	2	1	2	1	3	2	3	2	1	2	1	2	1	3	2	3	2	1	2	1	2	1	3	2	3	3.6	3.6	3.6	182.77	1594	1594;1589	0	14.154	1.1	0.8	1.1	0.8	1.4
tr|H3BJD4|H3BJD4_MOUSE;tr|I1E4X0|I1E4X0_MOUSE;tr|F6YMR0|F6YMR0_MOUSE;tr|E9PUF2|E9PUF2_MOUSE;tr|B7ZNS2|B7ZNS2_MOUSE;sp|B1AZP2|DLGP4_MOUSE	tr|H3BJD4|H3BJD4_MOUSE;tr|I1E4X0|I1E4X0_MOUSE;tr|F6YMR0|F6YMR0_MOUSE;tr|E9PUF2|E9PUF2_MOUSE;tr|B7ZNS2|B7ZNS2_MOUSE;sp|B1AZP2|DLGP4_MOUSE	1;1;1;1;1;1	1;1;1;1;1;1	1;1;1;1;1;1	tr|H3BJD4|H3BJD4_MOUSE Disks large-associated protein 4 (Fragment) OS=Mus musculus OX=10090 GN=Dlgap4 PE=1 SV=8;tr|I1E4X0|I1E4X0_MOUSE Disks large-associated protein 4 OS=Mus musculus OX=10090 GN=Dlgap4 PE=1 SV=1;tr|F6YMR0|F6YMR0_MOUSE Disks large-associat	6	1	1	1	1	0	0	0	1	1	0	0	0	1	0	0	0	1	1	0	0	0	1	0	0	0	1	1	0	0	0	13.8	13.8	13.8	12.448	109	109;244;266;285;975;992	0.0022916	2.7956	13.8	0	0	0	13.8
tr|E9QAI5|E9QAI5_MOUSE;sp|B2RQC6|PYR1_MOUSE;tr|G3UWN2|G3UWN2_MOUSE;tr|E9QAT6|E9QAT6_MOUSE;sp|Q8C196|CPSM_MOUSE	tr|E9QAI5|E9QAI5_MOUSE;sp|B2RQC6|PYR1_MOUSE;tr|G3UWN2|G3UWN2_MOUSE	20;20;19;8;1	20;20;19;8;1	20;20;19;8;1	tr|E9QAI5|E9QAI5_MOUSE CAD protein OS=Mus musculus OX=10090 GN=Cad PE=1 SV=1;sp|B2RQC6|PYR1_MOUSE CAD protein OS=Mus musculus OX=10090 GN=Cad PE=1 SV=1;tr|G3UWN2|G3UWN2_MOUSE CAD protein OS=Mus musculus OX=10090 GN=Cad PE=1 SV=1	5	20	20	20	4	11	6	10	4	6	9	10	13	4	11	6	10	4	6	9	10	13	4	11	6	10	4	6	9	10	13	13.2	13.2	13.2	236.25	2162	2162;2225;2164;971;1500	0	74.734	2.3	7.9	3.7	6.6	2.4
tr|A0A0R4J260|A0A0R4J260_MOUSE;sp|B2RRE7|OTUD4_MOUSE	tr|A0A0R4J260|A0A0R4J260_MOUSE;sp|B2RRE7|OTUD4_MOUSE	2;2	2;2	2;2	tr|A0A0R4J260|A0A0R4J260_MOUSE OTU domain-containing protein 4 OS=Mus musculus OX=10090 GN=Otud4 PE=1 SV=1;sp|B2RRE7|OTUD4_MOUSE OTU domain-containing protein 4 OS=Mus musculus OX=10090 GN=Otud4 PE=1 SV=1	2	2	2	2	1	1	0	1	1	0	0	0	1	1	1	0	1	1	0	0	0	1	1	1	0	1	1	0	0	0	1	1.8	1.8	1.8	122.93	1106	1106;1107	0	4.3818	1.8	1.4	0	1.4	1.4
sp|B2RVL6|ZCH24_MOUSE	sp|B2RVL6|ZCH24_MOUSE	2	2	2	sp|B2RVL6|ZCH24_MOUSE Zinc finger CCHC domain-containing protein 24 OS=Mus musculus OX=10090 GN=Zcchc24 PE=1 SV=1	1	2	2	2	0	1	1	0	1	0	0	1	1	0	1	1	0	1	0	0	1	1	0	1	1	0	1	0	0	1	1	16.6	16.6	16.6	26.96	241	241	0	7.6548	0	7.1	9.5	0	7.1
sp|B2RXS4|PLXB2_MOUSE	sp|B2RXS4|PLXB2_MOUSE	9	9	9	sp|B2RXS4|PLXB2_MOUSE Plexin-B2 OS=Mus musculus OX=10090 GN=Plxnb2 PE=1 SV=1	1	9	9	9	2	4	1	4	3	2	5	6	4	2	4	1	4	3	2	5	6	4	2	4	1	4	3	2	5	6	4	8.6	8.6	8.6	206.23	1842	1842	0	42.832	2.2	3.6	1.2	4	2.8
sp|B2RY56|RBM25_MOUSE;tr|S4R2B0|S4R2B0_MOUSE;tr|S4R2J1|S4R2J1_MOUSE;tr|S4R2A4|S4R2A4_MOUSE	sp|B2RY56|RBM25_MOUSE;tr|S4R2B0|S4R2B0_MOUSE	10;7;1;1	10;7;1;1	10;7;1;1	sp|B2RY56|RBM25_MOUSE RNA-binding protein 25 OS=Mus musculus OX=10090 GN=Rbm25 PE=1 SV=2;tr|S4R2B0|S4R2B0_MOUSE RNA-binding protein 25 (Fragment) OS=Mus musculus OX=10090 GN=Rbm25 PE=1 SV=1	4	10	10	10	6	5	3	3	5	2	5	6	4	6	5	3	3	5	2	5	6	4	6	5	3	3	5	2	5	6	4	16.7	16.7	16.7	99.551	838	838;585;174;194	0	55.998	11.2	9.7	5.1	5.1	9.2
sp|B7ZMP1|XPP3_MOUSE	sp|B7ZMP1|XPP3_MOUSE	2	2	2	sp|B7ZMP1|XPP3_MOUSE Xaa-Pro aminopeptidase 3 OS=Mus musculus OX=10090 GN=Xpnpep3 PE=1 SV=1	1	2	2	2	1	0	0	1	1	0	1	0	1	1	0	0	1	1	0	1	0	1	1	0	0	1	1	0	1	0	1	8.7	8.7	8.7	56.677	506	506	0.0047526	2.4226	5.3	0	0	3.4	3.4
tr|A0A0R4J150|A0A0R4J150_MOUSE;sp|B9EJ86|OSBL8_MOUSE	tr|A0A0R4J150|A0A0R4J150_MOUSE;sp|B9EJ86|OSBL8_MOUSE	4;4	4;4	4;4	tr|A0A0R4J150|A0A0R4J150_MOUSE Oxysterol-binding protein OS=Mus musculus OX=10090 GN=Osbpl8 PE=1 SV=1;sp|B9EJ86|OSBL8_MOUSE Oxysterol-binding protein-related protein 8 OS=Mus musculus OX=10090 GN=Osbpl8 PE=1 SV=1	2	4	4	4	0	1	1	3	2	2	2	3	2	0	1	1	3	2	2	2	3	2	0	1	1	3	2	2	2	3	2	6.7	6.7	6.7	96.98	847	847;889	0	8.7754	0	1.3	1.3	5.8	3.5
sp|B9EKI3|TMF1_MOUSE;tr|D6RJK7|D6RJK7_MOUSE	sp|B9EKI3|TMF1_MOUSE;tr|D6RJK7|D6RJK7_MOUSE	4;2	4;2	4;2	sp|B9EKI3|TMF1_MOUSE TATA element modulatory factor OS=Mus musculus OX=10090 GN=Tmf1 PE=1 SV=2;tr|D6RJK7|D6RJK7_MOUSE TATA element modulatory factor OS=Mus musculus OX=10090 GN=Tmf1 PE=1 SV=1	2	4	4	4	0	0	2	1	1	1	0	1	1	0	0	2	1	1	1	0	1	1	0	0	2	1	1	1	0	1	1	4.8	4.8	4.8	121.8	1091	1091;784	0	10.256	0	0	2.7	1.2	1
sp|C0HKD9|MFA1B_MOUSE;sp|C0HKD8|MFA1A_MOUSE	sp|C0HKD9|MFA1B_MOUSE;sp|C0HKD8|MFA1A_MOUSE	8;8	8;8	8;8	sp|C0HKD9|MFA1B_MOUSE Microfibrillar-associated protein 1B OS=Mus musculus OX=10090 GN=Mfap1b PE=1 SV=1;sp|C0HKD8|MFA1A_MOUSE Microfibrillar-associated protein 1A OS=Mus musculus OX=10090 GN=Mfap1a PE=1 SV=1	2	8	8	8	5	3	2	2	3	3	5	2	4	5	3	2	2	3	3	5	2	4	5	3	2	2	3	3	5	2	4	20.3	20.3	20.3	51.954	439	439;439	0	24.824	13.9	8.9	6.6	6.2	8
sp|C0HKE1|H2A1B_MOUSE;sp|C0HKE5|H2A1G_MOUSE;sp|Q8CGP7|H2A1K_MOUSE;sp|Q8CGP5|H2A1F_MOUSE;sp|Q8BFU2|H2A3_MOUSE;sp|C0HKE8|H2A1O_MOUSE;sp|C0HKE7|H2A1N_MOUSE;sp|C0HKE9|H2A1P_MOUSE;sp|C0HKE4|H2A1E_MOUSE;tr|A0A0N4SV66|A0A0N4SV66_MOUSE;sp|C0HKE3|H2A1D_MOUSE;sp|C0HKE2|H2A1C_MOUSE;sp|C0HKE6|H2A1I_MOUSE;sp|Q8R1M2|H2AJ_MOUSE;sp|Q8CGP6|H2A1H_MOUSE;tr|Q8CGP4|Q8CGP4_MOUSE;tr|G3UWL7|G3UWL7_MOUSE	sp|C0HKE1|H2A1B_MOUSE;sp|C0HKE5|H2A1G_MOUSE;sp|Q8CGP7|H2A1K_MOUSE;sp|Q8CGP5|H2A1F_MOUSE;sp|Q8BFU2|H2A3_MOUSE;sp|C0HKE8|H2A1O_MOUSE;sp|C0HKE7|H2A1N_MOUSE;sp|C0HKE9|H2A1P_MOUSE;sp|C0HKE4|H2A1E_MOUSE;tr|A0A0N4SV66|A0A0N4SV66_MOUSE;sp|C0HKE3|H2A1D_MOUSE;sp|C0HKE2|H2A1C_MOUSE;sp|C0HKE6|H2A1I_MOUSE;sp|Q8R1M2|H2AJ_MOUSE;sp|Q8CGP6|H2A1H_MOUSE;tr|Q8CGP4|Q8CGP4_MOUSE	10;10;10;10;10;10;10;10;10;10;10;10;10;10;10;9;1	3;3;3;3;3;3;3;3;3;3;3;3;3;3;3;3;0	3;3;3;3;3;3;3;3;3;3;3;3;3;3;3;3;0	sp|C0HKE1|H2A1B_MOUSE Histone H2A type 1-B OS=Mus musculus OX=10090 GN=Hist1h2ab PE=1 SV=1;sp|C0HKE5|H2A1G_MOUSE Histone H2A type 1-G OS=Mus musculus OX=10090 GN=Hist1h2ag PE=1 SV=1;sp|Q8CGP7|H2A1K_MOUSE Histone H2A type 1-K OS=Mus musculus OX=10090 GN=His	17	10	3	3	8	5	9	5	6	5	6	6	5	2	1	3	2	2	2	2	2	1	2	1	3	2	2	2	2	2	1	43.8	28.5	28.5	14.135	130	130;130;130;130;130;130;130;130;130;126;130;130;130;129;128;129;87	0	158.97	40.8	35.4	43.8	35.4	35.4
sp|D3YXK1|SAMD1_MOUSE	sp|D3YXK1|SAMD1_MOUSE	1	1	1	sp|D3YXK1|SAMD1_MOUSE Atherin OS=Mus musculus OX=10090 GN=Samd1 PE=1 SV=1	1	1	1	1	1	0	0	0	0	0	0	0	0	1	0	0	0	0	0	0	0	0	1	0	0	0	0	0	0	0	0	3.5	3.5	3.5	54.532	519	519	0.00088574	3.1486	3.5	0	0	0	0
sp|D3YXK2|SAFB1_MOUSE;tr|S4R1M2|S4R1M2_MOUSE	sp|D3YXK2|SAFB1_MOUSE;tr|S4R1M2|S4R1M2_MOUSE	7;7	7;7	6;6	sp|D3YXK2|SAFB1_MOUSE Scaffold attachment factor B1 OS=Mus musculus OX=10090 GN=Safb PE=1 SV=2;tr|S4R1M2|S4R1M2_MOUSE Scaffold attachment factor B1 OS=Mus musculus OX=10090 GN=Safb PE=1 SV=1	2	7	7	6	5	4	5	3	4	3	3	4	2	5	4	5	3	4	3	3	4	2	5	3	5	3	3	2	2	3	1	10.6	10.6	7.8	105.1	937	937;939	0	47.608	6.5	7.2	6.8	4.4	7.2
sp|D3YYU8|OBSL1_MOUSE;tr|A0A0B4J1L4|A0A0B4J1L4_MOUSE;tr|A0A0A0MQG1|A0A0A0MQG1_MOUSE	sp|D3YYU8|OBSL1_MOUSE;tr|A0A0B4J1L4|A0A0B4J1L4_MOUSE;tr|A0A0A0MQG1|A0A0A0MQG1_MOUSE	5;4;4	5;4;4	5;4;4	sp|D3YYU8|OBSL1_MOUSE Obscurin-like protein 1 OS=Mus musculus OX=10090 GN=Obsl1 PE=1 SV=1;tr|A0A0B4J1L4|A0A0B4J1L4_MOUSE Obscurin-like protein 1 OS=Mus musculus OX=10090 GN=Obsl1 PE=1 SV=1;tr|A0A0A0MQG1|A0A0A0MQG1_MOUSE Obscurin-like protein 1 (Fragment) O	3	5	5	5	0	2	1	2	1	0	1	1	2	0	2	1	2	1	0	1	1	2	0	2	1	2	1	0	1	1	2	4.2	4.2	4.2	197.93	1804	1804;1025;1162	0	8.6926	0	1.5	0.8	1.3	0.5
sp|D3YZP9|CCDC6_MOUSE	sp|D3YZP9|CCDC6_MOUSE	6	6	6	sp|D3YZP9|CCDC6_MOUSE Coiled-coil domain-containing protein 6 OS=Mus musculus OX=10090 GN=Ccdc6 PE=1 SV=1	1	6	6	6	1	3	1	2	0	0	3	2	3	1	3	1	2	0	0	3	2	3	1	3	1	2	0	0	3	2	3	17.3	17.3	17.3	52.938	469	469	0	21.336	2.3	7.2	4.7	6	0
sp|D3Z4S3|PTRD1_MOUSE	sp|D3Z4S3|PTRD1_MOUSE	1	1	1	sp|D3Z4S3|PTRD1_MOUSE Putative peptidyl-tRNA hydrolase PTRHD1 OS=Mus musculus OX=10090 GN=Ptrhd1 PE=1 SV=1	1	1	1	1	1	0	0	0	0	1	1	1	1	1	0	0	0	0	1	1	1	1	1	0	0	0	0	1	1	1	1	15	15	15	16.037	140	140	0.0033822	2.5333	15	0	0	0	0
sp|D3Z7P3|GLSK_MOUSE;tr|D3Z7P4|D3Z7P4_MOUSE;tr|F7B327|F7B327_MOUSE	sp|D3Z7P3|GLSK_MOUSE;tr|D3Z7P4|D3Z7P4_MOUSE	19;14;2	19;14;2	14;9;2	sp|D3Z7P3|GLSK_MOUSE Glutaminase kidney isoform, mitochondrial OS=Mus musculus OX=10090 GN=Gls PE=1 SV=1;tr|D3Z7P4|D3Z7P4_MOUSE Glutaminase kidney isoform, mitochondrial OS=Mus musculus OX=10090 GN=Gls PE=1 SV=1	3	19	19	14	10	10	9	7	10	8	11	13	8	10	10	9	7	10	8	11	13	8	6	7	7	5	6	4	7	8	5	36.5	36.5	29.1	73.963	674	674;491;205	0	93.852	23.3	23.3	19.9	16.9	25.2
tr|E9PUQ9|E9PUQ9_MOUSE;tr|F7AC58|F7AC58_MOUSE;sp|E2JF22|PIEZ1_MOUSE	tr|E9PUQ9|E9PUQ9_MOUSE;tr|F7AC58|F7AC58_MOUSE;sp|E2JF22|PIEZ1_MOUSE	1;1;1	1;1;1	1;1;1	tr|E9PUQ9|E9PUQ9_MOUSE Piezo-type mechanosensitive ion channel component OS=Mus musculus OX=10090 GN=Piezo1 PE=1 SV=1;tr|F7AC58|F7AC58_MOUSE Piezo-type mechanosensitive ion channel component OS=Mus musculus OX=10090 GN=Piezo1 PE=1 SV=2;sp|E2JF22|PIEZ1_MOUS	3	1	1	1	0	0	0	0	0	0	1	0	1	0	0	0	0	0	0	1	0	1	0	0	0	0	0	0	1	0	1	0.9	0.9	0.9	291.99	2546	2546;2547;2547	0.002845	2.6782	0	0	0	0	0
sp|E9PVA8|GCN1_MOUSE	sp|E9PVA8|GCN1_MOUSE	40	40	40	sp|E9PVA8|GCN1_MOUSE eIF-2-alpha kinase activator GCN1 OS=Mus musculus OX=10090 GN=Gcn1 PE=1 SV=1	1	40	40	40	9	25	7	13	9	8	17	13	22	9	25	7	13	9	8	17	13	22	9	25	7	13	9	8	17	13	22	20.9	20.9	20.9	293.02	2671	2671	0	158.55	5.9	13.3	4.2	7.4	5.4
sp|E9PVX6|KI67_MOUSE	sp|E9PVX6|KI67_MOUSE	3	3	3	sp|E9PVX6|KI67_MOUSE Proliferation marker protein Ki-67 OS=Mus musculus OX=10090 GN=Mki67 PE=1 SV=1	1	3	3	3	0	1	0	0	2	0	1	2	1	0	1	0	0	2	0	1	2	1	0	1	0	0	2	0	1	2	1	2.3	2.3	2.3	350.86	3177	3177	0	7.6191	0	0.7	0	0	1.1
sp|E9PZJ8|ASCC3_MOUSE	sp|E9PZJ8|ASCC3_MOUSE	3	3	3	sp|E9PZJ8|ASCC3_MOUSE Activating signal cointegrator 1 complex subunit 3 OS=Mus musculus OX=10090 GN=Ascc3 PE=1 SV=1	1	3	3	3	0	2	0	1	0	0	0	0	1	0	2	0	1	0	0	0	0	1	0	2	0	1	0	0	0	0	1	1.7	1.7	1.7	250.55	2198	2198	0.0011737	3.0836	0	1.1	0	0.7	0
sp|E9Q1P8|I2BP2_MOUSE	sp|E9Q1P8|I2BP2_MOUSE	5	5	5	sp|E9Q1P8|I2BP2_MOUSE Interferon regulatory factor 2-binding protein 2 OS=Mus musculus OX=10090 GN=Irf2bp2 PE=1 SV=1	1	5	5	5	3	2	4	1	4	3	2	0	1	3	2	4	1	4	3	2	0	1	3	2	4	1	4	3	2	0	1	19.5	19.5	19.5	59.291	570	570	0	15.864	9.5	6.3	16.5	4	16.5
tr|A0A140T8I9|A0A140T8I9_MOUSE;sp|E9Q3L2|PI4KA_MOUSE	tr|A0A140T8I9|A0A140T8I9_MOUSE;sp|E9Q3L2|PI4KA_MOUSE	1;1	1;1	1;1	tr|A0A140T8I9|A0A140T8I9_MOUSE Phosphatidylinositol 4-kinase alpha OS=Mus musculus OX=10090 GN=Pi4ka PE=1 SV=1;sp|E9Q3L2|PI4KA_MOUSE Phosphatidylinositol 4-kinase alpha OS=Mus musculus OX=10090 GN=Pi4ka PE=1 SV=2	2	1	1	1	1	0	0	1	1	1	1	1	1	1	0	0	1	1	1	1	1	1	1	0	0	1	1	1	1	1	1	1	1	1	231.35	2044	2044;2105	0	4.4254	1	0	0	1	1
tr|E9Q4N6|E9Q4N6_MOUSE;tr|E9Q6R4|E9Q6R4_MOUSE;sp|E9Q4N7|ARI1B_MOUSE	tr|E9Q4N6|E9Q4N6_MOUSE;tr|E9Q6R4|E9Q6R4_MOUSE;sp|E9Q4N7|ARI1B_MOUSE	3;3;3	2;2;2	2;2;2	tr|E9Q4N6|E9Q4N6_MOUSE AT-rich interactive domain-containing protein 1B OS=Mus musculus OX=10090 GN=Arid1b PE=1 SV=1;tr|E9Q6R4|E9Q6R4_MOUSE AT-rich interactive domain-containing protein 1B OS=Mus musculus OX=10090 GN=Arid1b PE=1 SV=1;sp|E9Q4N7|ARI1B_MOUSE	3	3	2	2	1	1	0	0	1	0	1	1	1	1	0	0	0	1	0	0	1	1	1	0	0	0	1	0	0	1	1	3	1.9	1.9	191.23	1762	1762;2243;2244	0	4.1375	0.9	1.1	0	0	0.9
tr|D3YWG9|D3YWG9_MOUSE;tr|A0A087WPX9|A0A087WPX9_MOUSE;tr|D3Z057|D3Z057_MOUSE;tr|Q9DAD3|Q9DAD3_MOUSE;sp|E9Q4P1|WDFY1_MOUSE	tr|D3YWG9|D3YWG9_MOUSE;tr|A0A087WPX9|A0A087WPX9_MOUSE;tr|D3Z057|D3Z057_MOUSE;tr|Q9DAD3|Q9DAD3_MOUSE;sp|E9Q4P1|WDFY1_MOUSE	2;2;2;2;2	2;2;2;2;2	2;2;2;2;2	tr|D3YWG9|D3YWG9_MOUSE WD repeat and FYVE domain-containing protein 1 (Fragment) OS=Mus musculus OX=10090 GN=Wdfy1 PE=1 SV=1;tr|A0A087WPX9|A0A087WPX9_MOUSE WD repeat and FYVE domain-containing protein 1 OS=Mus musculus OX=10090 GN=Wdfy1 PE=1 SV=1;tr|D3Z057	5	2	2	2	1	1	0	0	1	1	2	1	0	1	1	0	0	1	1	2	1	0	1	1	0	0	1	1	2	1	0	38.7	38.7	38.7	8.2774	75	75;110;182;187;410	0	6.6608	24	24	0	0	24
tr|A0A171EBL2|A0A171EBL2_MOUSE;sp|E9Q555|RN213_MOUSE	tr|A0A171EBL2|A0A171EBL2_MOUSE;sp|E9Q555|RN213_MOUSE	8;8	8;8	8;8	tr|A0A171EBL2|A0A171EBL2_MOUSE E3 ubiquitin-protein ligase RNF213 OS=Mus musculus OX=10090 GN=Rnf213 PE=1 SV=1;sp|E9Q555|RN213_MOUSE E3 ubiquitin-protein ligase RNF213 OS=Mus musculus OX=10090 GN=Rnf213 PE=1 SV=2	2	8	8	8	1	4	0	0	0	0	4	0	5	1	4	0	0	0	0	4	0	5	1	4	0	0	0	0	4	0	5	2.4	2.4	2.4	584.62	5151	5151;5152	0	18.705	0.3	1.2	0	0	0
sp|E9Q557|DESP_MOUSE;tr|E9PZW0|E9PZW0_MOUSE	sp|E9Q557|DESP_MOUSE;tr|E9PZW0|E9PZW0_MOUSE	3;2	3;2	3;2	sp|E9Q557|DESP_MOUSE Desmoplakin OS=Mus musculus OX=10090 GN=Dsp PE=1 SV=1;tr|E9PZW0|E9PZW0_MOUSE Desmoplakin OS=Mus musculus OX=10090 GN=Dsp PE=1 SV=1	2	3	3	3	1	1	0	0	1	1	1	1	2	1	1	0	0	1	1	1	1	2	1	1	0	0	1	1	1	1	2	1.7	1.7	1.7	332.91	2883	2883;2284	0	17.08	0.5	0.5	0	0	0.5
tr|A0A286YDT3|A0A286YDT3_MOUSE;tr|A0A286YDV7|A0A286YDV7_MOUSE;sp|E9Q5C9|NOLC1_MOUSE;tr|A0A286YDZ1|A0A286YDZ1_MOUSE;tr|A0A286YCD1|A0A286YCD1_MOUSE	tr|A0A286YDT3|A0A286YDT3_MOUSE;tr|A0A286YDV7|A0A286YDV7_MOUSE;sp|E9Q5C9|NOLC1_MOUSE	6;6;6;2;2	1;1;1;0;0	1;1;1;0;0	tr|A0A286YDT3|A0A286YDT3_MOUSE Nucleolar and coiled-body phosphoprotein 1 OS=Mus musculus OX=10090 GN=Nolc1 PE=1 SV=1;tr|A0A286YDV7|A0A286YDV7_MOUSE Nucleolar and coiled-body phosphoprotein 1 (Fragment) OS=Mus musculus OX=10090 GN=Nolc1 PE=1 SV=1;sp|E9Q5C9	5	6	1	1	4	3	2	1	2	2	3	4	3	1	0	1	0	0	0	0	0	0	1	0	1	0	0	0	0	0	0	9.8	3.4	3.4	73.569	701	701;702;702;36;197	0	11.629	7.7	3.3	5.1	1.7	3
sp|E9Q5K9|YTDC1_MOUSE	sp|E9Q5K9|YTDC1_MOUSE	1	1	1	sp|E9Q5K9|YTDC1_MOUSE YTH domain-containing protein 1 OS=Mus musculus OX=10090 GN=Ythdc1 PE=1 SV=2	1	1	1	1	0	0	0	1	1	0	1	0	1	0	0	0	1	1	0	1	0	1	0	0	0	1	1	0	1	0	1	1.8	1.8	1.8	85.648	736	736	0.00090662	3.4422	0	0	0	1.8	1.8
sp|E9Q634|MYO1E_MOUSE;tr|G3V011|G3V011_MOUSE;tr|Q8CG29|Q8CG29_MOUSE;sp|P70248|MYO1F_MOUSE	sp|E9Q634|MYO1E_MOUSE	4;1;1;1	4;1;1;1	4;1;1;1	sp|E9Q634|MYO1E_MOUSE Unconventional myosin-Ie OS=Mus musculus OX=10090 GN=Myo1e PE=1 SV=1	4	4	4	4	0	3	1	2	1	0	1	0	2	0	3	1	2	1	0	1	0	2	0	3	1	2	1	0	1	0	2	5.7	5.7	5.7	126.82	1107	1107;785;1098;1099	0	10.008	0	4.5	1.2	2.5	1.5
sp|E9Q6J5|BD1L1_MOUSE	sp|E9Q6J5|BD1L1_MOUSE	2	2	2	sp|E9Q6J5|BD1L1_MOUSE Biorientation of chromosomes in cell division protein 1-like 1 OS=Mus musculus OX=10090 GN=Bod1l PE=1 SV=1	1	2	2	2	0	0	0	0	0	0	2	0	0	0	0	0	0	0	0	2	0	0	0	0	0	0	0	0	2	0	0	1	1	1	327.45	3032	3032	0.0009245	3.6924	0	0	0	0	0
sp|E9Q6P5|TTC7B_MOUSE;tr|A0A1Y7VL44|A0A1Y7VL44_MOUSE	sp|E9Q6P5|TTC7B_MOUSE;tr|A0A1Y7VL44|A0A1Y7VL44_MOUSE	1;1	1;1	1;1	sp|E9Q6P5|TTC7B_MOUSE Tetratricopeptide repeat protein 7B OS=Mus musculus OX=10090 GN=Ttc7b PE=1 SV=1;tr|A0A1Y7VL44|A0A1Y7VL44_MOUSE Tetratricopeptide repeat protein 7B OS=Mus musculus OX=10090 GN=Ttc7b PE=1 SV=1	2	1	1	1	0	0	0	0	0	0	0	0	1	0	0	0	0	0	0	0	0	1	0	0	0	0	0	0	0	0	1	1.9	1.9	1.9	94.202	843	843;860	0.0084171	2.0726	0	0	0	0	0
tr|A0A1L1SV76|A0A1L1SV76_MOUSE;tr|A0A1L1SRI7|A0A1L1SRI7_MOUSE;tr|A0A1L1SUX2|A0A1L1SUX2_MOUSE;tr|Q8VDS1|Q8VDS1_MOUSE;tr|E9Q442|E9Q442_MOUSE;sp|E9Q735|UBE4A_MOUSE;tr|G3X9Y5|G3X9Y5_MOUSE	tr|A0A1L1SV76|A0A1L1SV76_MOUSE;tr|A0A1L1SRI7|A0A1L1SRI7_MOUSE;tr|A0A1L1SUX2|A0A1L1SUX2_MOUSE;tr|Q8VDS1|Q8VDS1_MOUSE;tr|E9Q442|E9Q442_MOUSE;sp|E9Q735|UBE4A_MOUSE;tr|G3X9Y5|G3X9Y5_MOUSE	1;1;1;1;1;1;1	1;1;1;1;1;1;1	1;1;1;1;1;1;1	tr|A0A1L1SV76|A0A1L1SV76_MOUSE Ubiquitin conjugation factor E4 A (Fragment) OS=Mus musculus OX=10090 GN=Ube4a PE=1 SV=1;tr|A0A1L1SRI7|A0A1L1SRI7_MOUSE Ubiquitin conjugation factor E4 A (Fragment) OS=Mus musculus OX=10090 GN=Ube4a PE=1 SV=1;tr|A0A1L1SUX2|A0	7	1	1	1	0	0	0	0	0	1	0	0	0	0	0	0	0	0	1	0	0	0	0	0	0	0	0	1	0	0	0	9.3	9.3	9.3	16.752	150	150;197;206;406;547;1028;1085	0.0061315	2.3709	0	0	0	0	0
sp|E9Q7G0|NUMA1_MOUSE;tr|A0A1B0GSW3|A0A1B0GSW3_MOUSE;tr|A0A1B0GT61|A0A1B0GT61_MOUSE	sp|E9Q7G0|NUMA1_MOUSE;tr|A0A1B0GSW3|A0A1B0GSW3_MOUSE	44;22;15	44;22;15	28;22;15	sp|E9Q7G0|NUMA1_MOUSE Nuclear mitotic apparatus protein 1 OS=Mus musculus OX=10090 GN=Numa1 PE=1 SV=1;tr|A0A1B0GSW3|A0A1B0GSW3_MOUSE Nuclear mitotic apparatus protein 1 (Fragment) OS=Mus musculus OX=10090 GN=Numa1 PE=1 SV=1	3	44	44	28	22	15	18	10	20	10	16	17	17	22	15	18	10	20	10	16	17	17	13	12	11	8	14	8	12	13	14	29.1	29.1	18.8	235.63	2094	2094;1082;875	0	266.74	18	11.1	15.4	8	15.2
sp|F8VPU2|FARP1_MOUSE;tr|E9Q805|E9Q805_MOUSE	sp|F8VPU2|FARP1_MOUSE;tr|E9Q805|E9Q805_MOUSE	10;5	10;5	10;5	sp|F8VPU2|FARP1_MOUSE FERM, ARHGEF and pleckstrin domain-containing protein 1 OS=Mus musculus OX=10090 GN=Farp1 PE=1 SV=1;tr|E9Q805|E9Q805_MOUSE FERM, ARHGEF and pleckstrin domain-containing protein 1 (Fragment) OS=Mus musculus OX=10090 GN=Farp1 PE=1 SV=1	2	10	10	10	3	7	2	3	5	0	7	5	7	3	7	2	3	5	0	7	5	7	3	7	2	3	5	0	7	5	7	11.4	11.4	11.4	118.87	1048	1048;211	0	43.82	4	9.5	3.1	4.5	7.5
sp|G3X9K3|BIG1_MOUSE;tr|D3YYK9|D3YYK9_MOUSE	sp|G3X9K3|BIG1_MOUSE;tr|D3YYK9|D3YYK9_MOUSE	4;3	4;3	4;3	sp|G3X9K3|BIG1_MOUSE Brefeldin A-inhibited guanine nucleotide-exchange protein 1 OS=Mus musculus OX=10090 GN=Arfgef1 PE=1 SV=1;tr|D3YYK9|D3YYK9_MOUSE Brefeldin A-inhibited guanine nucleotide-exchange protein 1 OS=Mus musculus OX=10090 GN=Arfgef1 PE=1 SV=1	2	4	4	4	3	1	0	0	0	0	1	1	2	3	1	0	0	0	0	1	1	2	3	1	0	0	0	0	1	1	2	4.2	4.2	4.2	208.5	1846	1846;1054	0	8.7503	3.3	0.9	0	0	0
tr|G3UW57|G3UW57_MOUSE;sp|G3XA57|RFIP2_MOUSE;sp|Q9D620|RFIP1_MOUSE;tr|E9Q8L9|E9Q8L9_MOUSE	tr|G3UW57|G3UW57_MOUSE;sp|G3XA57|RFIP2_MOUSE;sp|Q9D620|RFIP1_MOUSE;tr|E9Q8L9|E9Q8L9_MOUSE	1;1;1;1	1;1;1;1	1;1;1;1	tr|G3UW57|G3UW57_MOUSE RAB11 family interacting protein 2 (Class I), isoform CRA_a OS=Mus musculus OX=10090 GN=Rab11fip2 PE=1 SV=1;sp|G3XA57|RFIP2_MOUSE Rab11 family-interacting protein 2 OS=Mus musculus OX=10090 GN=Rab11fip2 PE=1 SV=1;sp|Q9D620|RFIP1_MOUS	4	1	1	1	1	1	0	0	1	0	0	0	0	1	1	0	0	1	0	0	0	0	1	1	0	0	1	0	0	0	0	3.2	3.2	3.2	41.768	370	370;512;645;1166	0.0011699	3.052	3.2	3.2	0	0	3.2
sp|G5E829|AT2B1_MOUSE;tr|A0A1W2P7C7|A0A1W2P7C7_MOUSE;tr|F7AAP4|F7AAP4_MOUSE;tr|E9Q828|E9Q828_MOUSE;sp|Q6Q477|AT2B4_MOUSE;tr|Q0VF55|Q0VF55_MOUSE;sp|Q9R0K7|AT2B2_MOUSE;tr|Q3UHH0|Q3UHH0_MOUSE;tr|A2ALL9|A2ALL9_MOUSE;tr|F8WHB1|F8WHB1_MOUSE;tr|A0A1W2P7R3|A0A1W2P7R3_MOUSE;tr|Q8C048|Q8C048_MOUSE;tr|A0A1W2P772|A0A1W2P772_MOUSE;tr|S4R1C4|S4R1C4_MOUSE;tr|A0A1W2P882|A0A1W2P882_MOUSE;tr|A0A1W2P6X7|A0A1W2P6X7_…	sp|G5E829|AT2B1_MOUSE	19;8;7;7;7;4;4;4;4;4;4;4;4;3;2;2;1	19;8;7;7;7;4;4;4;4;4;4;4;4;3;2;2;1	19;8;7;7;7;4;4;4;4;4;4;4;4;3;2;2;1	sp|G5E829|AT2B1_MOUSE Plasma membrane calcium-transporting ATPase 1 OS=Mus musculus OX=10090 GN=Atp2b1 PE=1 SV=1	17	19	19	19	10	6	7	9	10	4	6	11	8	10	6	7	9	10	4	6	11	8	10	6	7	9	10	4	6	11	8	19.1	19.1	19.1	134.75	1220	1220;430;1166;1172;1205;1220;1198;1194;1173;1243;212;1144;317;1154;279;245;175	0	120.51	11.6	7.6	9.1	12.5	10.5
sp|G5E870|TRIPC_MOUSE;tr|A0A087WNZ7|A0A087WNZ7_MOUSE;tr|A0A087WRV6|A0A087WRV6_MOUSE;tr|A0A0B4J1N9|A0A0B4J1N9_MOUSE;tr|A0A087WSG4|A0A087WSG4_MOUSE;tr|A0A087WP92|A0A087WP92_MOUSE	sp|G5E870|TRIPC_MOUSE;tr|A0A087WNZ7|A0A087WNZ7_MOUSE;tr|A0A087WRV6|A0A087WRV6_MOUSE	9;8;5;3;2;1	9;8;5;3;2;1	9;8;5;3;2;1	sp|G5E870|TRIPC_MOUSE E3 ubiquitin-protein ligase TRIP12 OS=Mus musculus OX=10090 GN=Trip12 PE=1 SV=1;tr|A0A087WNZ7|A0A087WNZ7_MOUSE E3 ubiquitin-protein ligase TRIP12 OS=Mus musculus OX=10090 GN=Trip12 PE=1 SV=1;tr|A0A087WRV6|A0A087WRV6_MOUSE E3 ubiquitin	6	9	9	9	4	3	1	2	2	1	4	5	5	4	3	1	2	2	1	4	5	5	4	3	1	2	2	1	4	5	5	6.2	6.2	6.2	224.13	2025	2025;1992;830;982;213;423	0	34.983	3.5	1.8	0.8	1.5	1.7
tr|S4R1S2|S4R1S2_MOUSE;tr|G5E8K3|G5E8K3_MOUSE;tr|S4R2K9|S4R2K9_MOUSE;tr|S4R2S8|S4R2S8_MOUSE;sp|G5E8K5|ANK3_MOUSE;tr|A0A1W2P812|A0A1W2P812_MOUSE;tr|G5E8K2|G5E8K2_MOUSE;tr|S4R236|S4R236_MOUSE;tr|S4R165|S4R165_MOUSE;tr|S4R2J6|S4R2J6_MOUSE;tr|S4R2F5|S4R2F5_MOUSE;tr|S4R187|S4R187_MOUSE;tr|S4R2C1|S4R2C1_MOUSE;tr|G3X971|G3X971_MOUSE;tr|S4R1X7|S4R1X7_MOUSE;tr|S4R208|S4R208_MOUSE;tr|S4R278|S4R278_MOUSE;tr…	tr|S4R1S2|S4R1S2_MOUSE;tr|G5E8K3|G5E8K3_MOUSE;tr|S4R2K9|S4R2K9_MOUSE;tr|S4R2S8|S4R2S8_MOUSE;sp|G5E8K5|ANK3_MOUSE;tr|A0A1W2P812|A0A1W2P812_MOUSE;tr|G5E8K2|G5E8K2_MOUSE;tr|S4R236|S4R236_MOUSE;tr|S4R165|S4R165_MOUSE;tr|S4R2J6|S4R2J6_MOUSE;tr|S4R2F5|S4R2F5_MOUSE;tr|S4R187|S4R187_MOUSE;tr|S4R2C1|S4R2C1_MOUSE;tr|G3X971|G3X971_MOUSE;tr|S4R1X7|S4R1X7_MOUSE	5;5;5;5;5;5;5;4;4;4;4;4;4;4;4;2;2;1;1;1;1;1;1	5;5;5;5;5;5;5;4;4;4;4;4;4;4;4;2;2;1;1;1;1;1;1	4;4;4;4;4;4;4;3;3;3;3;3;3;3;3;2;2;1;1;0;1;1;1	tr|S4R1S2|S4R1S2_MOUSE Ankyrin-3 OS=Mus musculus OX=10090 GN=Ank3 PE=1 SV=1;tr|G5E8K3|G5E8K3_MOUSE Ankyrin 3, epithelial, isoform CRA_b OS=Mus musculus OX=10090 GN=Ank3 PE=1 SV=1;tr|S4R2K9|S4R2K9_MOUSE Ankyrin-3 (Fragment) OS=Mus musculus OX=10090 GN=Ank3	23	5	5	4	1	1	2	1	3	2	2	2	3	1	1	2	1	3	2	2	2	3	0	0	1	0	2	1	1	1	2	3.7	3.7	3	197.5	1807	1807;1943;2622;1985;1961;1758;1940;1181;1174;1157;1001;978;961;838;881;556;459;178;250;335;297;291;2871	0	9.5249	0.6	0.6	1.3	0.6	2.1
sp|O08528|HXK2_MOUSE;tr|E9Q5B5|E9Q5B5_MOUSE;tr|E9Q9M6|E9Q9M6_MOUSE	sp|O08528|HXK2_MOUSE;tr|E9Q5B5|E9Q5B5_MOUSE	15;15;3	15;15;3	11;11;2	sp|O08528|HXK2_MOUSE Hexokinase-2 OS=Mus musculus OX=10090 GN=Hk2 PE=1 SV=1;tr|E9Q5B5|E9Q5B5_MOUSE Hexokinase-2 OS=Mus musculus OX=10090 GN=Hk2 PE=1 SV=1	3	15	15	11	5	11	4	10	9	4	10	8	10	5	11	4	10	9	4	10	8	10	3	8	2	7	6	3	6	5	6	19.3	19.3	15.2	102.53	917	917;889;43	0	78.567	6.2	15.7	4.9	13.4	12.3
sp|O08529|CAN2_MOUSE	sp|O08529|CAN2_MOUSE	12	12	12	sp|O08529|CAN2_MOUSE Calpain-2 catalytic subunit OS=Mus musculus OX=10090 GN=Capn2 PE=1 SV=4	1	12	12	12	5	6	5	5	8	4	7	7	9	5	6	5	5	8	4	7	7	9	5	6	5	5	8	4	7	7	9	25.4	25.4	25.4	79.871	700	700	0	112.41	10.6	13.3	9.9	12.3	17.3
tr|Q6P1B9|Q6P1B9_MOUSE;sp|O08539|BIN1_MOUSE	tr|Q6P1B9|Q6P1B9_MOUSE;sp|O08539|BIN1_MOUSE	8;8	8;8	8;8	tr|Q6P1B9|Q6P1B9_MOUSE Bin1 protein OS=Mus musculus OX=10090 GN=Bin1 PE=1 SV=1;sp|O08539|BIN1_MOUSE Myc box-dependent-interacting protein 1 OS=Mus musculus OX=10090 GN=Bin1 PE=1 SV=1	2	8	8	8	5	6	4	1	4	1	5	4	4	5	6	4	1	4	1	5	4	4	5	6	4	1	4	1	5	4	4	26.4	26.4	26.4	52.763	477	477;588	0	50.051	18.4	20.3	15.1	2.9	14.3
sp|O08547|SC22B_MOUSE;tr|E9Q6R3|E9Q6R3_MOUSE;tr|A0A0G2JF08|A0A0G2JF08_MOUSE;tr|D6RES2|D6RES2_MOUSE	sp|O08547|SC22B_MOUSE;tr|E9Q6R3|E9Q6R3_MOUSE	8;7;3;1	8;7;3;1	8;7;3;1	sp|O08547|SC22B_MOUSE Vesicle-trafficking protein SEC22b OS=Mus musculus OX=10090 GN=Sec22b PE=1 SV=3;tr|E9Q6R3|E9Q6R3_MOUSE Vesicle-trafficking protein SEC22b OS=Mus musculus OX=10090 GN=Sec22b PE=1 SV=1	4	8	8	8	3	5	2	3	5	3	2	4	1	3	5	2	3	5	3	2	4	1	3	5	2	3	5	3	2	4	1	43.3	43.3	43.3	24.74	215	215;166;62;42	0	62.906	22.8	25.1	14	27.4	42.8
sp|O08553|DPYL2_MOUSE;tr|Q71H75|Q71H75_MOUSE	sp|O08553|DPYL2_MOUSE	28;1	28;1	24;0	sp|O08553|DPYL2_MOUSE Dihydropyrimidinase-related protein 2 OS=Mus musculus OX=10090 GN=Dpysl2 PE=1 SV=2	2	28	28	24	19	18	22	18	20	14	18	21	19	19	18	22	18	20	14	18	21	19	16	15	19	15	17	11	15	17	16	59.8	59.8	51.2	62.277	572	572;191	0	323.31	39.5	53.3	47.7	49.7	48.6
tr|B1AQR8|B1AQR8_MOUSE;tr|G3X9T7|G3X9T7_MOUSE;sp|O08573|LEG9_MOUSE	tr|B1AQR8|B1AQR8_MOUSE;tr|G3X9T7|G3X9T7_MOUSE;sp|O08573|LEG9_MOUSE	1;1;1	1;1;1	1;1;1	tr|B1AQR8|B1AQR8_MOUSE Galectin OS=Mus musculus OX=10090 GN=Lgals9 PE=1 SV=1;tr|G3X9T7|G3X9T7_MOUSE Galectin OS=Mus musculus OX=10090 GN=Lgals9 PE=1 SV=1;sp|O08573|LEG9_MOUSE Galectin-9 OS=Mus musculus OX=10090 GN=Lgals9 PE=1 SV=1	3	1	1	1	1	0	0	1	0	0	1	1	1	1	0	0	1	0	0	1	1	1	1	0	0	1	0	0	1	1	1	4	4	4	39.907	352	352;353;353	0.0011679	3.0398	4	0	0	4	0
sp|O08579|EMD_MOUSE;tr|I7HJS1|I7HJS1_MOUSE;tr|Q3THM8|Q3THM8_MOUSE;tr|B7FAU5|B7FAU5_MOUSE;tr|D6RFS0|D6RFS0_MOUSE	sp|O08579|EMD_MOUSE;tr|I7HJS1|I7HJS1_MOUSE;tr|Q3THM8|Q3THM8_MOUSE	11;9;8;5;1	11;9;8;5;1	11;9;8;5;1	sp|O08579|EMD_MOUSE Emerin OS=Mus musculus OX=10090 GN=Emd PE=1 SV=1;tr|I7HJS1|I7HJS1_MOUSE Emerin OS=Mus musculus OX=10090 GN=Emd PE=1 SV=1;tr|Q3THM8|Q3THM8_MOUSE Emerin OS=Mus musculus OX=10090 GN=Emd PE=1 SV=1	5	11	11	11	8	6	8	4	7	2	5	7	4	8	6	8	4	7	2	5	7	4	8	6	8	4	7	2	5	7	4	58.7	58.7	58.7	29.435	259	259;223;158;170;65	0	67.002	45.2	44.4	49.8	33.2	49
sp|O08582|GTPB1_MOUSE;tr|A0A2R8W6Z1|A0A2R8W6Z1_MOUSE;tr|A0A2R8W725|A0A2R8W725_MOUSE	sp|O08582|GTPB1_MOUSE;tr|A0A2R8W6Z1|A0A2R8W6Z1_MOUSE	4;2;1	4;2;1	4;2;1	sp|O08582|GTPB1_MOUSE GTP-binding protein 1 OS=Mus musculus OX=10090 GN=Gtpbp1 PE=1 SV=2;tr|A0A2R8W6Z1|A0A2R8W6Z1_MOUSE GTP-binding protein 1 (Fragment) OS=Mus musculus OX=10090 GN=Gtpbp1 PE=1 SV=1	3	4	4	4	0	2	0	0	0	0	1	2	1	0	2	0	0	0	0	1	2	1	0	2	0	0	0	0	1	2	1	9.1	9.1	9.1	72.3	668	668;145;196	0	12.512	0	4	0	0	0
sp|O08583|THOC4_MOUSE;tr|G3X9I4|G3X9I4_MOUSE;sp|Q9JJW6|ALRF2_MOUSE	sp|O08583|THOC4_MOUSE;tr|G3X9I4|G3X9I4_MOUSE;sp|Q9JJW6|ALRF2_MOUSE	9;5;5	9;5;5	9;5;5	sp|O08583|THOC4_MOUSE THO complex subunit 4 OS=Mus musculus OX=10090 GN=Alyref PE=1 SV=3;tr|G3X9I4|G3X9I4_MOUSE Aly/REF export factor 2 OS=Mus musculus OX=10090 GN=Alyref2 PE=1 SV=1;sp|Q9JJW6|ALRF2_MOUSE Aly/REF export factor 2 OS=Mus musculus OX=10090 GN=	3	9	9	9	8	6	6	6	7	7	6	7	6	8	6	6	6	7	7	6	7	6	8	6	6	6	7	7	6	7	6	38.8	38.8	38.8	26.94	255	255;218;218	0	254.86	38.8	36.5	34.5	36.5	38.8
sp|O08586|PTEN_MOUSE	sp|O08586|PTEN_MOUSE	2	2	2	sp|O08586|PTEN_MOUSE Phosphatidylinositol 3,4,5-trisphosphate 3-phosphatase and dual-specificity protein phosphatase PTEN OS=Mus musculus OX=10090 GN=Pten PE=1 SV=1	1	2	2	2	1	0	1	0	0	0	0	0	1	1	0	1	0	0	0	0	0	1	1	0	1	0	0	0	0	0	1	6	6	6	47.152	403	403	0	4.4356	2.5	0	2.5	0	0
sp|O08599|STXB1_MOUSE;tr|A0A140LHJ4|A0A140LHJ4_MOUSE	sp|O08599|STXB1_MOUSE	8;3	8;3	8;3	sp|O08599|STXB1_MOUSE Syntaxin-binding protein 1 OS=Mus musculus OX=10090 GN=Stxbp1 PE=1 SV=2	2	8	8	8	2	3	2	1	2	1	3	4	2	2	3	2	1	2	1	3	4	2	2	3	2	1	2	1	3	4	2	18.9	18.9	18.9	67.568	594	594;100	0	32.085	5.2	6.7	5.1	3	3.9
sp|O08600|NUCG_MOUSE	sp|O08600|NUCG_MOUSE	2	2	2	sp|O08600|NUCG_MOUSE Endonuclease G, mitochondrial OS=Mus musculus OX=10090 GN=Endog PE=1 SV=1	1	2	2	2	1	0	1	2	0	2	0	1	0	1	0	1	2	0	2	0	1	0	1	0	1	2	0	2	0	1	0	7.8	7.8	7.8	32.19	294	294	0.00093867	3.8739	4.4	0	4.4	7.8	0
tr|Q3TMN1|Q3TMN1_MOUSE;sp|O08663|MAP2_MOUSE;tr|Q3UI33|Q3UI33_MOUSE;tr|M0QWM9|M0QWM9_MOUSE;tr|M0QW69|M0QW69_MOUSE;tr|M0QW48|M0QW48_MOUSE;tr|M0QWX0|M0QWX0_MOUSE	tr|Q3TMN1|Q3TMN1_MOUSE;sp|O08663|MAP2_MOUSE;tr|Q3UI33|Q3UI33_MOUSE;tr|M0QWM9|M0QWM9_MOUSE;tr|M0QW69|M0QW69_MOUSE	8;8;8;5;4;2;1	8;8;8;5;4;2;1	8;8;8;5;4;2;1	tr|Q3TMN1|Q3TMN1_MOUSE Methionine aminopeptidase 2 OS=Mus musculus OX=10090 GN=Metap2 PE=1 SV=1;sp|O08663|MAP2_MOUSE Methionine aminopeptidase 2 OS=Mus musculus OX=10090 GN=Metap2 PE=1 SV=1;tr|Q3UI33|Q3UI33_MOUSE Methionine aminopeptidase 2 OS=Mus musculus	7	8	8	8	3	3	1	4	4	4	5	4	3	3	3	1	4	4	4	5	4	3	3	3	1	4	4	4	5	4	3	25.1	25.1	25.1	50.526	455	455;478;488;242;186;233;106	0	50.298	10.1	12.1	2.9	11	11.6
sp|O08691|ARGI2_MOUSE	sp|O08691|ARGI2_MOUSE	1	1	1	sp|O08691|ARGI2_MOUSE Arginase-2, mitochondrial OS=Mus musculus OX=10090 GN=Arg2 PE=1 SV=1	1	1	1	1	0	1	0	1	0	1	1	1	0	0	1	0	1	0	1	1	1	0	0	1	0	1	0	1	1	1	0	4.2	4.2	4.2	38.878	354	354	0.0047552	2.4252	0	4.2	0	4.2	0
sp|O08736|CASPC_MOUSE;tr|D6RCG7|D6RCG7_MOUSE;tr|E9Q575|E9Q575_MOUSE	sp|O08736|CASPC_MOUSE;tr|D6RCG7|D6RCG7_MOUSE	7;6;3	7;6;3	7;6;3	sp|O08736|CASPC_MOUSE Caspase-12 OS=Mus musculus OX=10090 GN=Casp12 PE=1 SV=1;tr|D6RCG7|D6RCG7_MOUSE Caspase-12 OS=Mus musculus OX=10090 GN=Casp12 PE=1 SV=1	3	7	7	7	1	4	2	3	3	2	4	3	4	1	4	2	3	3	2	4	3	4	1	4	2	3	3	2	4	3	4	29.6	29.6	29.6	47.853	419	419;231;349	0	17.11	3.1	15.8	5.5	8.4	8.1
sp|O08739|AMPD3_MOUSE;tr|A0A1L1SRX2|A0A1L1SRX2_MOUSE;tr|D3YU73|D3YU73_MOUSE;tr|F6XQD0|F6XQD0_MOUSE;tr|D3Z4N3|D3Z4N3_MOUSE	sp|O08739|AMPD3_MOUSE;tr|A0A1L1SRX2|A0A1L1SRX2_MOUSE	7;7;1;1;1	7;7;1;1;1	7;7;1;1;1	sp|O08739|AMPD3_MOUSE AMP deaminase 3 OS=Mus musculus OX=10090 GN=Ampd3 PE=1 SV=2;tr|A0A1L1SRX2|A0A1L1SRX2_MOUSE AMP deaminase OS=Mus musculus OX=10090 GN=Ampd3 PE=1 SV=1	5	7	7	7	1	5	3	4	4	2	4	5	3	1	5	3	4	4	2	4	5	3	1	5	3	4	4	2	4	5	3	11.2	11.2	11.2	88.651	766	766;775;111;137;184	0	34.05	1.7	8.5	4.7	7.8	7.3
tr|D3YZ20|D3YZ20_MOUSE;tr|Q6PI63|Q6PI63_MOUSE;sp|O08740|RPB11_MOUSE;tr|D3YZ19|D3YZ19_MOUSE	tr|D3YZ20|D3YZ20_MOUSE;tr|Q6PI63|Q6PI63_MOUSE;sp|O08740|RPB11_MOUSE;tr|D3YZ19|D3YZ19_MOUSE	2;2;2;1	2;2;2;1	2;2;2;1	tr|D3YZ20|D3YZ20_MOUSE DNA-directed RNA polymerase II subunit RPB11 OS=Mus musculus OX=10090 GN=Polr2j PE=1 SV=1;tr|Q6PI63|Q6PI63_MOUSE DNA-directed RNA polymerase II subunit RPB11 OS=Mus musculus OX=10090 GN=Polr2j PE=1 SV=1;sp|O08740|RPB11_MOUSE DNA-dire	4	2	2	2	1	0	0	1	0	0	0	0	0	1	0	0	1	0	0	0	0	0	1	0	0	1	0	0	0	0	0	29.7	29.7	29.7	12.584	111	111;117;117;87	0	4.2422	16.2	0	0	13.5	0
sp|O08749|DLDH_MOUSE	sp|O08749|DLDH_MOUSE	13	13	13	sp|O08749|DLDH_MOUSE Dihydrolipoyl dehydrogenase, mitochondrial OS=Mus musculus OX=10090 GN=Dld PE=1 SV=2	1	13	13	13	9	6	8	5	5	4	5	6	6	9	6	8	5	5	4	5	6	6	9	6	8	5	5	4	5	6	6	34.6	34.6	34.6	54.272	509	509	0	95.656	20	16.5	22.4	12.8	12.8
sp|O08759|UBE3A_MOUSE	sp|O08759|UBE3A_MOUSE	1	1	1	sp|O08759|UBE3A_MOUSE Ubiquitin-protein ligase E3A OS=Mus musculus OX=10090 GN=Ube3a PE=1 SV=2	1	1	1	1	0	1	0	0	0	0	0	0	0	0	1	0	0	0	0	0	0	0	0	1	0	0	0	0	0	0	0	1.6	1.6	1.6	99.818	870	870	0.0098693	1.9475	0	1.6	0	0	0
sp|O08784|TCOF_MOUSE;tr|H3BL37|H3BL37_MOUSE;tr|H3BIX0|H3BIX0_MOUSE;tr|F6R3V4|F6R3V4_MOUSE;tr|H3BK88|H3BK88_MOUSE	sp|O08784|TCOF_MOUSE;tr|H3BL37|H3BL37_MOUSE;tr|H3BIX0|H3BIX0_MOUSE	6;6;4;2;1	6;6;4;2;1	6;6;4;2;1	sp|O08784|TCOF_MOUSE Treacle protein OS=Mus musculus OX=10090 GN=Tcof1 PE=1 SV=1;tr|H3BL37|H3BL37_MOUSE Treacle protein OS=Mus musculus OX=10090 GN=Tcof1 PE=1 SV=1;tr|H3BIX0|H3BIX0_MOUSE Treacle protein (Fragment) OS=Mus musculus OX=10090 GN=Tcof1 PE=1 SV=	5	6	6	6	4	3	1	2	3	0	5	2	4	4	3	1	2	3	0	5	2	4	4	3	1	2	3	0	5	2	4	6.8	6.8	6.8	135	1320	1320;1356;1056;1013;167	0	24.188	4.6	3.5	1.4	2.7	4.1
sp|O08789|MNT_MOUSE	sp|O08789|MNT_MOUSE	1	1	1	sp|O08789|MNT_MOUSE Max-binding protein MNT OS=Mus musculus OX=10090 GN=Mnt PE=2 SV=2	1	1	1	1	1	0	1	0	1	0	1	0	1	1	0	1	0	1	0	1	0	1	1	0	1	0	1	0	1	0	1	1.7	1.7	1.7	63.273	591	591	0.00088548	3.1451	1.7	0	1.7	0	1.7
sp|O08795|GLU2B_MOUSE	sp|O08795|GLU2B_MOUSE	11	11	11	sp|O08795|GLU2B_MOUSE Glucosidase 2 subunit beta OS=Mus musculus OX=10090 GN=Prkcsh PE=1 SV=1	1	11	11	11	8	6	7	4	6	4	6	6	7	8	6	7	4	6	4	6	6	7	8	6	7	4	6	4	6	6	7	20.5	20.5	20.5	58.792	521	521	0	98.738	12.9	11.5	14.4	9.2	11.7
tr|F6ZEU2|F6ZEU2_MOUSE;sp|O08796|EF2K_MOUSE	tr|F6ZEU2|F6ZEU2_MOUSE;sp|O08796|EF2K_MOUSE	2;2	2;2	2;2	tr|F6ZEU2|F6ZEU2_MOUSE Eukaryotic elongation factor 2 kinase (Fragment) OS=Mus musculus OX=10090 GN=Eef2k PE=1 SV=2;sp|O08796|EF2K_MOUSE Eukaryotic elongation factor 2 kinase OS=Mus musculus OX=10090 GN=Eef2k PE=1 SV=1	2	2	2	2	1	1	1	1	0	0	1	1	1	1	1	1	1	0	0	1	1	1	1	1	1	1	0	0	1	1	1	10.3	10.3	10.3	20.69	185	185;724	0	7.4204	10.3	9.2	10.3	9.2	0
sp|O08807|PRDX4_MOUSE;tr|B1AZS9|B1AZS9_MOUSE	sp|O08807|PRDX4_MOUSE;tr|B1AZS9|B1AZS9_MOUSE	9;8	8;7	8;7	sp|O08807|PRDX4_MOUSE Peroxiredoxin-4 OS=Mus musculus OX=10090 GN=Prdx4 PE=1 SV=1;tr|B1AZS9|B1AZS9_MOUSE Peroxiredoxin-4 (Fragment) OS=Mus musculus OX=10090 GN=Prdx4 PE=1 SV=1	2	9	8	8	7	7	7	6	6	5	7	7	6	6	6	6	5	5	4	6	6	5	6	6	6	5	5	4	6	6	5	31.8	31.8	31.8	31.052	274	274;229	0	78.905	24.1	28.8	24.1	28.1	24.1
tr|G3UZ34|G3UZ34_MOUSE;sp|O08810|U5S1_MOUSE;tr|A2AH85|A2AH85_MOUSE;tr|G3UXK8|G3UXK8_MOUSE	tr|G3UZ34|G3UZ34_MOUSE;sp|O08810|U5S1_MOUSE;tr|A2AH85|A2AH85_MOUSE	27;27;27;3	27;27;27;3	27;27;27;3	tr|G3UZ34|G3UZ34_MOUSE 116 kDa U5 small nuclear ribonucleoprotein component OS=Mus musculus OX=10090 GN=Eftud2 PE=1 SV=1;sp|O08810|U5S1_MOUSE 116 kDa U5 small nuclear ribonucleoprotein component OS=Mus musculus OX=10090 GN=Eftud2 PE=1 SV=1;tr|A2AH85|A2AH85	4	27	27	27	9	20	8	16	16	10	17	18	19	9	20	8	16	16	10	17	18	19	9	20	8	16	16	10	17	18	19	35	35	35	108.34	962	962;971;972;85	0	202.44	17.6	29.2	13.5	26.4	25.5
sp|O08848|RO60_MOUSE	sp|O08848|RO60_MOUSE	3	3	3	sp|O08848|RO60_MOUSE 60 kDa SS-A/Ro ribonucleoprotein OS=Mus musculus OX=10090 GN=Trove2 PE=1 SV=1	1	3	3	3	0	2	0	1	1	0	3	2	2	0	2	0	1	1	0	3	2	2	0	2	0	1	1	0	3	2	2	7.4	7.4	7.4	60.123	538	538	0	10.279	0	4.5	0	2.4	2.4
sp|O08915|AIP_MOUSE;tr|D3YW40|D3YW40_MOUSE	sp|O08915|AIP_MOUSE	3;1	3;1	3;1	sp|O08915|AIP_MOUSE AH receptor-interacting protein OS=Mus musculus OX=10090 GN=Aip PE=1 SV=1	2	3	3	3	2	2	2	1	2	1	1	1	2	2	2	2	1	2	1	1	1	2	2	2	2	1	2	1	1	1	2	12.7	12.7	12.7	37.605	330	330;172	0	12.748	9.4	7.6	9.4	4.2	9.4
tr|G3UYU4|G3UYU4_MOUSE;sp|O08917|FLOT1_MOUSE;tr|G3UZZ5|G3UZZ5_MOUSE;tr|G3UWW8|G3UWW8_MOUSE	tr|G3UYU4|G3UYU4_MOUSE;sp|O08917|FLOT1_MOUSE	8;8;1;1	8;8;1;1	8;8;1;1	tr|G3UYU4|G3UYU4_MOUSE Flotillin-1 OS=Mus musculus OX=10090 GN=Flot1 PE=1 SV=1;sp|O08917|FLOT1_MOUSE Flotillin-1 OS=Mus musculus OX=10090 GN=Flot1 PE=1 SV=1	4	8	8	8	2	4	2	2	3	1	4	2	2	2	4	2	2	3	1	4	2	2	2	4	2	2	3	1	4	2	2	26.3	26.3	26.3	42.238	380	380;428;192;196	0	28.505	8.9	13.9	7.6	7.9	12.6
sp|O08919|NUMBL_MOUSE	sp|O08919|NUMBL_MOUSE	3	3	3	sp|O08919|NUMBL_MOUSE Numb-like protein OS=Mus musculus OX=10090 GN=Numbl PE=1 SV=3	1	3	3	3	0	1	0	0	1	0	2	0	0	0	1	0	0	1	0	2	0	0	0	1	0	0	1	0	2	0	0	10.1	10.1	10.1	64.13	604	604	0	6.5322	0	1.8	0	0	8.3
tr|A0A1Y7VIW9|A0A1Y7VIW9_MOUSE;tr|G5E8Q4|G5E8Q4_MOUSE;tr|A0A1B0GRX7|A0A1B0GRX7_MOUSE;sp|Q9QX11|CYH1_MOUSE;tr|Q99KH2|Q99KH2_MOUSE;sp|O08967|CYH3_MOUSE;tr|Q3TZ02|Q3TZ02_MOUSE;sp|P63034|CYH2_MOUSE;tr|A2A517|A2A517_MOUSE	tr|A0A1Y7VIW9|A0A1Y7VIW9_MOUSE;tr|G5E8Q4|G5E8Q4_MOUSE;tr|A0A1B0GRX7|A0A1B0GRX7_MOUSE;sp|Q9QX11|CYH1_MOUSE;tr|Q99KH2|Q99KH2_MOUSE;sp|O08967|CYH3_MOUSE;tr|Q3TZ02|Q3TZ02_MOUSE;sp|P63034|CYH2_MOUSE;tr|A2A517|A2A517_MOUSE	1;1;1;1;1;1;1;1;1	1;1;1;1;1;1;1;1;1	1;1;1;1;1;1;1;1;1	tr|A0A1Y7VIW9|A0A1Y7VIW9_MOUSE Cytohesin-2 (Fragment) OS=Mus musculus OX=10090 GN=Cyth2 PE=1 SV=1;tr|G5E8Q4|G5E8Q4_MOUSE Cytohesin-3 OS=Mus musculus OX=10090 GN=Cyth3 PE=1 SV=1;tr|A0A1B0GRX7|A0A1B0GRX7_MOUSE Cytohesin-2 OS=Mus musculus OX=10090 GN=Cyth2 PE	9	1	1	1	0	0	0	0	0	0	1	1	0	0	0	0	0	0	0	1	1	0	0	0	0	0	0	0	1	1	0	5.4	5.4	5.4	23.259	202	202;351;383;398;399;399;400;400;460	0.0083988	2.062	0	0	0	0	0
tr|Q3TMX0|Q3TMX0_MOUSE;sp|O08992|SDCB1_MOUSE;tr|H3BLG5|H3BLG5_MOUSE;tr|A2AKJ9|A2AKJ9_MOUSE;tr|A2AKJ6|A2AKJ6_MOUSE;tr|A2AKJ5|A2AKJ5_MOUSE	tr|Q3TMX0|Q3TMX0_MOUSE;sp|O08992|SDCB1_MOUSE;tr|H3BLG5|H3BLG5_MOUSE;tr|A2AKJ9|A2AKJ9_MOUSE;tr|A2AKJ6|A2AKJ6_MOUSE	5;5;4;3;3;2	5;5;4;3;3;2	5;5;4;3;3;2	tr|Q3TMX0|Q3TMX0_MOUSE MCG4375, isoform CRA_b OS=Mus musculus OX=10090 GN=Sdcbp PE=1 SV=1;sp|O08992|SDCB1_MOUSE Syntenin-1 OS=Mus musculus OX=10090 GN=Sdcbp PE=1 SV=1;tr|H3BLG5|H3BLG5_MOUSE Syntenin-1 (Fragment) OS=Mus musculus OX=10090 GN=Sdcbp PE=1 SV=1;	6	5	5	5	3	5	3	4	4	4	4	3	3	3	5	3	4	4	4	4	3	3	3	5	3	4	4	4	4	3	3	19.1	19.1	19.1	32.251	298	298;299;249;199;209;91	0	24.039	15.4	19.1	11.4	19.1	19.1
sp|O08997|ATOX1_MOUSE	sp|O08997|ATOX1_MOUSE	2	2	2	sp|O08997|ATOX1_MOUSE Copper transport protein ATOX1 OS=Mus musculus OX=10090 GN=Atox1 PE=1 SV=1	1	2	2	2	2	1	2	1	1	1	1	1	1	2	1	2	1	1	1	1	1	1	2	1	2	1	1	1	1	1	1	26.5	26.5	26.5	7.3384	68	68	0	32.919	26.5	20.6	26.5	20.6	20.6
sp|O09005|DEGS1_MOUSE	sp|O09005|DEGS1_MOUSE	3	3	3	sp|O09005|DEGS1_MOUSE Sphingolipid delta(4)-desaturase DES1 OS=Mus musculus OX=10090 GN=Degs1 PE=1 SV=1	1	3	3	3	2	1	2	2	2	2	3	3	2	2	1	2	2	2	2	3	3	2	2	1	2	2	2	2	3	3	2	14.9	14.9	14.9	38.241	323	323	0	37.836	9.6	5	9.6	9.6	9.6
tr|D3Z600|D3Z600_MOUSE;sp|O09012|PEX5_MOUSE	tr|D3Z600|D3Z600_MOUSE;sp|O09012|PEX5_MOUSE	4;4	4;4	4;4	tr|D3Z600|D3Z600_MOUSE Peroxisomal targeting signal 1 receptor OS=Mus musculus OX=10090 GN=Pex5 PE=1 SV=1;sp|O09012|PEX5_MOUSE Peroxisomal targeting signal 1 receptor OS=Mus musculus OX=10090 GN=Pex5 PE=1 SV=2	2	4	4	4	2	2	2	3	3	0	2	3	2	2	2	2	3	3	0	2	3	2	2	2	2	3	3	0	2	3	2	8.9	8.9	8.9	69.836	632	632;639	0	17.965	4.3	5.1	4.3	7.3	6.6
sp|O09044|SNP23_MOUSE;tr|Q9D3L3|Q9D3L3_MOUSE;tr|B0R030|B0R030_MOUSE;tr|B0R029|B0R029_MOUSE;tr|E9Q8A1|E9Q8A1_MOUSE	sp|O09044|SNP23_MOUSE;tr|Q9D3L3|Q9D3L3_MOUSE;tr|B0R030|B0R030_MOUSE	9;9;7;4;4	9;9;7;4;4	9;9;7;4;4	sp|O09044|SNP23_MOUSE Synaptosomal-associated protein 23 OS=Mus musculus OX=10090 GN=Snap23 PE=1 SV=1;tr|Q9D3L3|Q9D3L3_MOUSE Synaptosomal-associated protein OS=Mus musculus OX=10090 GN=Snap23 PE=1 SV=1;tr|B0R030|B0R030_MOUSE Synaptosomal-associated protein	5	9	9	9	3	6	2	2	5	4	6	5	5	3	6	2	2	5	4	6	5	5	3	6	2	2	5	4	6	5	5	54.8	54.8	54.8	23.261	210	210;221;161;85;98	0	101.71	24.8	48.6	12.9	15.7	35.7
sp|O09061|PSB1_MOUSE	sp|O09061|PSB1_MOUSE	9	9	9	sp|O09061|PSB1_MOUSE Proteasome subunit beta type-1 OS=Mus musculus OX=10090 GN=Psmb1 PE=1 SV=1	1	9	9	9	7	5	6	5	5	2	5	6	5	7	5	6	5	5	2	5	6	5	7	5	6	5	5	2	5	6	5	34.6	34.6	34.6	26.372	240	240	0	109.76	34.6	27.9	26.7	29.2	29.2
sp|O09106|HDAC1_MOUSE;tr|D3YYI8|D3YYI8_MOUSE	sp|O09106|HDAC1_MOUSE;tr|D3YYI8|D3YYI8_MOUSE	6;5	6;5	4;3	sp|O09106|HDAC1_MOUSE Histone deacetylase 1 OS=Mus musculus OX=10090 GN=Hdac1 PE=1 SV=1;tr|D3YYI8|D3YYI8_MOUSE Histone deacetylase OS=Mus musculus OX=10090 GN=Gm10093 PE=3 SV=1	2	6	6	4	2	4	0	4	4	2	6	3	4	2	4	0	4	4	2	6	3	4	1	3	0	2	2	1	4	2	3	18.3	18.3	13.1	55.074	482	482;482	0	35.606	6	13.7	0	12.9	12.9
sp|O09110|MP2K3_MOUSE	sp|O09110|MP2K3_MOUSE	1	1	1	sp|O09110|MP2K3_MOUSE Dual specificity mitogen-activated protein kinase kinase 3 OS=Mus musculus OX=10090 GN=Map2k3 PE=1 SV=2	1	1	1	1	1	0	1	0	0	0	0	1	0	1	0	1	0	0	0	0	1	0	1	0	1	0	0	0	0	1	0	4.6	4.6	4.6	39.296	347	347	0.0063783	2.3315	4.6	0	4.6	0	0
sp|O09131|GSTO1_MOUSE;tr|D3Z1Q9|D3Z1Q9_MOUSE;sp|Q8K2Q2|GSTO2_MOUSE	sp|O09131|GSTO1_MOUSE	13;2;2	13;2;2	13;2;2	sp|O09131|GSTO1_MOUSE Glutathione S-transferase omega-1 OS=Mus musculus OX=10090 GN=Gsto1 PE=1 SV=2	3	13	13	13	10	5	7	5	6	3	4	8	5	10	5	7	5	6	3	4	8	5	10	5	7	5	6	3	4	8	5	36.7	36.7	36.7	27.497	240	240;172;248	0	115.97	32.9	16.7	24.2	21.2	22.9
tr|Q9CQM8|Q9CQM8_MOUSE;sp|O09167|RL21_MOUSE	tr|Q9CQM8|Q9CQM8_MOUSE;sp|O09167|RL21_MOUSE	6;6	6;6	6;6	tr|Q9CQM8|Q9CQM8_MOUSE 60S ribosomal protein L21 OS=Mus musculus OX=10090 GN=Rpl21 PE=1 SV=1;sp|O09167|RL21_MOUSE 60S ribosomal protein L21 OS=Mus musculus OX=10090 GN=Rpl21 PE=1 SV=3	2	6	6	6	5	3	5	1	4	2	3	5	4	5	3	5	1	4	2	3	5	4	5	3	5	1	4	2	3	5	4	41.9	41.9	41.9	18.579	160	160;160	0	27.642	32.5	27.5	32.5	11.2	23.1
sp|O09172|GSH0_MOUSE;tr|A0A0G2JDI4|A0A0G2JDI4_MOUSE;tr|H3BJA3|H3BJA3_MOUSE;tr|F6VNW5|F6VNW5_MOUSE	sp|O09172|GSH0_MOUSE;tr|A0A0G2JDI4|A0A0G2JDI4_MOUSE;tr|H3BJA3|H3BJA3_MOUSE	3;2;2;1	3;2;2;1	3;2;2;1	sp|O09172|GSH0_MOUSE Glutamate--cysteine ligase regulatory subunit OS=Mus musculus OX=10090 GN=Gclm PE=1 SV=1;tr|A0A0G2JDI4|A0A0G2JDI4_MOUSE Glutamate--cysteine ligase regulatory subunit (Fragment) OS=Mus musculus OX=10090 GN=Gclm PE=1 SV=1;tr|H3BJA3|H3BJA	4	3	3	3	2	2	2	1	2	1	2	2	3	2	2	2	1	2	1	2	2	3	2	2	2	1	2	1	2	2	3	16.1	16.1	16.1	30.534	274	274;98;199;153	0	37.918	11.3	11.3	11.3	5.5	11.3
sp|O09174|AMACR_MOUSE	sp|O09174|AMACR_MOUSE	1	1	1	sp|O09174|AMACR_MOUSE Alpha-methylacyl-CoA racemase OS=Mus musculus OX=10090 GN=Amacr PE=1 SV=4	1	1	1	1	0	0	0	1	0	0	1	1	1	0	0	0	1	0	0	1	1	1	0	0	0	1	0	0	1	1	1	3.7	3.7	3.7	41.704	381	381	0	4.593	0	0	0	3.7	0
sp|O35074|PTGIS_MOUSE;tr|Q8BXC0|Q8BXC0_MOUSE	sp|O35074|PTGIS_MOUSE;tr|Q8BXC0|Q8BXC0_MOUSE	18;16	18;16	18;16	sp|O35074|PTGIS_MOUSE Prostacyclin synthase OS=Mus musculus OX=10090 GN=Ptgis PE=1 SV=1;tr|Q8BXC0|Q8BXC0_MOUSE Prostacyclin synthase OS=Mus musculus OX=10090 GN=Ptgis PE=1 SV=1	2	18	18	18	9	12	6	13	13	9	12	12	13	9	12	6	13	13	9	12	12	13	9	12	6	13	13	9	12	12	13	40.1	40.1	40.1	57.046	501	501;509	0	141.14	20.2	31.3	17.6	32.9	30.1
sp|O35114|SCRB2_MOUSE	sp|O35114|SCRB2_MOUSE	6	6	6	sp|O35114|SCRB2_MOUSE Lysosome membrane protein 2 OS=Mus musculus OX=10090 GN=Scarb2 PE=1 SV=3	1	6	6	6	5	5	5	4	5	4	3	5	3	5	5	5	4	5	4	3	5	3	5	5	5	4	5	4	3	5	3	19.5	19.5	19.5	54.043	478	478	0	62.026	15.7	15.5	15.7	13.2	15.7
sp|O35127|C10_MOUSE	sp|O35127|C10_MOUSE	4	4	4	sp|O35127|C10_MOUSE Protein C10 OS=Mus musculus OX=10090 GN=Grcc10 PE=1 SV=1	1	4	4	4	3	3	3	3	4	3	3	2	4	3	3	3	3	4	3	3	2	4	3	3	3	3	4	3	3	2	4	53.2	53.2	53.2	13.194	126	126	0	36.954	40.5	40.5	41.3	40.5	53.2
sp|O35129|PHB2_MOUSE;tr|F6QPR1|F6QPR1_MOUSE;tr|F6Q8V7|F6Q8V7_MOUSE	sp|O35129|PHB2_MOUSE;tr|F6QPR1|F6QPR1_MOUSE	18;9;7	18;9;7	18;9;7	sp|O35129|PHB2_MOUSE Prohibitin-2 OS=Mus musculus OX=10090 GN=Phb2 PE=1 SV=1;tr|F6QPR1|F6QPR1_MOUSE Prohibitin-2 (Fragment) OS=Mus musculus OX=10090 GN=Phb2 PE=1 SV=1	3	18	18	18	11	12	8	7	9	7	12	12	11	11	12	8	7	9	7	12	12	11	11	12	8	7	9	7	12	12	11	64.5	64.5	64.5	33.296	299	299;157;104	0	190.37	41.8	45.2	37.1	32.4	38.5
tr|F6VIR4|F6VIR4_MOUSE;tr|E9QM06|E9QM06_MOUSE;tr|D3YZ08|D3YZ08_MOUSE;sp|O35144|TERF2_MOUSE	tr|F6VIR4|F6VIR4_MOUSE;tr|E9QM06|E9QM06_MOUSE;tr|D3YZ08|D3YZ08_MOUSE;sp|O35144|TERF2_MOUSE	1;1;1;1	1;1;1;1	1;1;1;1	tr|F6VIR4|F6VIR4_MOUSE Telomeric repeat-binding factor 2 (Fragment) OS=Mus musculus OX=10090 GN=Terf2 PE=1 SV=1;tr|E9QM06|E9QM06_MOUSE Telomeric repeat-binding factor OS=Mus musculus OX=10090 GN=Terf2 PE=1 SV=1;tr|D3YZ08|D3YZ08_MOUSE Telomeric repeat-bindi	4	1	1	1	0	1	0	1	0	0	0	0	1	0	1	0	1	0	0	0	0	1	0	1	0	1	0	0	0	0	1	7.3	7.3	7.3	20.831	179	179;476;540;541	0.00088705	3.1551	0	7.3	0	7.3	0
tr|A2A9I0|A2A9I0_MOUSE;sp|O35166|GOSR2_MOUSE	tr|A2A9I0|A2A9I0_MOUSE;sp|O35166|GOSR2_MOUSE	5;5	5;5	5;5	tr|A2A9I0|A2A9I0_MOUSE Golgi SNAP receptor complex member 2 OS=Mus musculus OX=10090 GN=Gosr2 PE=1 SV=1;sp|O35166|GOSR2_MOUSE Golgi SNAP receptor complex member 2 OS=Mus musculus OX=10090 GN=Gosr2 PE=1 SV=2	2	5	5	5	2	3	2	2	4	2	3	3	4	2	3	2	2	4	2	3	3	4	2	3	2	2	4	2	3	3	4	36.4	36.4	36.4	19.571	165	165;212	0	18.362	19.4	23.6	20	15.8	29.7
sp|O35215|DOPD_MOUSE;tr|G3UYJ7|G3UYJ7_MOUSE;tr|G3UZN1|G3UZN1_MOUSE	sp|O35215|DOPD_MOUSE;tr|G3UYJ7|G3UYJ7_MOUSE;tr|G3UZN1|G3UZN1_MOUSE	4;3;2	4;3;2	4;3;2	sp|O35215|DOPD_MOUSE D-dopachrome decarboxylase OS=Mus musculus OX=10090 GN=Ddt PE=1 SV=3;tr|G3UYJ7|G3UYJ7_MOUSE Uncharacterized protein (Fragment) OS=Mus musculus OX=10090 GN=Gm20441 PE=4 SV=1;tr|G3UZN1|G3UZN1_MOUSE D-dopachrome decarboxylase OS=Mus muscu	3	4	4	4	1	3	2	1	2	1	1	1	1	1	3	2	1	2	1	1	1	1	1	3	2	1	2	1	1	1	1	43.2	43.2	43.2	13.077	118	118;252;73	0	14.116	12.7	32.2	23.7	12.7	23.7
sp|O35218|CPSF2_MOUSE	sp|O35218|CPSF2_MOUSE	4	4	4	sp|O35218|CPSF2_MOUSE Cleavage and polyadenylation specificity factor subunit 2 OS=Mus musculus OX=10090 GN=Cpsf2 PE=1 SV=1	1	4	4	4	2	1	0	0	0	0	1	0	2	2	1	0	0	0	0	1	0	2	2	1	0	0	0	0	1	0	2	8.6	8.6	8.6	88.382	782	782	0	11.724	4.7	1.7	0	0	0
sp|O35226|PSMD4_MOUSE	sp|O35226|PSMD4_MOUSE	6	6	5	sp|O35226|PSMD4_MOUSE 26S proteasome non-ATPase regulatory subunit 4 OS=Mus musculus OX=10090 GN=Psmd4 PE=1 SV=1	1	6	6	5	3	5	4	3	4	2	3	4	5	3	5	4	3	4	2	3	4	5	2	4	3	2	3	2	2	3	4	22.1	22.1	18.9	40.703	376	376	0	48.126	8	22.1	10.9	9.8	10.9
sp|O35245|PKD2_MOUSE	sp|O35245|PKD2_MOUSE	4	4	4	sp|O35245|PKD2_MOUSE Polycystin-2 OS=Mus musculus OX=10090 GN=Pkd2 PE=1 SV=2	1	4	4	4	2	3	0	2	2	3	3	1	2	2	3	0	2	2	3	3	1	2	2	3	0	2	2	3	3	1	2	7	7	7	108.98	966	966	0	14.984	4.7	4.2	0	2.9	2.9
sp|O35250|EXOC7_MOUSE;tr|A2AAN0|A2AAN0_MOUSE;tr|A2AAN3|A2AAN3_MOUSE	sp|O35250|EXOC7_MOUSE;tr|A2AAN0|A2AAN0_MOUSE;tr|A2AAN3|A2AAN3_MOUSE	2;2;1	2;2;1	2;2;1	sp|O35250|EXOC7_MOUSE Exocyst complex component 7 OS=Mus musculus OX=10090 GN=Exoc7 PE=1 SV=2;tr|A2AAN0|A2AAN0_MOUSE Exocyst complex component 7 OS=Mus musculus OX=10090 GN=Exoc7 PE=1 SV=1;tr|A2AAN3|A2AAN3_MOUSE Exocyst complex component 7 (Fragment) OS=Mu	3	2	2	2	1	1	1	1	1	1	0	1	1	1	1	1	1	1	1	0	1	1	1	1	1	1	1	1	0	1	1	3.4	3.4	3.4	79.959	697	697;684;288	0	4.2157	1.7	1.7	1.7	1.7	1.7
tr|Q497W9|Q497W9_MOUSE;sp|O35286|DHX15_MOUSE;tr|A0A0G2JG10|A0A0G2JG10_MOUSE;tr|A0A0G2JGQ5|A0A0G2JGQ5_MOUSE	tr|Q497W9|Q497W9_MOUSE;sp|O35286|DHX15_MOUSE;tr|A0A0G2JG10|A0A0G2JG10_MOUSE	15;15;14;5	15;15;14;5	14;14;13;5	tr|Q497W9|Q497W9_MOUSE DEAH (Asp-Glu-Ala-His) box polypeptide 15 OS=Mus musculus OX=10090 GN=Dhx15 PE=1 SV=1;sp|O35286|DHX15_MOUSE Pre-mRNA-splicing factor ATP-dependent RNA helicase DHX15 OS=Mus musculus OX=10090 GN=Dhx15 PE=1 SV=2;tr|A0A0G2JG10|A0A0G2JG1	4	15	15	14	5	9	3	7	7	5	10	8	10	5	9	3	7	7	5	10	8	10	5	9	3	7	7	5	10	8	9	21.5	21.5	20.2	79.97	703	703;795;608;186	0	37.339	10.4	13.5	5.1	12.1	11.5
sp|O35295|PURB_MOUSE	sp|O35295|PURB_MOUSE	2	2	2	sp|O35295|PURB_MOUSE Transcriptional activator protein Pur-beta OS=Mus musculus OX=10090 GN=Purb PE=1 SV=3	1	2	2	2	0	1	0	2	2	0	1	2	2	0	1	0	2	2	0	1	2	2	0	1	0	2	2	0	1	2	2	13	13	13	33.901	324	324	0	16.251	0	9.6	0	13	13
sp|O35326|SRSF5_MOUSE;tr|Q9D8S5|Q9D8S5_MOUSE	sp|O35326|SRSF5_MOUSE;tr|Q9D8S5|Q9D8S5_MOUSE	10;10	10;10	9;9	sp|O35326|SRSF5_MOUSE Serine/arginine-rich splicing factor 5 OS=Mus musculus OX=10090 GN=Srsf5 PE=1 SV=2;tr|Q9D8S5|Q9D8S5_MOUSE MCG7614, isoform CRA_c OS=Mus musculus OX=10090 GN=Srsf5 PE=1 SV=1	2	10	10	9	8	4	8	6	6	3	5	7	5	8	4	8	6	6	3	5	7	5	7	3	7	5	5	2	4	6	4	25.3	25.3	25.3	30.891	269	269;270	0	44.62	25.3	17.5	25.3	20.4	22.3
tr|A0A0B4J1E7|A0A0B4J1E7_MOUSE;sp|O35343|IMA3_MOUSE;tr|D3YTN1|D3YTN1_MOUSE	tr|A0A0B4J1E7|A0A0B4J1E7_MOUSE;sp|O35343|IMA3_MOUSE;tr|D3YTN1|D3YTN1_MOUSE	4;4;2	2;2;1	2;2;1	tr|A0A0B4J1E7|A0A0B4J1E7_MOUSE Importin subunit alpha-3 OS=Mus musculus OX=10090 GN=Kpna4 PE=1 SV=1;sp|O35343|IMA3_MOUSE Importin subunit alpha-3 OS=Mus musculus OX=10090 GN=Kpna4 PE=1 SV=1;tr|D3YTN1|D3YTN1_MOUSE Importin subunit alpha-3 (Fragment) OS=Mus	3	4	2	2	1	4	0	2	2	1	2	4	3	1	2	0	1	1	0	1	2	1	1	2	0	1	1	0	1	2	1	8.3	3.7	3.7	68.03	623	623;521;111	0	16.061	1.4	8.3	0	4.5	4.5
sp|O35344|IMA4_MOUSE	sp|O35344|IMA4_MOUSE	7	7	5	sp|O35344|IMA4_MOUSE Importin subunit alpha-4 OS=Mus musculus OX=10090 GN=Kpna3 PE=1 SV=1	1	7	7	5	2	7	0	3	2	1	5	4	6	2	7	0	3	2	1	5	4	6	2	5	0	2	1	0	4	2	4	20	20	14.4	57.772	521	521	0	31.239	3.6	20	0	6.9	4.4
sp|O35345|IMA7_MOUSE;tr|Q4FJZ2|Q4FJZ2_MOUSE;sp|Q60960|IMA5_MOUSE;tr|G3UXF0|G3UXF0_MOUSE	sp|O35345|IMA7_MOUSE;tr|Q4FJZ2|Q4FJZ2_MOUSE;sp|Q60960|IMA5_MOUSE	6;5;4;2	6;5;4;2	6;5;4;2	sp|O35345|IMA7_MOUSE Importin subunit alpha-7 OS=Mus musculus OX=10090 GN=Kpna6 PE=1 SV=2;tr|Q4FJZ2|Q4FJZ2_MOUSE Importin subunit alpha OS=Mus musculus OX=10090 GN=Kpna6 PE=1 SV=1;sp|Q60960|IMA5_MOUSE Importin subunit alpha-5 OS=Mus musculus OX=10090 GN=Kp	4	6	6	6	1	3	1	1	3	1	3	3	2	1	3	1	1	3	1	3	3	2	1	3	1	1	3	1	3	3	2	13.8	13.8	13.8	59.964	536	536;533;538;230	0	38.147	2.4	8.8	2.4	2.6	7.8
sp|O35350|CAN1_MOUSE	sp|O35350|CAN1_MOUSE	9	9	9	sp|O35350|CAN1_MOUSE Calpain-1 catalytic subunit OS=Mus musculus OX=10090 GN=Capn1 PE=1 SV=1	1	9	9	9	3	5	2	2	1	1	3	4	3	3	5	2	2	1	1	3	4	3	3	5	2	2	1	1	3	4	3	15.6	15.6	15.6	82.105	713	713	0	17.83	5.5	10	3.6	2.9	1.8
sp|O35375|NRP2_MOUSE	sp|O35375|NRP2_MOUSE	3	3	3	sp|O35375|NRP2_MOUSE Neuropilin-2 OS=Mus musculus OX=10090 GN=Nrp2 PE=1 SV=2	1	3	3	3	0	2	0	3	1	1	2	0	2	0	2	0	3	1	1	2	0	2	0	2	0	3	1	1	2	0	2	4.9	4.9	4.9	104.63	931	931	0	13.98	0	3.7	0	4.9	2
tr|D3YYE1|D3YYE1_MOUSE;tr|D3Z7M9|D3Z7M9_MOUSE;sp|O35381|AN32A_MOUSE;tr|F6UFG6|F6UFG6_MOUSE;sp|Q64G17|AN32C_MOUSE	tr|D3YYE1|D3YYE1_MOUSE;tr|D3Z7M9|D3Z7M9_MOUSE;sp|O35381|AN32A_MOUSE;tr|F6UFG6|F6UFG6_MOUSE	9;9;9;6;1	9;9;9;6;1	9;9;9;6;1	tr|D3YYE1|D3YYE1_MOUSE Acidic leucine-rich nuclear phosphoprotein 32 family member A (Fragment) OS=Mus musculus OX=10090 GN=Anp32a PE=1 SV=1;tr|D3Z7M9|D3Z7M9_MOUSE Acidic leucine-rich nuclear phosphoprotein 32 family member A OS=Mus musculus OX=10090 GN=An	5	9	9	9	7	4	6	4	4	2	4	4	3	7	4	6	4	4	2	4	4	3	7	4	6	4	4	2	4	4	3	24.7	24.7	24.7	22.954	198	198;233;247;138;123	0	29.673	24.7	19.2	21.2	18.7	18.2
sp|O35435|PYRD_MOUSE	sp|O35435|PYRD_MOUSE	1	1	1	sp|O35435|PYRD_MOUSE Dihydroorotate dehydrogenase (quinone), mitochondrial OS=Mus musculus OX=10090 GN=Dhodh PE=1 SV=2	1	1	1	1	0	0	0	0	0	0	0	1	1	0	0	0	0	0	0	0	1	1	0	0	0	0	0	0	0	1	1	6.3	6.3	6.3	42.699	395	395	0.00090063	3.325	0	0	0	0	0
sp|O35445|RNF5_MOUSE	sp|O35445|RNF5_MOUSE	2	2	2	sp|O35445|RNF5_MOUSE E3 ubiquitin-protein ligase RNF5 OS=Mus musculus OX=10090 GN=Rnf5 PE=1 SV=1	1	2	2	2	1	1	0	0	0	0	1	1	1	1	1	0	0	0	0	1	1	1	1	1	0	0	0	0	1	1	1	9.4	9.4	9.4	19.837	180	180	0	9.392	9.4	8.3	0	0	0
sp|O35459|ECH1_MOUSE;tr|F7B227|F7B227_MOUSE	sp|O35459|ECH1_MOUSE;tr|F7B227|F7B227_MOUSE	6;4	6;4	6;4	sp|O35459|ECH1_MOUSE Delta(3,5)-Delta(2,4)-dienoyl-CoA isomerase, mitochondrial OS=Mus musculus OX=10090 GN=Ech1 PE=1 SV=1;tr|F7B227|F7B227_MOUSE Delta(3,5)-Delta(2,4)-dienoyl-CoA isomerase, mitochondrial (Fragment) OS=Mus musculus OX=10090 GN=Ech1 PE=1 SV	2	6	6	6	4	5	3	3	3	1	4	2	4	4	5	3	3	3	1	4	2	4	4	5	3	3	3	1	4	2	4	30.3	30.3	30.3	36.118	327	327;177	0	40.578	16.2	30	19.3	19.3	15.9
sp|O35465|FKBP8_MOUSE;tr|F6WP10|F6WP10_MOUSE;tr|D3Z597|D3Z597_MOUSE	sp|O35465|FKBP8_MOUSE	3;1;1	3;1;1	3;1;1	sp|O35465|FKBP8_MOUSE Peptidyl-prolyl cis-trans isomerase FKBP8 OS=Mus musculus OX=10090 GN=Fkbp8 PE=1 SV=2	3	3	3	3	0	3	1	2	2	0	2	0	2	0	3	1	2	2	0	2	0	2	0	3	1	2	2	0	2	0	2	11.2	11.2	11.2	43.528	402	402;36;56	0	13.211	0	11.2	4	8	8
sp|O35551|RABE1_MOUSE;tr|J3QJV7|J3QJV7_MOUSE;tr|Q3U983|Q3U983_MOUSE	sp|O35551|RABE1_MOUSE;tr|J3QJV7|J3QJV7_MOUSE	4;3;1	4;3;1	4;3;1	sp|O35551|RABE1_MOUSE Rab GTPase-binding effector protein 1 OS=Mus musculus OX=10090 GN=Rabep1 PE=1 SV=2;tr|J3QJV7|J3QJV7_MOUSE Rab GTPase-binding effector protein 1 OS=Mus musculus OX=10090 GN=Rabep1 PE=1 SV=1	3	4	4	4	1	3	1	3	3	2	4	3	4	1	3	1	3	3	2	4	3	4	1	3	1	3	3	2	4	3	4	8.9	8.9	8.9	99.523	862	862;778;243	0	26.194	3.6	5.3	3.6	7.4	7.4
sp|O35593|PSDE_MOUSE	sp|O35593|PSDE_MOUSE	5	5	5	sp|O35593|PSDE_MOUSE 26S proteasome non-ATPase regulatory subunit 14 OS=Mus musculus OX=10090 GN=Psmd14 PE=1 SV=2	1	5	5	5	2	3	1	3	2	3	4	2	4	2	3	1	3	2	3	4	2	4	2	3	1	3	2	3	4	2	4	31	31	31	34.577	310	310	0	37.117	19.4	23.5	11	23.5	19.4
sp|O35604|NPC1_MOUSE	sp|O35604|NPC1_MOUSE	4	4	4	sp|O35604|NPC1_MOUSE NPC intracellular cholesterol transporter 1 OS=Mus musculus OX=10090 GN=Npc1 PE=1 SV=2	1	4	4	4	2	3	2	2	2	3	2	2	2	2	3	2	2	2	3	2	2	2	2	3	2	2	2	3	2	2	2	5.1	5.1	5.1	142.88	1277	1277	0	28.779	2	2.5	2	2	2
tr|E9Q855|E9Q855_MOUSE;sp|O35609|SCAM3_MOUSE;tr|Q3UXS0|Q3UXS0_MOUSE	tr|E9Q855|E9Q855_MOUSE;sp|O35609|SCAM3_MOUSE;tr|Q3UXS0|Q3UXS0_MOUSE	5;5;5	5;5;5	5;5;5	tr|E9Q855|E9Q855_MOUSE Secretory carrier-associated membrane protein OS=Mus musculus OX=10090 GN=Scamp3 PE=1 SV=1;sp|O35609|SCAM3_MOUSE Secretory carrier-associated membrane protein 3 OS=Mus musculus OX=10090 GN=Scamp3 PE=1 SV=3;tr|Q3UXS0|Q3UXS0_MOUSE Secr	3	5	5	5	2	1	3	2	2	2	2	4	3	2	1	3	2	2	2	2	4	3	2	1	3	2	2	2	2	4	3	17.5	17.5	17.5	34.515	315	315;349;350	0	93.598	12.4	5.1	12.4	11.4	5.7
sp|O35638|STAG2_MOUSE;tr|A2AFF6|A2AFF6_MOUSE	sp|O35638|STAG2_MOUSE;tr|A2AFF6|A2AFF6_MOUSE	3;3	3;3	3;3	sp|O35638|STAG2_MOUSE Cohesin subunit SA-2 OS=Mus musculus OX=10090 GN=Stag2 PE=1 SV=3;tr|A2AFF6|A2AFF6_MOUSE Cohesin subunit SA-2 OS=Mus musculus OX=10090 GN=Stag2 PE=1 SV=1	2	3	3	3	0	2	0	2	2	1	2	2	2	0	2	0	2	2	1	2	2	2	0	2	0	2	2	1	2	2	2	2.2	2.2	2.2	141.28	1231	1231;1268	0	7.8619	0	2.1	0	2.1	2.2
sp|O35639|ANXA3_MOUSE;tr|Q3TET3|Q3TET3_MOUSE;tr|A0A0G2JGL7|A0A0G2JGL7_MOUSE;tr|A0A0G2JDV9|A0A0G2JDV9_MOUSE	sp|O35639|ANXA3_MOUSE;tr|Q3TET3|Q3TET3_MOUSE	27;16;9;5	27;16;9;5	27;16;9;5	sp|O35639|ANXA3_MOUSE Annexin A3 OS=Mus musculus OX=10090 GN=Anxa3 PE=1 SV=4;tr|Q3TET3|Q3TET3_MOUSE Annexin OS=Mus musculus OX=10090 GN=Anxa3 PE=1 SV=1	4	27	27	27	19	13	16	12	16	11	16	20	20	19	13	16	12	16	11	16	20	20	19	13	16	12	16	11	16	20	20	64.7	64.7	64.7	36.384	323	323;180;84;78	0	202.19	61.3	39	51.4	37.2	48.6
tr|Q5SVG5|Q5SVG5_MOUSE;tr|Q5SVG4|Q5SVG4_MOUSE;sp|O35643|AP1B1_MOUSE	tr|Q5SVG5|Q5SVG5_MOUSE;tr|Q5SVG4|Q5SVG4_MOUSE;sp|O35643|AP1B1_MOUSE	10;10;10	8;8;8	8;8;8	tr|Q5SVG5|Q5SVG5_MOUSE AP complex subunit beta OS=Mus musculus OX=10090 GN=Ap1b1 PE=1 SV=1;tr|Q5SVG4|Q5SVG4_MOUSE AP complex subunit beta OS=Mus musculus OX=10090 GN=Ap1b1 PE=1 SV=1;sp|O35643|AP1B1_MOUSE AP-1 complex subunit beta-1 OS=Mus musculus OX=10090	3	10	8	8	2	8	2	5	6	3	8	4	7	2	7	2	4	5	2	6	3	5	2	7	2	4	5	2	6	3	5	17.9	15.2	15.2	101.19	916	916;923;943	0	31.239	4.9	14.8	4.9	9.7	9.2
sp|O35646|CAN6_MOUSE	sp|O35646|CAN6_MOUSE	4	4	4	sp|O35646|CAN6_MOUSE Calpain-6 OS=Mus musculus OX=10090 GN=Capn6 PE=1 SV=2	1	4	4	4	0	1	0	1	0	0	2	0	1	0	1	0	1	0	0	2	0	1	0	1	0	1	0	0	2	0	1	10.8	10.8	10.8	74.542	641	641	0	5.614	0	2.3	0	3.9	0
tr|A0A286YCB3|A0A286YCB3_MOUSE;tr|A0A286YD15|A0A286YD15_MOUSE;tr|A0A286YDS3|A0A286YDS3_MOUSE;tr|A0A286YDP0|A0A286YDP0_MOUSE;sp|O35648|CETN3_MOUSE	tr|A0A286YCB3|A0A286YCB3_MOUSE;tr|A0A286YD15|A0A286YD15_MOUSE;tr|A0A286YDS3|A0A286YDS3_MOUSE;tr|A0A286YDP0|A0A286YDP0_MOUSE;sp|O35648|CETN3_MOUSE	1;1;1;1;1	1;1;1;1;1	1;1;1;1;1	tr|A0A286YCB3|A0A286YCB3_MOUSE Centrin-3 (Fragment) OS=Mus musculus OX=10090 GN=Cetn3 PE=1 SV=1;tr|A0A286YD15|A0A286YD15_MOUSE Centrin-3 (Fragment) OS=Mus musculus OX=10090 GN=Cetn3 PE=1 SV=1;tr|A0A286YDS3|A0A286YDS3_MOUSE Centrin-3 (Fragment) OS=Mus muscu	5	1	1	1	0	0	0	0	1	0	0	1	0	0	0	0	0	1	0	0	1	0	0	0	0	0	1	0	0	1	0	13.8	13.8	13.8	9.8559	87	87;97;100;137;167	0.0031073	2.5724	0	0	0	0	13.8
tr|A8Y5G7|A8Y5G7_MOUSE;sp|O35654|DPOD2_MOUSE	tr|A8Y5G7|A8Y5G7_MOUSE;sp|O35654|DPOD2_MOUSE	1;1	1;1	1;1	tr|A8Y5G7|A8Y5G7_MOUSE DNA polymerase delta subunit 2 (Fragment) OS=Mus musculus OX=10090 GN=Pold2 PE=1 SV=1;sp|O35654|DPOD2_MOUSE DNA polymerase delta subunit 2 OS=Mus musculus OX=10090 GN=Pold2 PE=1 SV=2	2	1	1	1	0	1	0	0	1	0	1	1	0	0	1	0	0	1	0	1	1	0	0	1	0	0	1	0	1	1	0	5.8	5.8	5.8	26.355	241	241;469	0	19.565	0	5.8	0	0	5.8
sp|O35682|MYADM_MOUSE;tr|A0A0N4SW94|A0A0N4SW94_MOUSE	sp|O35682|MYADM_MOUSE;tr|A0A0N4SW94|A0A0N4SW94_MOUSE	3;2	3;2	3;2	sp|O35682|MYADM_MOUSE Myeloid-associated differentiation marker OS=Mus musculus OX=10090 GN=Myadm PE=1 SV=2;tr|A0A0N4SW94|A0A0N4SW94_MOUSE Myeloid-associated differentiation marker (Fragment) OS=Mus musculus OX=10090 GN=Myadm PE=1 SV=1	2	3	3	3	1	2	0	0	1	1	1	1	1	1	2	0	0	1	1	1	1	1	1	2	0	0	1	1	1	1	1	18.8	18.8	18.8	35.284	320	320;81	0	23.458	5.3	8.4	0	0	10.3
sp|O35685|NUDC_MOUSE	sp|O35685|NUDC_MOUSE	9	9	9	sp|O35685|NUDC_MOUSE Nuclear migration protein nudC OS=Mus musculus OX=10090 GN=Nudc PE=1 SV=1	1	9	9	9	5	5	3	3	3	2	4	5	5	5	5	3	3	3	2	4	5	5	5	5	3	3	3	2	4	5	5	33.4	33.4	33.4	38.358	332	332	0	41.571	13.9	21.4	8.1	12.3	12.3
sp|O35691|PININ_MOUSE;tr|Q3TUQ5|Q3TUQ5_MOUSE	sp|O35691|PININ_MOUSE;tr|Q3TUQ5|Q3TUQ5_MOUSE	8;8	8;8	8;8	sp|O35691|PININ_MOUSE Pinin OS=Mus musculus OX=10090 GN=Pnn PE=1 SV=4;tr|Q3TUQ5|Q3TUQ5_MOUSE Pinin OS=Mus musculus OX=10090 GN=Pnn PE=1 SV=1	2	8	8	8	5	4	5	3	2	2	4	6	4	5	4	5	3	2	2	4	6	4	5	4	5	3	2	2	4	6	4	9.8	9.8	9.8	82.435	725	725;726	0	27.389	8.3	6.5	7.2	5.1	3.7
sp|O35704|SPTC1_MOUSE	sp|O35704|SPTC1_MOUSE	4	4	4	sp|O35704|SPTC1_MOUSE Serine palmitoyltransferase 1 OS=Mus musculus OX=10090 GN=Sptlc1 PE=1 SV=2	1	4	4	4	2	2	1	3	1	1	1	1	1	2	2	1	3	1	1	1	1	1	2	2	1	3	1	1	1	1	1	11.6	11.6	11.6	52.534	473	473	0	26.235	6.8	8.7	3	11.6	4.2
sp|O35730|RING1_MOUSE	sp|O35730|RING1_MOUSE	2	1	1	sp|O35730|RING1_MOUSE E3 ubiquitin-protein ligase RING1 OS=Mus musculus OX=10090 GN=Ring1 PE=1 SV=2	1	2	1	1	1	1	1	0	2	1	1	1	1	1	0	0	0	1	0	0	0	0	1	0	0	0	1	0	0	0	0	7.4	3.9	3.9	42.63	406	406	0	6.1383	3.9	3.4	3.4	0	7.4
sp|O35737|HNRH1_MOUSE;tr|Q8C2Q7|Q8C2Q7_MOUSE	sp|O35737|HNRH1_MOUSE;tr|Q8C2Q7|Q8C2Q7_MOUSE	17;17	14;14	8;8	sp|O35737|HNRH1_MOUSE Heterogeneous nuclear ribonucleoprotein H OS=Mus musculus OX=10090 GN=Hnrnph1 PE=1 SV=3;tr|Q8C2Q7|Q8C2Q7_MOUSE Heterogeneous nuclear ribonucleoprotein H OS=Mus musculus OX=10090 GN=Hnrnph1 PE=1 SV=1	2	17	14	8	13	10	12	10	12	11	9	11	10	12	8	10	9	11	10	7	9	8	6	6	6	6	8	7	5	6	6	44.5	40.8	26.3	49.199	449	449;472	0	183	36.5	34.5	37	33.4	39.2
sp|O35841|API5_MOUSE	sp|O35841|API5_MOUSE	18	18	18	sp|O35841|API5_MOUSE Apoptosis inhibitor 5 OS=Mus musculus OX=10090 GN=Api5 PE=1 SV=2	1	18	18	18	8	8	8	7	10	7	9	10	8	8	8	8	7	10	7	9	10	8	8	8	8	7	10	7	9	10	8	28.4	28.4	28.4	56.784	504	504	0	141.37	16.3	20.6	18.7	19.4	21.6
tr|A0A1B0GX27|A0A1B0GX27_MOUSE;sp|O35855|BCAT2_MOUSE;tr|O88374|O88374_MOUSE;tr|A0A1B0GST1|A0A1B0GST1_MOUSE;tr|A0A1B0GQY4|A0A1B0GQY4_MOUSE	tr|A0A1B0GX27|A0A1B0GX27_MOUSE;sp|O35855|BCAT2_MOUSE;tr|O88374|O88374_MOUSE	5;5;4;2;1	5;5;4;2;1	5;5;4;2;1	tr|A0A1B0GX27|A0A1B0GX27_MOUSE Branched-chain-amino-acid aminotransferase OS=Mus musculus OX=10090 GN=Bcat2 PE=1 SV=1;sp|O35855|BCAT2_MOUSE Branched-chain-amino-acid aminotransferase, mitochondrial OS=Mus musculus OX=10090 GN=Bcat2 PE=1 SV=2;tr|O88374|O883	5	5	5	5	4	1	2	0	2	0	1	3	1	4	1	2	0	2	0	1	3	1	4	1	2	0	2	0	1	3	1	14.7	14.7	14.7	43.493	388	388;393;353;97;101	0	7.525	12.6	2.1	5.9	0	5.2
sp|O35857|TIM44_MOUSE	sp|O35857|TIM44_MOUSE	10	10	10	sp|O35857|TIM44_MOUSE Mitochondrial import inner membrane translocase subunit TIM44 OS=Mus musculus OX=10090 GN=Timm44 PE=1 SV=2	1	10	10	10	2	8	0	4	5	3	5	2	4	2	8	0	4	5	3	5	2	4	2	8	0	4	5	3	5	2	4	22.1	22.1	22.1	51.091	452	452	0	48.667	7.5	19.2	0	12.6	15.3
sp|O35864|CSN5_MOUSE	sp|O35864|CSN5_MOUSE	4	4	4	sp|O35864|CSN5_MOUSE COP9 signalosome complex subunit 5 OS=Mus musculus OX=10090 GN=Cops5 PE=1 SV=3	1	4	4	4	3	3	2	1	1	1	1	2	1	3	3	2	1	1	1	1	2	1	3	3	2	1	1	1	1	2	1	11.1	11.1	11.1	37.548	334	334	0	30.327	7.5	11.1	7.5	4.5	4.5
sp|O35874|SATT_MOUSE;tr|Q5SSP3|Q5SSP3_MOUSE	sp|O35874|SATT_MOUSE;tr|Q5SSP3|Q5SSP3_MOUSE	3;2	3;2	3;2	sp|O35874|SATT_MOUSE Neutral amino acid transporter A OS=Mus musculus OX=10090 GN=Slc1a4 PE=1 SV=1;tr|Q5SSP3|Q5SSP3_MOUSE Neutral amino acid transporter A OS=Mus musculus OX=10090 GN=Slc1a4 PE=1 SV=1	2	3	3	3	0	0	0	0	1	0	1	1	3	0	0	0	0	1	0	1	1	3	0	0	0	0	1	0	1	1	3	10.2	10.2	10.2	56.061	532	532;452	0	15.305	0	0	0	0	3.8
sp|O35887|CALU_MOUSE;tr|G3V004|G3V004_MOUSE;tr|G3UWR0|G3UWR0_MOUSE;tr|G3UWV3|G3UWV3_MOUSE;tr|G3UXA8|G3UXA8_MOUSE;tr|G3UY49|G3UY49_MOUSE;tr|G3UXA3|G3UXA3_MOUSE	sp|O35887|CALU_MOUSE;tr|G3V004|G3V004_MOUSE;tr|G3UWR0|G3UWR0_MOUSE;tr|G3UWV3|G3UWV3_MOUSE	22;13;13;11;10;9;6	22;13;13;11;10;9;6	4;0;4;2;0;4;0	sp|O35887|CALU_MOUSE Calumenin OS=Mus musculus OX=10090 GN=Calu PE=1 SV=1;tr|G3V004|G3V004_MOUSE Calumenin OS=Mus musculus OX=10090 GN=Calu PE=1 SV=1;tr|G3UWR0|G3UWR0_MOUSE Calumenin OS=Mus musculus OX=10090 GN=Calu PE=1 SV=1;tr|G3UWV3|G3UWV3_MOUSE Calumen	7	22	22	4	17	10	20	16	17	12	12	16	12	17	10	20	16	17	12	12	16	12	4	2	4	3	3	2	2	3	2	70.5	70.5	12.4	37.063	315	315;163;227;154;168;141;74	0	323.31	55.6	43.5	65.1	54	57.5
sp|O35900|LSM2_MOUSE;tr|O35901|O35901_MOUSE	sp|O35900|LSM2_MOUSE;tr|O35901|O35901_MOUSE	1;1	1;1	1;1	sp|O35900|LSM2_MOUSE U6 snRNA-associated Sm-like protein LSm2 OS=Mus musculus OX=10090 GN=Lsm2 PE=1 SV=1;tr|O35901|O35901_MOUSE U6 snRNA-associated Sm-like protein LSm2 OS=Mus musculus OX=10090 GN=Lsm2 PE=1 SV=1	2	1	1	1	1	1	0	1	0	1	1	0	1	1	1	0	1	0	1	1	0	1	1	1	0	1	0	1	1	0	1	20	20	20	10.834	95	95;131	0	12.5	20	20	0	20	0
sp|O35943|FRDA_MOUSE	sp|O35943|FRDA_MOUSE	2	2	2	sp|O35943|FRDA_MOUSE Frataxin, mitochondrial OS=Mus musculus OX=10090 GN=Fxn PE=1 SV=1	1	2	2	2	1	2	0	1	1	0	1	1	1	1	2	0	1	1	0	1	1	1	1	2	0	1	1	0	1	1	1	11.1	11.1	11.1	22.924	207	207	0	11.88	5.8	11.1	0	5.8	5.8
sp|O35969|GAMT_MOUSE	sp|O35969|GAMT_MOUSE	3	3	3	sp|O35969|GAMT_MOUSE Guanidinoacetate N-methyltransferase OS=Mus musculus OX=10090 GN=Gamt PE=1 SV=1	1	3	3	3	1	1	0	2	2	2	1	1	2	1	1	0	2	2	2	1	1	2	1	1	0	2	2	2	1	1	2	22.5	22.5	22.5	26.336	236	236	0	10.942	5.9	5.9	0	12.7	15.7
tr|A0A1B0GQZ1|A0A1B0GQZ1_MOUSE;sp|O35972|RM23_MOUSE;tr|A0A1B0GSZ9|A0A1B0GSZ9_MOUSE	tr|A0A1B0GQZ1|A0A1B0GQZ1_MOUSE;sp|O35972|RM23_MOUSE;tr|A0A1B0GSZ9|A0A1B0GSZ9_MOUSE	1;1;1	1;1;1	1;1;1	tr|A0A1B0GQZ1|A0A1B0GQZ1_MOUSE 39S ribosomal protein L23, mitochondrial OS=Mus musculus OX=10090 GN=Mrpl23 PE=1 SV=1;sp|O35972|RM23_MOUSE 39S ribosomal protein L23, mitochondrial OS=Mus musculus OX=10090 GN=Mrpl23 PE=1 SV=1;tr|A0A1B0GSZ9|A0A1B0GSZ9_MOUSE 3	3	1	1	1	0	1	0	0	1	0	0	1	0	0	1	0	0	1	0	0	1	0	0	1	0	0	1	0	0	1	0	14.9	14.9	14.9	11.89	101	101;146;172	0	9.3115	0	14.9	0	0	14.9
sp|O35988|SDC4_MOUSE	sp|O35988|SDC4_MOUSE	4	4	4	sp|O35988|SDC4_MOUSE Syndecan-4 OS=Mus musculus OX=10090 GN=Sdc4 PE=1 SV=1	1	4	4	4	1	3	1	2	1	1	3	0	3	1	3	1	2	1	1	3	0	3	1	3	1	2	1	1	3	0	3	22.7	22.7	22.7	21.482	198	198	0	13.198	5.1	19.7	5.1	8.1	5.1
sp|O54692|ZW10_MOUSE;tr|A0A1L1SST9|A0A1L1SST9_MOUSE	sp|O54692|ZW10_MOUSE	5;2	5;2	5;2	sp|O54692|ZW10_MOUSE Centromere/kinetochore protein zw10 homolog OS=Mus musculus OX=10090 GN=Zw10 PE=1 SV=3	2	5	5	5	4	3	2	4	1	1	1	3	3	4	3	2	4	1	1	1	3	3	4	3	2	4	1	1	1	3	3	8.5	8.5	8.5	88.062	779	779;187	0	35.87	6.4	4.9	3.6	7.7	2.1
sp|O54724|CAVN1_MOUSE	sp|O54724|CAVN1_MOUSE	18	18	18	sp|O54724|CAVN1_MOUSE Caveolae-associated protein 1 OS=Mus musculus OX=10090 GN=Cavin1 PE=1 SV=1	1	18	18	18	13	9	12	14	13	11	9	13	10	13	9	12	14	13	11	9	13	10	13	9	12	14	13	11	9	13	10	45.7	45.7	45.7	43.953	392	392	0	323.31	39	37.5	39	42.9	40.3
sp|O54734|OST48_MOUSE	sp|O54734|OST48_MOUSE	7	7	7	sp|O54734|OST48_MOUSE Dolichyl-diphosphooligosaccharide--protein glycosyltransferase 48 kDa subunit OS=Mus musculus OX=10090 GN=Ddost PE=1 SV=2	1	7	7	7	5	5	5	6	5	4	6	5	5	5	5	5	6	5	4	6	5	5	5	5	5	6	5	4	6	5	5	18.6	18.6	18.6	49.027	441	441	0	88.818	14.5	15.2	14.5	16.8	14.3
sp|O54774|AP3D1_MOUSE	sp|O54774|AP3D1_MOUSE	3	3	3	sp|O54774|AP3D1_MOUSE AP-3 complex subunit delta-1 OS=Mus musculus OX=10090 GN=Ap3d1 PE=1 SV=1	1	3	3	3	1	2	1	2	1	1	3	1	3	1	2	1	2	1	1	3	1	3	1	2	1	2	1	1	3	1	3	4.4	4.4	4.4	135.08	1199	1199	0	8.8015	1.8	2.8	1.8	3.5	1.8
sp|O54781|SRPK2_MOUSE;tr|A0A0R4J124|A0A0R4J124_MOUSE	sp|O54781|SRPK2_MOUSE;tr|A0A0R4J124|A0A0R4J124_MOUSE	3;3	3;3	3;3	sp|O54781|SRPK2_MOUSE SRSF protein kinase 2 OS=Mus musculus OX=10090 GN=Srpk2 PE=1 SV=2;tr|A0A0R4J124|A0A0R4J124_MOUSE SRSF protein kinase 2 OS=Mus musculus OX=10090 GN=Srpk2 PE=1 SV=1	2	3	3	3	1	0	0	1	0	1	0	1	2	1	0	0	1	0	1	0	1	2	1	0	0	1	0	1	0	1	2	7.5	7.5	7.5	76.756	681	681;682	0	6.0642	3.2	0	0	2.5	0
sp|O54782|MA2B2_MOUSE;tr|F6TMZ3|F6TMZ3_MOUSE;tr|F6Z025|F6Z025_MOUSE	sp|O54782|MA2B2_MOUSE;tr|F6TMZ3|F6TMZ3_MOUSE	8;5;1	8;5;1	8;5;1	sp|O54782|MA2B2_MOUSE Epididymis-specific alpha-mannosidase OS=Mus musculus OX=10090 GN=Man2b2 PE=1 SV=2;tr|F6TMZ3|F6TMZ3_MOUSE Epididymis-specific alpha-mannosidase (Fragment) OS=Mus musculus OX=10090 GN=Man2b2 PE=1 SV=1	3	8	8	8	6	5	3	3	4	3	4	3	1	6	5	3	3	4	3	4	3	1	6	5	3	3	4	3	4	3	1	11.1	11.1	11.1	115.61	1018	1018;494;104	0	59.326	7.3	8.3	5.2	5.2	3.8
sp|O54825|BYST_MOUSE	sp|O54825|BYST_MOUSE	5	5	5	sp|O54825|BYST_MOUSE Bystin OS=Mus musculus OX=10090 GN=Bysl PE=1 SV=3	1	5	5	5	0	4	0	4	1	0	3	3	4	0	4	0	4	1	0	3	3	4	0	4	0	4	1	0	3	3	4	14.4	14.4	14.4	49.783	436	436	0	19.517	0	11.7	0	11.7	2.8
sp|O54833|CSK22_MOUSE;tr|A0A1D5RM55|A0A1D5RM55_MOUSE;tr|A0A1D5RM74|A0A1D5RM74_MOUSE;tr|A0A1D5RLE4|A0A1D5RLE4_MOUSE	sp|O54833|CSK22_MOUSE;tr|A0A1D5RM55|A0A1D5RM55_MOUSE;tr|A0A1D5RM74|A0A1D5RM74_MOUSE;tr|A0A1D5RLE4|A0A1D5RLE4_MOUSE	5;4;4;4	5;4;4;4	5;4;4;4	sp|O54833|CSK22_MOUSE Casein kinase II subunit alpha OS=Mus musculus OX=10090 GN=Csnk2a2 PE=1 SV=1;tr|A0A1D5RM55|A0A1D5RM55_MOUSE Casein kinase II subunit alpha (Fragment) OS=Mus musculus OX=10090 GN=Csnk2a2 PE=1 SV=1;tr|A0A1D5RM74|A0A1D5RM74_MOUSE Casei	4	5	5	5	0	2	1	3	2	1	2	1	2	0	2	1	3	2	1	2	1	2	0	2	1	3	2	1	2	1	2	15.1	15.1	15.1	41.215	350	350;121;235;238	0	19.627	0	7.4	4.6	11.1	6.9
tr|A2AP78|A2AP78_MOUSE;sp|O54879|HMGB3_MOUSE	tr|A2AP78|A2AP78_MOUSE;sp|O54879|HMGB3_MOUSE	4;4	4;4	4;4	tr|A2AP78|A2AP78_MOUSE High mobility group protein B3 (Fragment) OS=Mus musculus OX=10090 GN=Hmgb3 PE=1 SV=1;sp|O54879|HMGB3_MOUSE High mobility group protein B3 OS=Mus musculus OX=10090 GN=Hmgb3 PE=1 SV=3	2	4	4	4	1	0	2	2	1	2	2	1	1	1	0	2	2	1	2	2	1	1	1	0	2	2	1	2	2	1	1	22	22	22	18.311	159	159;200	0	8.956	8.8	0	21.4	8.8	8.8
tr|D3Z2E3|D3Z2E3_MOUSE;tr|E9Q632|E9Q632_MOUSE;sp|O54916|REPS1_MOUSE;tr|F6R6F1|F6R6F1_MOUSE;tr|A0A1L1SRE4|A0A1L1SRE4_MOUSE;tr|D6RIN6|D6RIN6_MOUSE	tr|D3Z2E3|D3Z2E3_MOUSE;tr|E9Q632|E9Q632_MOUSE;sp|O54916|REPS1_MOUSE;tr|F6R6F1|F6R6F1_MOUSE	3;3;3;2;1;1	3;3;3;2;1;1	3;3;3;2;1;1	tr|D3Z2E3|D3Z2E3_MOUSE RalBP1-associated Eps domain-containing protein 1 OS=Mus musculus OX=10090 GN=Reps1 PE=1 SV=1;tr|E9Q632|E9Q632_MOUSE RalBP1-associated Eps domain-containing protein 1 OS=Mus musculus OX=10090 GN=Reps1 PE=1 SV=1;sp|O54916|REPS1_MOUSE	6	3	3	3	0	1	0	1	0	1	0	0	1	0	1	0	1	0	1	0	0	1	0	1	0	1	0	1	0	0	1	6.2	6.2	6.2	76.826	705	705;768;795;755;94;220	0	6.0766	0	2.3	0	2.3	0
sp|O54931|AKAP2_MOUSE;tr|A2API8|A2API8_MOUSE;tr|F7AA26|F7AA26_MOUSE;tr|A2APJ1|A2APJ1_MOUSE	sp|O54931|AKAP2_MOUSE;tr|A2API8|A2API8_MOUSE;tr|F7AA26|F7AA26_MOUSE	12;12;12;1	12;12;12;1	12;12;12;1	sp|O54931|AKAP2_MOUSE A-kinase anchor protein 2 OS=Mus musculus OX=10090 GN=Akap2 PE=1 SV=3;tr|A2API8|A2API8_MOUSE A-kinase anchor protein 2 OS=Mus musculus OX=10090 GN=Akap2 PE=1 SV=1;tr|F7AA26|F7AA26_MOUSE Paralemmin A kinase anchor protein (Fragment) OS	4	12	12	12	6	6	6	5	5	2	4	5	7	6	6	6	5	5	2	4	5	7	6	6	6	5	5	2	4	5	7	21.9	21.9	21.9	98.577	893	893;921;1137;176	0	60.97	9.6	9.2	9	8.3	8.1
sp|O54941|SMCE1_MOUSE	sp|O54941|SMCE1_MOUSE	7	7	7	sp|O54941|SMCE1_MOUSE SWI/SNF-related matrix-associated actin-dependent regulator of chromatin subfamily E member 1 OS=Mus musculus OX=10090 GN=Smarce1 PE=1 SV=1	1	7	7	7	4	6	2	4	4	2	5	5	4	4	6	2	4	4	2	5	5	4	4	6	2	4	4	2	5	5	4	19.7	19.7	19.7	46.638	411	411	0	67.618	13.9	19.2	7.3	13.6	13.6
sp|O54946|DNJB6_MOUSE;tr|F6YRQ2|F6YRQ2_MOUSE;tr|A0A0G2JER9|A0A0G2JER9_MOUSE;tr|A0A087WP03|A0A087WP03_MOUSE;tr|G3X8S5|G3X8S5_MOUSE	sp|O54946|DNJB6_MOUSE;tr|F6YRQ2|F6YRQ2_MOUSE;tr|A0A0G2JER9|A0A0G2JER9_MOUSE	3;2;2;1;1	3;2;2;1;1	2;1;1;0;1	sp|O54946|DNJB6_MOUSE DnaJ homolog subfamily B member 6 OS=Mus musculus OX=10090 GN=Dnajb6 PE=1 SV=4;tr|F6YRQ2|F6YRQ2_MOUSE DnaJ homolog subfamily B member 6 (Fragment) OS=Mus musculus OX=10090 GN=Dnajb6 PE=1 SV=1;tr|A0A0G2JER9|A0A0G2JER9_MOUSE DnaJ homolo	5	3	3	2	1	3	1	1	3	1	3	3	2	1	3	1	1	3	1	3	3	2	1	2	1	1	2	1	2	2	1	11	11	8.2	39.807	365	365;231;243;110;261	0	10.088	3.6	11	3.6	3.6	11
sp|O54962|BAF_MOUSE	sp|O54962|BAF_MOUSE	8	8	8	sp|O54962|BAF_MOUSE Barrier-to-autointegration factor OS=Mus musculus OX=10090 GN=Banf1 PE=1 SV=1	1	8	8	8	5	3	5	4	4	3	3	4	4	5	3	5	4	4	3	3	4	4	5	3	5	4	4	3	3	4	4	60.7	60.7	60.7	10.102	89	89	0	73.203	44.9	30.3	49.4	44.9	44.9
tr|Q8C4F9|Q8C4F9_MOUSE;tr|Q8CB78|Q8CB78_MOUSE;sp|O54965|RNF13_MOUSE;tr|A0A0G2JDP6|A0A0G2JDP6_MOUSE;tr|A0A0G2JEM4|A0A0G2JEM4_MOUSE;tr|A0A0G2JGT7|A0A0G2JGT7_MOUSE	tr|Q8C4F9|Q8C4F9_MOUSE;tr|Q8CB78|Q8CB78_MOUSE;sp|O54965|RNF13_MOUSE;tr|A0A0G2JDP6|A0A0G2JDP6_MOUSE;tr|A0A0G2JEM4|A0A0G2JEM4_MOUSE;tr|A0A0G2JGT7|A0A0G2JGT7_MOUSE	2;2;2;1;1;1	2;2;2;1;1;1	2;2;2;1;1;1	tr|Q8C4F9|Q8C4F9_MOUSE E3 ubiquitin-protein ligase RNF13 OS=Mus musculus OX=10090 GN=Rnf13 PE=1 SV=1;tr|Q8CB78|Q8CB78_MOUSE E3 ubiquitin-protein ligase RNF13 OS=Mus musculus OX=10090 GN=Rnf13 PE=1 SV=1;sp|O54965|RNF13_MOUSE E3 ubiquitin-protein ligase RNF1	6	2	2	2	1	1	1	0	0	0	1	0	0	1	1	1	0	0	0	1	0	0	1	1	1	0	0	0	1	0	0	14.3	14.3	14.3	27.465	244	244;352;381;96;131;166	0	4.694	4.5	9.8	4.5	0	0
sp|O54984|ASNA_MOUSE;tr|A0A1B0GRE1|A0A1B0GRE1_MOUSE	sp|O54984|ASNA_MOUSE	7;1	7;1	7;1	sp|O54984|ASNA_MOUSE ATPase Asna1 OS=Mus musculus OX=10090 GN=Asna1 PE=1 SV=2	2	7	7	7	3	4	3	4	4	5	5	5	5	3	4	3	4	4	5	5	5	5	3	4	3	4	4	5	5	5	5	30.5	30.5	30.5	38.822	348	348;131	0	29.555	14.4	12.6	13.5	16.4	16.4
sp|O54988|SLK_MOUSE	sp|O54988|SLK_MOUSE	8	8	8	sp|O54988|SLK_MOUSE STE20-like serine/threonine-protein kinase OS=Mus musculus OX=10090 GN=Slk PE=1 SV=2	1	8	8	8	4	3	1	2	1	0	2	3	1	4	3	1	2	1	0	2	3	1	4	3	1	2	1	0	2	3	1	8.3	8.3	8.3	141.46	1233	1233	0	24.703	4.2	3.2	0.8	2.1	1.7
sp|O54998|FKBP7_MOUSE;tr|H3BJI5|H3BJI5_MOUSE	sp|O54998|FKBP7_MOUSE	4;1	4;1	4;1	sp|O54998|FKBP7_MOUSE Peptidyl-prolyl cis-trans isomerase FKBP7 OS=Mus musculus OX=10090 GN=Fkbp7 PE=1 SV=1	2	4	4	4	1	2	0	0	1	1	1	0	0	1	2	0	0	1	1	1	0	0	1	2	0	0	1	1	1	0	0	14.7	14.7	14.7	24.913	218	218;123	0.00093313	3.7952	9.6	4.1	0	0	5
sp|O55013|TPPC3_MOUSE	sp|O55013|TPPC3_MOUSE	5	5	5	sp|O55013|TPPC3_MOUSE Trafficking protein particle complex subunit 3 OS=Mus musculus OX=10090 GN=Trappc3 PE=1 SV=1	1	5	5	5	2	5	2	4	3	1	4	2	5	2	5	2	4	3	1	4	2	5	2	5	2	4	3	1	4	2	5	33.9	33.9	33.9	20.302	180	180	0	58.578	12.2	33.9	12.2	25.6	19.4
sp|O55022|PGRC1_MOUSE	sp|O55022|PGRC1_MOUSE	12	12	12	sp|O55022|PGRC1_MOUSE Membrane-associated progesterone receptor component 1 OS=Mus musculus OX=10090 GN=Pgrmc1 PE=1 SV=4	1	12	12	12	6	8	6	7	6	4	8	8	9	6	8	6	7	6	4	8	8	9	6	8	6	7	6	4	8	8	9	62.6	62.6	62.6	21.694	195	195	0	125.67	35.4	50.3	37.9	50.3	40
tr|Q924B0|Q924B0_MOUSE;sp|O55023|IMPA1_MOUSE;tr|Q80ZJ2|Q80ZJ2_MOUSE;tr|D3Z703|D3Z703_MOUSE;tr|A0A0A6YW07|A0A0A6YW07_MOUSE	tr|Q924B0|Q924B0_MOUSE;sp|O55023|IMPA1_MOUSE;tr|Q80ZJ2|Q80ZJ2_MOUSE	5;5;4;2;2	5;5;4;2;2	5;5;4;2;2	tr|Q924B0|Q924B0_MOUSE Inositol-1-monophosphatase OS=Mus musculus OX=10090 GN=Impa1 PE=1 SV=1;sp|O55023|IMPA1_MOUSE Inositol monophosphatase 1 OS=Mus musculus OX=10090 GN=Impa1 PE=1 SV=1;tr|Q80ZJ2|Q80ZJ2_MOUSE Inositol-1-monophosphatase OS=Mus musculus OX=	5	5	5	5	3	3	3	2	3	1	2	4	5	3	3	3	2	3	1	2	4	5	3	3	3	2	3	1	2	4	5	22	22	22	30.429	277	277;277;276;89;208	0	38.304	14.1	12.3	14.1	7.9	14.1
tr|A0A0U1RPT4|A0A0U1RPT4_MOUSE;sp|O55028|BCKD_MOUSE;tr|D3Z7R0|D3Z7R0_MOUSE;tr|A0A0U1RQ97|A0A0U1RQ97_MOUSE;tr|A0A0U1RNL7|A0A0U1RNL7_MOUSE;tr|A0A0U1RQ50|A0A0U1RQ50_MOUSE	tr|A0A0U1RPT4|A0A0U1RPT4_MOUSE;sp|O55028|BCKD_MOUSE;tr|D3Z7R0|D3Z7R0_MOUSE;tr|A0A0U1RQ97|A0A0U1RQ97_MOUSE;tr|A0A0U1RNL7|A0A0U1RNL7_MOUSE	3;3;2;2;2;1	3;3;2;2;2;1	3;3;2;2;2;1	tr|A0A0U1RPT4|A0A0U1RPT4_MOUSE [3-methyl-2-oxobutanoate dehydrogenase [lipoamide]] kinase, mitochondrial OS=Mus musculus OX=10090 GN=Bckdk PE=1 SV=1;sp|O55028|BCKD_MOUSE [3-methyl-2-oxobutanoate dehydrogenase [lipoamide]] kinase, mitochondrial OS=Mus muscu	6	3	3	3	0	1	0	1	1	1	0	2	1	0	1	0	1	1	1	0	2	1	0	1	0	1	1	1	0	2	1	18.9	18.9	18.9	41.316	365	365;412;214;216;335;180	0.00091463	3.5489	0	5.8	0	4.9	4.9
sp|O55029|COPB2_MOUSE	sp|O55029|COPB2_MOUSE	13	13	13	sp|O55029|COPB2_MOUSE Coatomer subunit beta OS=Mus musculus OX=10090 GN=Copb2 PE=1 SV=2	1	13	13	13	5	6	2	5	6	3	7	6	5	5	6	2	5	6	3	7	6	5	5	6	2	5	6	3	7	6	5	19.2	19.2	19.2	102.45	905	905	0	52.837	9.3	11	3.4	8.4	10.2
sp|O55057|PDE6D_MOUSE;tr|M0QWG6|M0QWG6_MOUSE;tr|M0QWR1|M0QWR1_MOUSE	sp|O55057|PDE6D_MOUSE;tr|M0QWG6|M0QWG6_MOUSE;tr|M0QWR1|M0QWR1_MOUSE	2;2;1	2;2;1	2;2;1	sp|O55057|PDE6D_MOUSE Retinal rod rhodopsin-sensitive cGMP 3,5-cyclic phosphodiesterase subunit delta OS=Mus musculus OX=10090 GN=Pde6d PE=1 SV=1;tr|M0QWG6|M0QWG6_MOUSE Retinal rod rhodopsin-sensitive cGMP 3,5-cyclic phosphodiesterase subunit delta OS=	3	2	2	2	0	2	0	1	0	0	1	0	1	0	2	0	1	0	0	1	0	1	0	2	0	1	0	0	1	0	1	17.3	17.3	17.3	17.348	150	150;124;70	0.00031506	3.9516	0	17.3	0	4.7	0
sp|O55091|IMPCT_MOUSE	sp|O55091|IMPCT_MOUSE	1	1	1	sp|O55091|IMPCT_MOUSE Protein IMPACT OS=Mus musculus OX=10090 GN=Impact PE=1 SV=2	1	1	1	1	0	1	1	1	1	0	1	1	1	0	1	1	1	1	0	1	1	1	0	1	1	1	1	0	1	1	1	7.9	7.9	7.9	36.276	318	318	0	9.4814	0	7.9	7.9	7.9	7.9
sp|O55106|STRN_MOUSE;tr|F8WH41|F8WH41_MOUSE;tr|F6Z700|F6Z700_MOUSE	sp|O55106|STRN_MOUSE;tr|F8WH41|F8WH41_MOUSE;tr|F6Z700|F6Z700_MOUSE	6;5;3	6;5;3	6;5;3	sp|O55106|STRN_MOUSE Striatin OS=Mus musculus OX=10090 GN=Strn PE=1 SV=2;tr|F8WH41|F8WH41_MOUSE Striatin OS=Mus musculus OX=10090 GN=Strn PE=1 SV=1;tr|F6Z700|F6Z700_MOUSE Striatin (Fragment) OS=Mus musculus OX=10090 GN=Strn PE=1 SV=1	3	6	6	6	0	2	2	1	1	0	3	2	2	0	2	2	1	1	0	3	2	2	0	2	2	1	1	0	3	2	2	11.7	11.7	11.7	85.965	780	780;627;267	0	20.062	0	3.5	5.5	1.8	2.8
sp|O55125|NIPS1_MOUSE	sp|O55125|NIPS1_MOUSE	4	4	4	sp|O55125|NIPS1_MOUSE Protein NipSnap homolog 1 OS=Mus musculus OX=10090 GN=Nipsnap1 PE=1 SV=1	1	4	4	4	3	1	3	2	1	0	2	2	3	3	1	3	2	1	0	2	2	3	3	1	3	2	1	0	2	2	3	17.3	17.3	17.3	33.363	284	284	0	14.067	12.3	4.9	12.3	10.2	5.3
tr|Q7TMG8|Q7TMG8_MOUSE;sp|O55126|NIPS2_MOUSE	tr|Q7TMG8|Q7TMG8_MOUSE;sp|O55126|NIPS2_MOUSE	3;3	3;3	3;3	tr|Q7TMG8|Q7TMG8_MOUSE Glioblastoma amplified sequence OS=Mus musculus OX=10090 GN=Nipsnap2 PE=1 SV=1;sp|O55126|NIPS2_MOUSE Protein NipSnap homolog 2 OS=Mus musculus OX=10090 GN=Nipsnap2 PE=1 SV=1	2	3	3	3	1	1	1	0	2	0	1	1	1	1	1	1	0	2	0	1	1	1	1	1	1	0	2	0	1	1	1	12.8	12.8	12.8	32.898	281	281;281	0	9.3774	3.9	5	3.9	0	7.8
sp|O55131|SEPT7_MOUSE;tr|E9Q9F5|E9Q9F5_MOUSE;tr|E9Q1G8|E9Q1G8_MOUSE;tr|S4R2P6|S4R2P6_MOUSE;sp|Q9DA97|SEP14_MOUSE	sp|O55131|SEPT7_MOUSE;tr|E9Q9F5|E9Q9F5_MOUSE;tr|E9Q1G8|E9Q1G8_MOUSE	19;19;19;1;1	19;19;19;1;1	18;18;18;0;0	sp|O55131|SEPT7_MOUSE Septin-7 OS=Mus musculus OX=10090 GN=Sept7 PE=1 SV=1;tr|E9Q9F5|E9Q9F5_MOUSE Septin-7 OS=Mus musculus OX=10090 GN=Sept7 PE=1 SV=2;tr|E9Q1G8|E9Q1G8_MOUSE Septin-7 OS=Mus musculus OX=10090 GN=Sept7 PE=1 SV=2	5	19	19	18	13	10	10	11	8	7	8	14	12	13	10	10	11	8	7	8	14	12	12	9	9	10	7	6	7	13	11	39.9	39.9	39.9	50.549	436	436;437;437;429;430	0	158.45	29.4	28	23.4	25.7	20.6
sp|O55135|IF6_MOUSE;tr|A6PWZ2|A6PWZ2_MOUSE	sp|O55135|IF6_MOUSE	5;2	5;2	5;2	sp|O55135|IF6_MOUSE Eukaryotic translation initiation factor 6 OS=Mus musculus OX=10090 GN=Eif6 PE=1 SV=2	2	5	5	5	2	3	3	3	4	3	3	5	3	2	3	3	3	4	3	3	5	3	2	3	3	3	4	3	3	5	3	29	29	29	26.511	245	245;58	0	65.893	17.1	20.4	20.4	21.2	25.7
sp|O55137|ACOT1_MOUSE;tr|A0A1Y7VMZ4|A0A1Y7VMZ4_MOUSE;tr|Q91YQ6|Q91YQ6_MOUSE;sp|Q32Q92|ACOT6_MOUSE;sp|Q8BWN8|ACOT4_MOUSE	sp|O55137|ACOT1_MOUSE	9;3;2;2;2	4;2;1;1;1	2;0;0;0;0	sp|O55137|ACOT1_MOUSE Acyl-coenzyme A thioesterase 1 OS=Mus musculus OX=10090 GN=Acot1 PE=1 SV=1	5	9	4	2	5	4	4	3	5	2	5	5	5	3	1	3	1	2	2	2	2	3	1	0	1	1	1	1	1	1	1	26.7	15.8	7.2	46.135	419	419;282;331;419;421	0	16.256	18.1	11.5	14.1	10	15.8
sp|O55143|AT2A2_MOUSE	sp|O55143|AT2A2_MOUSE	29	29	23	sp|O55143|AT2A2_MOUSE Sarcoplasmic/endoplasmic reticulum calcium ATPase 2 OS=Mus musculus OX=10090 GN=Atp2a2 PE=1 SV=2	1	29	29	23	19	20	16	14	15	14	16	18	17	19	20	16	14	15	14	16	18	17	16	16	13	11	13	11	13	14	13	28.9	28.9	21	114.86	1044	1044	0	311.11	20.6	22.7	18.5	18.5	16.3
sp|O55201|SPT5H_MOUSE;tr|A0A140LJ34|A0A140LJ34_MOUSE	sp|O55201|SPT5H_MOUSE	10;1	10;1	10;1	sp|O55201|SPT5H_MOUSE Transcription elongation factor SPT5 OS=Mus musculus OX=10090 GN=Supt5h PE=1 SV=1	2	10	10	10	4	7	3	1	6	0	6	4	8	4	7	3	1	6	0	6	4	8	4	7	3	1	6	0	6	4	8	15	15	15	120.66	1082	1082;149	0	87.816	5.8	10.9	4.2	1.7	10
sp|O55222|ILK_MOUSE;tr|A0A1B0GRF6|A0A1B0GRF6_MOUSE;tr|D3YZA5|D3YZA5_MOUSE	sp|O55222|ILK_MOUSE	7;1;1	7;1;1	7;1;1	sp|O55222|ILK_MOUSE Integrin-linked protein kinase OS=Mus musculus OX=10090 GN=Ilk PE=1 SV=2	3	7	7	7	6	6	6	5	7	5	7	6	6	6	6	6	5	7	5	7	6	6	6	6	6	5	7	5	7	6	6	17.9	17.9	17.9	51.373	452	452;233;295	0	31.584	16.4	16.4	16.4	13.9	17.9
sp|O55234|PSB5_MOUSE;tr|Q8BTY5|Q8BTY5_MOUSE	sp|O55234|PSB5_MOUSE;tr|Q8BTY5|Q8BTY5_MOUSE	6;3	6;3	6;3	sp|O55234|PSB5_MOUSE Proteasome subunit beta type-5 OS=Mus musculus OX=10090 GN=Psmb5 PE=1 SV=3;tr|Q8BTY5|Q8BTY5_MOUSE Proteasome subunit beta type-5 OS=Mus musculus OX=10090 GN=Psmb5 PE=1 SV=1	2	6	6	6	2	3	1	4	3	0	5	6	4	2	3	1	4	3	0	5	6	4	2	3	1	4	3	0	5	6	4	25	25	25	28.532	264	264;177	0	47.371	12.5	14	5.3	21.6	16.3
sp|O70152|DPM1_MOUSE;tr|A2BDX2|A2BDX2_MOUSE;tr|F8WII3|F8WII3_MOUSE	sp|O70152|DPM1_MOUSE;tr|A2BDX2|A2BDX2_MOUSE	4;4;1	4;4;1	4;4;1	sp|O70152|DPM1_MOUSE Dolichol-phosphate mannosyltransferase subunit 1 OS=Mus musculus OX=10090 GN=Dpm1 PE=1 SV=1;tr|A2BDX2|A2BDX2_MOUSE Dolichol-phosphate mannosyltransferase subunit 1 OS=Mus musculus OX=10090 GN=Dpm1 PE=1 SV=1	3	4	4	4	0	2	0	2	1	0	4	0	2	0	2	0	2	1	0	4	0	2	0	2	0	2	1	0	4	0	2	21.5	21.5	21.5	29.174	260	260;208;121	0	24.96	0	13.8	0	9.6	5.4
sp|O70194|EIF3D_MOUSE;tr|A0A2R8VK20|A0A2R8VK20_MOUSE	sp|O70194|EIF3D_MOUSE	12;5	12;5	12;5	sp|O70194|EIF3D_MOUSE Eukaryotic translation initiation factor 3 subunit D OS=Mus musculus OX=10090 GN=Eif3d PE=1 SV=2	2	12	12	12	8	6	7	3	6	3	4	6	6	8	6	7	3	6	3	4	6	6	8	6	7	3	6	3	4	6	6	19	19	19	63.988	548	548;169	0	55.376	12.6	14.2	16.8	6.4	9.1
tr|A0A087WS46|A0A087WS46_MOUSE;sp|O70251|EF1B_MOUSE;tr|M0QWK5|M0QWK5_MOUSE;tr|M0QWH8|M0QWH8_MOUSE;tr|G3UX43|G3UX43_MOUSE	tr|A0A087WS46|A0A087WS46_MOUSE;sp|O70251|EF1B_MOUSE	6;6;1;1;1	6;6;1;1;1	6;6;1;1;1	tr|A0A087WS46|A0A087WS46_MOUSE Eukaryotic translation elongation factor 1 beta 2 OS=Mus musculus OX=10090 GN=Eef1b2 PE=1 SV=1;sp|O70251|EF1B_MOUSE Elongation factor 1-beta OS=Mus musculus OX=10090 GN=Eef1b PE=1 SV=5	5	6	6	6	4	3	6	3	4	3	4	4	4	4	3	6	3	4	3	4	4	4	4	3	6	3	4	3	4	4	4	42.9	42.9	42.9	20.136	184	184;225;43;48;68	0	114.22	33.2	26.6	42.9	28.3	33.2
sp|O70252|HMOX2_MOUSE;tr|D3YX62|D3YX62_MOUSE;tr|D3YXN4|D3YXN4_MOUSE;tr|D3Z4A2|D3Z4A2_MOUSE	sp|O70252|HMOX2_MOUSE;tr|D3YX62|D3YX62_MOUSE	15;12;4;3	15;12;4;3	15;12;4;3	sp|O70252|HMOX2_MOUSE Heme oxygenase 2 OS=Mus musculus OX=10090 GN=Hmox2 PE=1 SV=1;tr|D3YX62|D3YX62_MOUSE Heme oxygenase 2 (Fragment) OS=Mus musculus OX=10090 GN=Hmox2 PE=1 SV=1	4	15	15	15	7	7	5	8	9	6	10	9	7	7	7	5	8	9	6	10	9	7	7	7	5	8	9	6	10	9	7	57.8	57.8	57.8	35.738	315	315;228;93;65	0	85.159	33	33.3	27	39	39
sp|O70274|TP4A2_MOUSE;sp|Q63739|TP4A1_MOUSE	sp|O70274|TP4A2_MOUSE	3;1	3;1	3;1	sp|O70274|TP4A2_MOUSE Protein tyrosine phosphatase type IVA 2 OS=Mus musculus OX=10090 GN=Ptp4a2 PE=1 SV=1	2	3	3	3	1	1	2	1	1	1	2	1	1	1	1	2	1	1	1	2	1	1	1	1	2	1	1	1	2	1	1	22.2	22.2	22.2	19.127	167	167;173	0	11.084	9	9	13.8	9	9
sp|O70281|TPST1_MOUSE;tr|D3Z1F4|D3Z1F4_MOUSE	sp|O70281|TPST1_MOUSE	4;1	4;1	4;1	sp|O70281|TPST1_MOUSE Protein-tyrosine sulfotransferase 1 OS=Mus musculus OX=10090 GN=Tpst1 PE=1 SV=1	2	4	4	4	1	2	2	2	3	2	3	3	3	1	2	2	2	3	2	3	3	3	1	2	2	2	3	2	3	3	3	13.5	13.5	13.5	42.132	370	370;120	0	15.564	3.2	8.1	9.2	8.1	12.4
tr|F7B6X4|F7B6X4_MOUSE;tr|F6U2C2|F6U2C2_MOUSE;sp|O70305|ATX2_MOUSE;tr|E9QM77|E9QM77_MOUSE;tr|F6V8M6|F6V8M6_MOUSE	tr|F7B6X4|F7B6X4_MOUSE;tr|F6U2C2|F6U2C2_MOUSE;sp|O70305|ATX2_MOUSE;tr|E9QM77|E9QM77_MOUSE;tr|F6V8M6|F6V8M6_MOUSE	4;4;4;4;2	4;4;4;4;2	2;2;2;2;2	tr|F7B6X4|F7B6X4_MOUSE Ataxin-2 (Fragment) OS=Mus musculus OX=10090 GN=Atxn2 PE=1 SV=1;tr|F6U2C2|F6U2C2_MOUSE Ataxin-2 (Fragment) OS=Mus musculus OX=10090 GN=Atxn2 PE=1 SV=1;sp|O70305|ATX2_MOUSE Ataxin-2 OS=Mus musculus OX=10090 GN=Atxn2 PE=1 SV=1;tr|E9QM7	5	4	4	2	3	3	2	1	1	2	2	2	2	3	3	2	1	1	2	2	2	2	2	1	2	1	1	2	1	2	1	20.3	20.3	10	35.381	330	330;929;1285;1286;662	0	18.223	14.5	15.2	10	4.8	5.2
sp|O70309|ITB5_MOUSE;tr|Q6PE70|Q6PE70_MOUSE;tr|G5E8F8|G5E8F8_MOUSE	sp|O70309|ITB5_MOUSE;tr|Q6PE70|Q6PE70_MOUSE;tr|G5E8F8|G5E8F8_MOUSE	3;3;2	3;3;2	3;3;2	sp|O70309|ITB5_MOUSE Integrin beta-5 OS=Mus musculus OX=10090 GN=Itgb5 PE=1 SV=2;tr|Q6PE70|Q6PE70_MOUSE Integrin beta OS=Mus musculus OX=10090 GN=Itgb5 PE=1 SV=1;tr|G5E8F8|G5E8F8_MOUSE Integrin beta OS=Mus musculus OX=10090 GN=Itgb5 PE=1 SV=1	3	3	3	3	0	1	2	2	2	1	1	2	1	0	1	2	2	2	1	1	2	1	0	1	2	2	2	1	1	2	1	3.8	3.8	3.8	87.908	798	798;799;816	0	4.8086	0	1.1	2.4	2.5	2.5
sp|O70310|NMT1_MOUSE	sp|O70310|NMT1_MOUSE	11	11	8	sp|O70310|NMT1_MOUSE Glycylpeptide N-tetradecanoyltransferase 1 OS=Mus musculus OX=10090 GN=Nmt1 PE=1 SV=1	1	11	11	8	6	5	7	6	7	3	6	7	7	6	5	7	6	7	3	6	7	7	5	4	5	5	6	2	5	6	5	31.9	31.9	27	56.888	496	496	0	93.363	16.3	13.9	16.7	14.3	21.6
tr|F7APP3|F7APP3_MOUSE;tr|A2AJH3|A2AJH3_MOUSE;sp|O70311|NMT2_MOUSE	tr|F7APP3|F7APP3_MOUSE;tr|A2AJH3|A2AJH3_MOUSE;sp|O70311|NMT2_MOUSE	4;4;4	1;1;1	1;1;1	tr|F7APP3|F7APP3_MOUSE Glycylpeptide N-tetradecanoyltransferase OS=Mus musculus OX=10090 GN=Nmt2 PE=1 SV=1;tr|A2AJH3|A2AJH3_MOUSE Glycylpeptide N-tetradecanoyltransferase OS=Mus musculus OX=10090 GN=Nmt2 PE=1 SV=1;sp|O70311|NMT2_MOUSE Glycylpeptide N-tetra	3	4	1	1	1	2	2	1	1	1	2	2	2	0	1	0	0	0	0	1	1	0	0	1	0	0	0	0	1	1	0	11.8	3.9	3.9	56.537	485	485;498;529	0	12.201	2.9	6.8	3.9	2.9	2.9
sp|O70318|E41L2_MOUSE;tr|Q80UE5|Q80UE5_MOUSE;tr|Q80UE4|Q80UE4_MOUSE;tr|A0A1W2P6I5|A0A1W2P6I5_MOUSE;tr|A0A1W2P7I2|A0A1W2P7I2_MOUSE;tr|A0A1W2P7I4|A0A1W2P7I4_MOUSE;tr|A0A1W2P896|A0A1W2P896_MOUSE;tr|A0A1W2P7H7|A0A1W2P7H7_MOUSE;tr|A0A1W2P6H2|A0A1W2P6H2_MOUSE	sp|O70318|E41L2_MOUSE;tr|Q80UE5|Q80UE5_MOUSE;tr|Q80UE4|Q80UE4_MOUSE;tr|A0A1W2P6I5|A0A1W2P6I5_MOUSE	32;28;21;16;9;8;6;6;3	32;28;21;16;9;8;6;6;3	30;27;20;15;8;8;6;6;3	sp|O70318|E41L2_MOUSE Band 4.1-like protein 2 OS=Mus musculus OX=10090 GN=Epb41l2 PE=1 SV=2;tr|Q80UE5|Q80UE5_MOUSE Band 4.1-like protein 2 OS=Mus musculus OX=10090 GN=Epb41l2 PE=1 SV=1;tr|Q80UE4|Q80UE4_MOUSE Band 4.1-like protein 2 OS=Mus musculus OX=10090	9	32	32	30	18	17	9	11	13	7	18	17	15	18	17	9	11	13	7	18	17	15	16	17	9	10	13	7	18	17	15	36.7	36.7	35.5	109.94	988	988;918;794;513;201;144;95;113;131	0	298.83	24.1	23.9	17.2	20	22.8
tr|M0QWY0|M0QWY0_MOUSE;tr|M0QWP2|M0QWP2_MOUSE;sp|O70378|EMC8_MOUSE	tr|M0QWY0|M0QWY0_MOUSE;tr|M0QWP2|M0QWP2_MOUSE;sp|O70378|EMC8_MOUSE	4;4;4	4;4;4	4;4;4	tr|M0QWY0|M0QWY0_MOUSE ER membrane protein complex subunit 8 (Fragment) OS=Mus musculus OX=10090 GN=Emc8 PE=1 SV=1;tr|M0QWP2|M0QWP2_MOUSE ER membrane protein complex subunit 8 (Fragment) OS=Mus musculus OX=10090 GN=Emc8 PE=1 SV=1;sp|O70378|EMC8_MOUSE ER me	3	4	4	4	3	1	2	2	3	1	4	3	2	3	1	2	2	3	1	4	3	2	3	1	2	2	3	1	4	3	2	40.6	40.6	40.6	14.376	128	128;143;207	0	30.68	32.8	12.5	19.5	25.8	32.8
sp|O70400|PDLI1_MOUSE;tr|S4R1V0|S4R1V0_MOUSE	sp|O70400|PDLI1_MOUSE;tr|S4R1V0|S4R1V0_MOUSE	10;8	10;8	10;8	sp|O70400|PDLI1_MOUSE PDZ and LIM domain protein 1 OS=Mus musculus OX=10090 GN=Pdlim1 PE=1 SV=4;tr|S4R1V0|S4R1V0_MOUSE PDZ and LIM domain protein 1 (Fragment) OS=Mus musculus OX=10090 GN=Pdlim1 PE=1 SV=1	2	10	10	10	6	4	6	4	7	5	6	5	4	6	4	6	4	7	5	6	5	4	6	4	6	4	7	5	6	5	4	46.8	46.8	46.8	35.774	327	327;198	0	84.655	38.2	21.1	38.2	22.6	36.7
tr|H3BL26|H3BL26_MOUSE;tr|Q99L96|Q99L96_MOUSE;sp|O70401|TSN6_MOUSE	tr|H3BL26|H3BL26_MOUSE;tr|Q99L96|Q99L96_MOUSE;sp|O70401|TSN6_MOUSE	1;1;1	1;1;1	1;1;1	tr|H3BL26|H3BL26_MOUSE Tetraspanin-6 (Fragment) OS=Mus musculus OX=10090 GN=Tspan6 PE=1 SV=8;tr|Q99L96|Q99L96_MOUSE Tetraspanin OS=Mus musculus OX=10090 GN=Tspan6 PE=1 SV=1;sp|O70401|TSN6_MOUSE Tetraspanin-6 OS=Mus musculus OX=10090 GN=Tspan6 PE=1 SV=1	3	1	1	1	0	1	0	1	1	0	1	0	1	0	1	0	1	1	0	1	0	1	0	1	0	1	1	0	1	0	1	7.2	7.2	7.2	18.659	166	166;245;245	0.00091019	3.501	0	7.2	0	7.2	7.2
sp|O70404|VAMP8_MOUSE;tr|A0A0R4J0R1|A0A0R4J0R1_MOUSE;tr|A0A0U1RPE8|A0A0U1RPE8_MOUSE	sp|O70404|VAMP8_MOUSE;tr|A0A0R4J0R1|A0A0R4J0R1_MOUSE	4;4;1	4;4;1	4;4;1	sp|O70404|VAMP8_MOUSE Vesicle-associated membrane protein 8 OS=Mus musculus OX=10090 GN=Vamp8 PE=1 SV=1;tr|A0A0R4J0R1|A0A0R4J0R1_MOUSE Vesicle-associated membrane protein 8 OS=Mus musculus OX=10090 GN=Vamp8 PE=1 SV=1	3	4	4	4	4	0	2	0	2	1	2	3	2	4	0	2	0	2	1	2	3	2	4	0	2	0	2	1	2	3	2	46.5	46.5	46.5	11.451	101	101;101;75	0	78.564	46.5	0	32.7	0	32.7
sp|O70435|PSA3_MOUSE;tr|E0CX62|E0CX62_MOUSE;tr|E0CZ34|E0CZ34_MOUSE;tr|F8WH02|F8WH02_MOUSE;tr|E0CYL6|E0CYL6_MOUSE	sp|O70435|PSA3_MOUSE	7;3;2;2;2	7;3;2;2;2	7;3;2;2;2	sp|O70435|PSA3_MOUSE Proteasome subunit alpha type-3 OS=Mus musculus OX=10090 GN=Psma3 PE=1 SV=3	5	7	7	7	1	5	1	4	3	3	6	6	5	1	5	1	4	3	3	6	6	5	1	5	1	4	3	3	6	6	5	33.3	33.3	33.3	28.405	255	255;180;35;40;52	0	35.762	4.3	25.1	4.3	18	17.3
tr|Q8BH40|Q8BH40_MOUSE;sp|O70439|STX7_MOUSE	tr|Q8BH40|Q8BH40_MOUSE;sp|O70439|STX7_MOUSE	3;3	3;3	3;3	tr|Q8BH40|Q8BH40_MOUSE Syntaxin-7 OS=Mus musculus OX=10090 GN=Stx7 PE=1 SV=1;sp|O70439|STX7_MOUSE Syntaxin-7 OS=Mus musculus OX=10090 GN=Stx7 PE=1 SV=3	2	3	3	3	1	1	0	1	0	0	2	1	1	1	1	0	1	0	0	2	1	1	1	1	0	1	0	0	2	1	1	13	13	13	29.736	261	261;261	0	16.638	7.7	5	0	5.4	0
tr|A0A0R4J268|A0A0R4J268_MOUSE;tr|G3X8V6|G3X8V6_MOUSE;sp|O70458|OSMR_MOUSE	tr|A0A0R4J268|A0A0R4J268_MOUSE;tr|G3X8V6|G3X8V6_MOUSE;sp|O70458|OSMR_MOUSE	1;1;1	1;1;1	1;1;1	tr|A0A0R4J268|A0A0R4J268_MOUSE Oncostatin-M-specific receptor subunit beta OS=Mus musculus OX=10090 GN=Osmr PE=1 SV=1;tr|G3X8V6|G3X8V6_MOUSE Oncostatin M receptor, isoform CRA_b OS=Mus musculus OX=10090 GN=Osmr PE=1 SV=1;sp|O70458|OSMR_MOUSE Oncostatin-M-s	3	1	1	1	0	0	1	0	1	0	0	0	0	0	0	1	0	1	0	0	0	0	0	0	1	0	1	0	0	0	0	1.8	1.8	1.8	110.07	970	970;971;971	0.0008808	3.09	0	0	1.8	0	1.8
sp|O70475|UGDH_MOUSE;tr|D3YXP9|D3YXP9_MOUSE	sp|O70475|UGDH_MOUSE	31;6	31;6	31;6	sp|O70475|UGDH_MOUSE UDP-glucose 6-dehydrogenase OS=Mus musculus OX=10090 GN=Ugdh PE=1 SV=1	2	31	31	31	24	19	21	16	17	15	15	18	18	24	19	21	16	17	15	15	18	18	24	19	21	16	17	15	15	18	18	53.1	53.1	53.1	54.831	493	493;156	0	323.31	47.5	43.4	41.6	38.5	38.7
sp|O70503|DHB12_MOUSE	sp|O70503|DHB12_MOUSE	5	5	5	sp|O70503|DHB12_MOUSE Very-long-chain 3-oxoacyl-CoA reductase OS=Mus musculus OX=10090 GN=Hsd17b12 PE=1 SV=1	1	5	5	5	3	3	1	4	2	1	4	4	4	3	3	1	4	2	1	4	4	4	3	3	1	4	2	1	4	4	4	22.8	22.8	22.8	34.741	312	312	0	32.046	17.6	15.1	4.8	20.2	9.9
tr|G3UYK9|G3UYK9_MOUSE;tr|Q8K0N0|Q8K0N0_MOUSE;tr|Q8C8Z9|Q8C8Z9_MOUSE;tr|G3UZ87|G3UZ87_MOUSE;tr|G3UYM7|G3UYM7_MOUSE;sp|O70585|DTNB_MOUSE	tr|G3UYK9|G3UYK9_MOUSE;tr|Q8K0N0|Q8K0N0_MOUSE;tr|Q8C8Z9|Q8C8Z9_MOUSE;tr|G3UZ87|G3UZ87_MOUSE;tr|G3UYM7|G3UYM7_MOUSE;sp|O70585|DTNB_MOUSE	3;3;3;3;3;3	3;3;3;3;3;3	3;3;3;3;3;3	tr|G3UYK9|G3UYK9_MOUSE Dystrobrevin beta (Fragment) OS=Mus musculus OX=10090 GN=Dtnb PE=1 SV=1;tr|Q8K0N0|Q8K0N0_MOUSE Dystrobrevin OS=Mus musculus OX=10090 GN=Dtnb PE=1 SV=1;tr|Q8C8Z9|Q8C8Z9_MOUSE Dystrobrevin OS=Mus musculus OX=10090 GN=Dtnb PE=1 SV=1;tr|	6	3	3	3	0	0	2	0	0	1	2	0	1	0	0	2	0	0	1	2	0	1	0	0	2	0	0	1	2	0	1	11	11	11	55.011	490	490;602;608;609;626;659	0	12.055	0	0	11	0	0
sp|O70589|CSKP_MOUSE;tr|A0A067XG53|A0A067XG53_MOUSE;tr|F6ZQR2|F6ZQR2_MOUSE;tr|F6Y9I5|F6Y9I5_MOUSE;tr|B1AUH5|B1AUH5_MOUSE	sp|O70589|CSKP_MOUSE;tr|A0A067XG53|A0A067XG53_MOUSE	12;11;5;3;1	12;11;5;3;1	12;11;5;3;1	sp|O70589|CSKP_MOUSE Peripheral plasma membrane protein CASK OS=Mus musculus OX=10090 GN=Cask PE=1 SV=2;tr|A0A067XG53|A0A067XG53_MOUSE Peripheral plasma membrane protein CASK (Fragment) OS=Mus musculus OX=10090 GN=Cask PE=1 SV=1	5	12	12	12	2	6	0	3	3	2	7	4	7	2	6	0	3	3	2	7	4	7	2	6	0	3	3	2	7	4	7	17.5	17.5	17.5	105.11	926	926;871;249;282;155	0	32.746	3.2	8.6	0	4	4.1
sp|O70591|PFD2_MOUSE;tr|F8WJ30|F8WJ30_MOUSE	sp|O70591|PFD2_MOUSE;tr|F8WJ30|F8WJ30_MOUSE	7;4	7;4	7;4	sp|O70591|PFD2_MOUSE Prefoldin subunit 2 OS=Mus musculus OX=10090 GN=Pfdn2 PE=1 SV=2;tr|F8WJ30|F8WJ30_MOUSE Prefoldin subunit 2 (Fragment) OS=Mus musculus OX=10090 GN=Pfdn2 PE=1 SV=1	2	7	7	7	4	3	5	2	2	2	2	4	3	4	3	5	2	2	2	2	4	3	4	3	5	2	2	2	2	4	3	53.9	53.9	53.9	16.534	154	154;129	0	58.685	37.7	26.6	53.9	16.9	16.9
sp|O88207|CO5A1_MOUSE;tr|A3KGE7|A3KGE7_MOUSE	sp|O88207|CO5A1_MOUSE;tr|A3KGE7|A3KGE7_MOUSE	8;4	8;4	8;4	sp|O88207|CO5A1_MOUSE Collagen alpha-1(V) chain OS=Mus musculus OX=10090 GN=Col5a1 PE=1 SV=2;tr|A3KGE7|A3KGE7_MOUSE Collagen alpha-1(V) chain (Fragment) OS=Mus musculus OX=10090 GN=Col5a1 PE=1 SV=1	2	8	8	8	5	3	3	4	5	2	4	3	4	5	3	3	4	5	2	4	3	4	5	3	3	4	5	2	4	3	4	7.9	7.9	7.9	183.67	1838	1838;349	0	35.747	4.7	2.9	3.2	3.8	5.2
sp|O88271|CFDP1_MOUSE	sp|O88271|CFDP1_MOUSE	6	6	6	sp|O88271|CFDP1_MOUSE Craniofacial development protein 1 OS=Mus musculus OX=10090 GN=Cfdp1 PE=1 SV=1	1	6	6	6	4	2	5	1	2	1	3	2	2	4	2	5	1	2	1	3	2	2	4	2	5	1	2	1	3	2	2	24.1	24.1	24.1	32.921	295	295	0	26.305	21.4	12.5	24.1	7.1	8.8
tr|G5E8J8|G5E8J8_MOUSE;tr|F6ZBR8|F6ZBR8_MOUSE;sp|O88286|WIZ_MOUSE	tr|G5E8J8|G5E8J8_MOUSE;tr|F6ZBR8|F6ZBR8_MOUSE;sp|O88286|WIZ_MOUSE	3;3;3	3;3;3	3;3;3	tr|G5E8J8|G5E8J8_MOUSE MCG14253, isoform CRA_a OS=Mus musculus OX=10090 GN=Wiz PE=1 SV=1;tr|F6ZBR8|F6ZBR8_MOUSE Protein Wiz (Fragment) OS=Mus musculus OX=10090 GN=Wiz PE=1 SV=1;sp|O88286|WIZ_MOUSE Protein Wiz OS=Mus musculus OX=10090 GN=Wiz PE=1 SV=2	3	3	3	3	2	2	2	2	2	2	1	1	2	2	2	2	2	2	2	1	1	2	2	2	2	2	2	2	1	1	2	5.7	5.7	5.7	102.93	955	955;973;1684	0	12.958	3.8	4.2	4.2	4.2	4.2
sp|O88291|ZN326_MOUSE;tr|A0A0R4J098|A0A0R4J098_MOUSE;tr|D3YXQ7|D3YXQ7_MOUSE	sp|O88291|ZN326_MOUSE;tr|A0A0R4J098|A0A0R4J098_MOUSE	6;6;2	6;6;2	6;6;2	sp|O88291|ZN326_MOUSE DBIRD complex subunit ZNF326 OS=Mus musculus OX=10090 GN=Znf326 PE=1 SV=1;tr|A0A0R4J098|A0A0R4J098_MOUSE Zinc finger protein 326 OS=Mus musculus OX=10090 GN=Zfp326 PE=1 SV=1	3	6	6	6	5	3	2	2	6	3	3	5	5	5	3	2	2	6	3	3	5	5	5	3	2	2	6	3	3	5	5	15.2	15.2	15.2	65.225	580	580;580;415	0	27.168	12.8	8.4	4.5	6.7	15.2
sp|O88322|NID2_MOUSE;tr|A0A286YCQ5|A0A286YCQ5_MOUSE	sp|O88322|NID2_MOUSE;tr|A0A286YCQ5|A0A286YCQ5_MOUSE	11;9	11;9	11;9	sp|O88322|NID2_MOUSE Nidogen-2 OS=Mus musculus OX=10090 GN=Nid2 PE=1 SV=2;tr|A0A286YCQ5|A0A286YCQ5_MOUSE Nidogen-2 (Fragment) OS=Mus musculus OX=10090 GN=Nid2 PE=1 SV=1	2	11	11	11	4	2	3	3	5	2	2	3	3	4	2	3	3	5	2	2	3	3	4	2	3	3	5	2	2	3	3	12.9	12.9	12.9	153.91	1403	1403;1171	0	28.987	4.1	2.3	3.3	4.1	5.3
sp|O88342|WDR1_MOUSE;tr|A0A0J9YU05|A0A0J9YU05_MOUSE	sp|O88342|WDR1_MOUSE	6;2	6;2	6;2	sp|O88342|WDR1_MOUSE WD repeat-containing protein 1 OS=Mus musculus OX=10090 GN=Wdr1 PE=1 SV=3	2	6	6	6	4	3	3	3	4	3	3	5	4	4	3	3	3	4	3	3	5	4	4	3	3	3	4	3	3	5	4	12.2	12.2	12.2	66.406	606	606;333	0	38.569	10.6	8.1	8.3	8.1	10.6
tr|A0A0R4J097|A0A0R4J097_MOUSE;sp|O88393|TGBR3_MOUSE	tr|A0A0R4J097|A0A0R4J097_MOUSE;sp|O88393|TGBR3_MOUSE	1;1	1;1	1;1	tr|A0A0R4J097|A0A0R4J097_MOUSE Transforming growth factor beta receptor type 3 OS=Mus musculus OX=10090 GN=Tgfbr3 PE=1 SV=1;sp|O88393|TGBR3_MOUSE Transforming growth factor beta receptor type 3 OS=Mus musculus OX=10090 GN=Tgfbr3 PE=1 SV=1	2	1	1	1	0	0	0	1	0	0	1	0	1	0	0	0	1	0	0	1	0	1	0	0	0	1	0	0	1	0	1	1.8	1.8	1.8	93.781	850	850;850	0.0036589	2.5133	0	0	0	1.8	0
sp|O88396|GRPE2_MOUSE	sp|O88396|GRPE2_MOUSE	2	2	2	sp|O88396|GRPE2_MOUSE GrpE protein homolog 2, mitochondrial OS=Mus musculus OX=10090 GN=Grpel2 PE=2 SV=2	1	2	2	2	0	0	0	1	1	2	1	1	0	0	0	0	1	1	2	1	1	0	0	0	0	1	1	2	1	1	0	9.8	9.8	9.8	25.029	224	224	0.00089445	3.2519	0	0	0	4.9	4.9
tr|A0A0N4SVN5|A0A0N4SVN5_MOUSE;sp|O88413|TULP3_MOUSE	tr|A0A0N4SVN5|A0A0N4SVN5_MOUSE;sp|O88413|TULP3_MOUSE	1;1	1;1	1;1	tr|A0A0N4SVN5|A0A0N4SVN5_MOUSE Tubby-related protein 3 (Fragment) OS=Mus musculus OX=10090 GN=Tulp3 PE=1 SV=1;sp|O88413|TULP3_MOUSE Tubby-related protein 3 OS=Mus musculus OX=10090 GN=Tulp3 PE=1 SV=1	2	1	1	1	0	0	1	0	0	0	0	0	0	0	0	1	0	0	0	0	0	0	0	0	1	0	0	0	0	0	0	17.1	17.1	17.1	8.9021	76	76;460	0.00088132	3.0939	0	0	17.1	0	0
sp|O88428|PAPS2_MOUSE	sp|O88428|PAPS2_MOUSE	1	1	1	sp|O88428|PAPS2_MOUSE Bifunctional 3-phosphoadenosine 5-phosphosulfate synthase 2 OS=Mus musculus OX=10090 GN=Papss2 PE=1 SV=2	1	1	1	1	0	0	1	0	1	1	0	1	0	0	0	1	0	1	1	0	1	0	0	0	1	0	1	1	0	1	0	2.7	2.7	2.7	70.35	621	621	0	6.2338	0	0	2.7	0	2.7
sp|O88441|MTX2_MOUSE	sp|O88441|MTX2_MOUSE	3	3	3	sp|O88441|MTX2_MOUSE Metaxin-2 OS=Mus musculus OX=10090 GN=Mtx2 PE=1 SV=1	1	3	3	3	1	2	0	1	1	1	2	2	2	1	2	0	1	1	1	2	2	2	1	2	0	1	1	1	2	2	2	17.1	17.1	17.1	29.758	263	263	0	8.3991	8.4	12.2	0	8.4	8.4
tr|D3Z7G1|D3Z7G1_MOUSE;sp|O88455|DHCR7_MOUSE;tr|A0A140LIT2|A0A140LIT2_MOUSE	tr|D3Z7G1|D3Z7G1_MOUSE;sp|O88455|DHCR7_MOUSE;tr|A0A140LIT2|A0A140LIT2_MOUSE	1;1;1	1;1;1	1;1;1	tr|D3Z7G1|D3Z7G1_MOUSE 7-dehydrocholesterol reductase (Fragment) OS=Mus musculus OX=10090 GN=Dhcr7 PE=1 SV=1;sp|O88455|DHCR7_MOUSE 7-dehydrocholesterol reductase OS=Mus musculus OX=10090 GN=Dhcr7 PE=1 SV=1;tr|A0A140LIT2|A0A140LIT2_MOUSE 7-dehydrocholestero	3	1	1	1	0	0	0	0	0	0	0	0	1	0	0	0	0	0	0	0	0	1	0	0	0	0	0	0	0	0	1	10.2	10.2	10.2	24.098	215	215;471;474	0.0036537	2.5069	0	0	0	0	0
tr|A0A0R4IZW8|A0A0R4IZW8_MOUSE;sp|O88456|CPNS1_MOUSE;tr|A0A0R4J1C2|A0A0R4J1C2_MOUSE;sp|Q9D7J7|CPNS2_MOUSE	tr|A0A0R4IZW8|A0A0R4IZW8_MOUSE;sp|O88456|CPNS1_MOUSE;tr|A0A0R4J1C2|A0A0R4J1C2_MOUSE	5;5;3;1	5;5;3;1	5;5;3;1	tr|A0A0R4IZW8|A0A0R4IZW8_MOUSE Calpain small subunit 1 OS=Mus musculus OX=10090 GN=Capns1 PE=1 SV=1;sp|O88456|CPNS1_MOUSE Calpain small subunit 1 OS=Mus musculus OX=10090 GN=Capns1 PE=1 SV=1;tr|A0A0R4J1C2|A0A0R4J1C2_MOUSE Calpain small subunit 1 OS=Mus mus	4	5	5	5	4	5	3	4	5	3	5	5	5	4	5	3	4	5	3	5	5	5	4	5	3	4	5	3	5	5	5	25.4	25.4	25.4	28.406	268	268;269;200;247	0	76.294	22.8	25.4	17.2	19.8	25.4
sp|O88477|IF2B1_MOUSE	sp|O88477|IF2B1_MOUSE	16	16	16	sp|O88477|IF2B1_MOUSE Insulin-like growth factor 2 mRNA-binding protein 1 OS=Mus musculus OX=10090 GN=Igf2bp1 PE=1 SV=1	1	16	16	16	10	7	9	6	8	6	6	7	7	10	7	9	6	8	6	6	7	7	10	7	9	6	8	6	6	7	7	31	31	31	63.45	577	577	0	158.04	23.2	18	19.9	15.6	17.9
sp|O88487|DC1I2_MOUSE;tr|Q3TPJ8|Q3TPJ8_MOUSE;tr|A2BFF8|A2BFF8_MOUSE;tr|A2BFF9|A2BFF9_MOUSE;tr|A2BFF5|A2BFF5_MOUSE;tr|Q3TYJ3|Q3TYJ3_MOUSE;sp|O88485|DC1I1_MOUSE;tr|D3Z0M6|D3Z0M6_MOUSE	sp|O88487|DC1I2_MOUSE;tr|Q3TPJ8|Q3TPJ8_MOUSE;tr|A2BFF8|A2BFF8_MOUSE;tr|A2BFF9|A2BFF9_MOUSE;tr|A2BFF5|A2BFF5_MOUSE	12;12;11;11;10;1;1;1	12;12;11;11;10;1;1;1	12;12;11;11;10;1;1;1	sp|O88487|DC1I2_MOUSE Cytoplasmic dynein 1 intermediate chain 2 OS=Mus musculus OX=10090 GN=Dync1i2 PE=1 SV=1;tr|Q3TPJ8|Q3TPJ8_MOUSE Cytoplasmic dynein 1 intermediate chain 2 OS=Mus musculus OX=10090 GN=Dync1i2 PE=1 SV=1;tr|A2BFF8|A2BFF8_MOUSE Cytoplasmic	8	12	12	12	8	8	6	7	7	2	9	9	9	8	8	6	7	7	2	9	9	9	8	8	6	7	7	2	9	9	9	32.5	32.5	32.5	68.393	612	612;632;611;638;637;617;628;645	0	160.65	25.7	26	19.3	23	21.6
tr|A3KG44|A3KG44_MOUSE;tr|Q8VC91|Q8VC91_MOUSE;sp|O88522|NEMO_MOUSE;tr|E9Q2Y3|E9Q2Y3_MOUSE;tr|Q7TSS3|Q7TSS3_MOUSE;tr|A3KG40|A3KG40_MOUSE;tr|A3KG41|A3KG41_MOUSE;tr|A3KG38|A3KG38_MOUSE	tr|A3KG44|A3KG44_MOUSE;tr|Q8VC91|Q8VC91_MOUSE;sp|O88522|NEMO_MOUSE;tr|E9Q2Y3|E9Q2Y3_MOUSE;tr|Q7TSS3|Q7TSS3_MOUSE;tr|A3KG40|A3KG40_MOUSE;tr|A3KG41|A3KG41_MOUSE;tr|A3KG38|A3KG38_MOUSE	3;3;3;3;3;2;2;2	3;3;3;3;3;2;2;2	3;3;3;3;3;2;2;2	tr|A3KG44|A3KG44_MOUSE NF-kappa-B essential modulator (Fragment) OS=Mus musculus OX=10090 GN=Ikbkg PE=1 SV=1;tr|Q8VC91|Q8VC91_MOUSE Ikbkg protein OS=Mus musculus OX=10090 GN=Ikbkg PE=1 SV=1;sp|O88522|NEMO_MOUSE NF-kappa-B essential modulator OS=Mus musculu	8	3	3	3	0	1	0	1	1	0	0	0	0	0	1	0	1	1	0	0	0	0	0	1	0	1	1	0	0	0	0	23.2	23.2	23.2	21.964	190	190;411;412;424;430;228;249;265	0	12.896	0	8.4	0	6.8	7.9
sp|O88531|PPT1_MOUSE;tr|B1B0P8|B1B0P8_MOUSE;tr|B1B0P9|B1B0P9_MOUSE	sp|O88531|PPT1_MOUSE;tr|B1B0P8|B1B0P8_MOUSE;tr|B1B0P9|B1B0P9_MOUSE	2;1;1	2;1;1	2;1;1	sp|O88531|PPT1_MOUSE Palmitoyl-protein thioesterase 1 OS=Mus musculus OX=10090 GN=Ppt1 PE=1 SV=2;tr|B1B0P8|B1B0P8_MOUSE Palmitoyl-protein thioesterase 1 OS=Mus musculus OX=10090 GN=Ppt1 PE=1 SV=1;tr|B1B0P9|B1B0P9_MOUSE Palmitoyl-protein thioesterase 1 OS=M	3	2	2	2	0	2	0	0	1	2	1	2	2	0	2	0	0	1	2	1	2	2	0	2	0	0	1	2	1	2	2	10.8	10.8	10.8	34.49	306	306;179;197	0	16.93	0	10.8	0	0	5.9
sp|O88532|ZFR_MOUSE;tr|F6QJP7|F6QJP7_MOUSE;tr|D3Z5G4|D3Z5G4_MOUSE;tr|F6V459|F6V459_MOUSE	sp|O88532|ZFR_MOUSE	8;2;2;1	8;2;2;1	8;2;2;1	sp|O88532|ZFR_MOUSE Zinc finger RNA-binding protein OS=Mus musculus OX=10090 GN=Zfr PE=1 SV=2	4	8	8	8	4	5	3	3	6	0	4	7	5	4	5	3	3	6	0	4	7	5	4	5	3	3	6	0	4	7	5	10.5	10.5	10.5	116.86	1074	1074;299;351;115	0	64.647	6.4	6.1	5.1	4.7	8.1
sp|O88543|CSN3_MOUSE;tr|D3Z036|D3Z036_MOUSE;tr|F6YCA7|F6YCA7_MOUSE	sp|O88543|CSN3_MOUSE	7;1;1	7;1;1	7;1;1	sp|O88543|CSN3_MOUSE COP9 signalosome complex subunit 3 OS=Mus musculus OX=10090 GN=Cops3 PE=1 SV=3	3	7	7	7	5	3	4	5	4	4	4	7	4	5	3	4	5	4	4	4	7	4	5	3	4	5	4	4	4	7	4	22.5	22.5	22.5	47.832	423	423;106;244	0	70.533	16.5	11.8	13.5	18.9	15.4
sp|O88544|CSN4_MOUSE;tr|F6QTS1|F6QTS1_MOUSE;tr|D3YV99|D3YV99_MOUSE;tr|D3Z1R9|D3Z1R9_MOUSE;tr|D6RG47|D6RG47_MOUSE	sp|O88544|CSN4_MOUSE;tr|F6QTS1|F6QTS1_MOUSE;tr|D3YV99|D3YV99_MOUSE	16;9;8;7;3	16;9;8;7;3	16;9;8;7;3	sp|O88544|CSN4_MOUSE COP9 signalosome complex subunit 4 OS=Mus musculus OX=10090 GN=Cops4 PE=1 SV=1;tr|F6QTS1|F6QTS1_MOUSE COP9 signalosome complex subunit 4 (Fragment) OS=Mus musculus OX=10090 GN=Cops4 PE=1 SV=1;tr|D3YV99|D3YV99_MOUSE COP9 signalosome com	5	16	16	16	7	7	6	8	10	6	8	9	10	7	7	6	8	10	6	8	9	10	7	7	6	8	10	6	8	9	10	48.5	48.5	48.5	46.284	406	406;253;244;206;36	0	79.816	27.1	28.8	26.6	28.8	32.3
sp|O88545|CSN6_MOUSE;tr|D3Z0F5|D3Z0F5_MOUSE;tr|F6QK86|F6QK86_MOUSE	sp|O88545|CSN6_MOUSE;tr|D3Z0F5|D3Z0F5_MOUSE	5;5;1	5;5;1	5;5;1	sp|O88545|CSN6_MOUSE COP9 signalosome complex subunit 6 OS=Mus musculus OX=10090 GN=Cops6 PE=1 SV=1;tr|D3Z0F5|D3Z0F5_MOUSE COP9 signalosome complex subunit 6 OS=Mus musculus OX=10090 GN=Cops6 PE=1 SV=1	3	5	5	5	1	1	0	1	0	0	2	1	4	1	1	0	1	0	0	2	1	4	1	1	0	1	0	0	2	1	4	23.5	23.5	23.5	35.88	324	324;297;122	0	18.444	5.6	5.6	0	7.4	0
sp|O88569|ROA2_MOUSE;tr|A0A0N4SUM2|A0A0N4SUM2_MOUSE	sp|O88569|ROA2_MOUSE;tr|A0A0N4SUM2|A0A0N4SUM2_MOUSE	24;14	24;14	24;14	sp|O88569|ROA2_MOUSE Heterogeneous nuclear ribonucleoproteins A2/B1 OS=Mus musculus OX=10090 GN=Hnrnpa2b1 PE=1 SV=2;tr|A0A0N4SUM2|A0A0N4SUM2_MOUSE Heterogeneous nuclear ribonucleoproteins A2/B1 (Fragment) OS=Mus musculus OX=10090 GN=Hnrnpa2b1 PE=1 SV=1	2	24	24	24	18	11	22	16	16	11	12	17	14	18	11	22	16	16	11	12	17	14	18	11	22	16	16	11	12	17	14	58.1	58.1	58.1	37.402	353	353;155	0	323.31	54.1	43.1	58.1	50.4	50.4
sp|O88587|COMT_MOUSE;tr|D3Z227|D3Z227_MOUSE	sp|O88587|COMT_MOUSE;tr|D3Z227|D3Z227_MOUSE	3;2	3;2	3;2	sp|O88587|COMT_MOUSE Catechol O-methyltransferase OS=Mus musculus OX=10090 GN=Comt PE=1 SV=2;tr|D3Z227|D3Z227_MOUSE Catechol O-methyltransferase (Fragment) OS=Mus musculus OX=10090 GN=Comt PE=1 SV=1	2	3	3	3	0	2	0	1	0	1	3	1	2	0	2	0	1	0	1	3	1	2	0	2	0	1	0	1	3	1	2	17.7	17.7	17.7	29.486	265	265;171	0	35.17	0	11.7	0	8.3	0
sp|O88630|GOSR1_MOUSE	sp|O88630|GOSR1_MOUSE	1	1	1	sp|O88630|GOSR1_MOUSE Golgi SNAP receptor complex member 1 OS=Mus musculus OX=10090 GN=Gosr1 PE=1 SV=2	1	1	1	1	1	0	1	1	1	0	0	1	0	1	0	1	1	1	0	0	1	0	1	0	1	1	1	0	0	1	0	5.2	5.2	5.2	28.489	250	250	0	13.386	5.2	0	5.2	5.2	5.2
sp|O88653|LTOR3_MOUSE;tr|A0A0G2JGQ3|A0A0G2JGQ3_MOUSE	sp|O88653|LTOR3_MOUSE;tr|A0A0G2JGQ3|A0A0G2JGQ3_MOUSE	5;3	5;3	5;3	sp|O88653|LTOR3_MOUSE Ragulator complex protein LAMTOR3 OS=Mus musculus OX=10090 GN=Lamtor3 PE=1 SV=1;tr|A0A0G2JGQ3|A0A0G2JGQ3_MOUSE Ragulator complex protein LAMTOR3 (Fragment) OS=Mus musculus OX=10090 GN=Lamtor3 PE=1 SV=1	2	5	5	5	1	1	1	3	1	2	3	2	4	1	1	1	3	1	2	3	2	4	1	1	1	3	1	2	3	2	4	55.6	55.6	55.6	13.553	124	124;36	0	37.416	12.9	22.6	12.9	44.4	12.9
sp|O88665|BRD7_MOUSE	sp|O88665|BRD7_MOUSE	1	1	1	sp|O88665|BRD7_MOUSE Bromodomain-containing protein 7 OS=Mus musculus OX=10090 GN=Brd7 PE=1 SV=1	1	1	1	1	0	0	0	0	0	0	0	1	0	0	0	0	0	0	0	0	1	0	0	0	0	0	0	0	0	1	0	2.8	2.8	2.8	73.999	651	651	0	13.046	0	0	0	0	0
sp|O88668|CREG1_MOUSE;tr|K4DI63|K4DI63_MOUSE;tr|J3QP41|J3QP41_MOUSE	sp|O88668|CREG1_MOUSE;tr|K4DI63|K4DI63_MOUSE;tr|J3QP41|J3QP41_MOUSE	2;1;1	2;1;1	2;1;1	sp|O88668|CREG1_MOUSE Protein CREG1 OS=Mus musculus OX=10090 GN=Creg1 PE=1 SV=1;tr|K4DI63|K4DI63_MOUSE Cellular repressor of E1A-stimulated genes 1, isoform CRA_a OS=Mus musculus OX=10090 GN=Creg1 PE=1 SV=1;tr|J3QP41|J3QP41_MOUSE Protein CREG1 OS=Mus muscu	3	2	2	2	1	1	1	2	2	2	2	2	2	1	1	1	2	2	2	2	2	2	1	1	1	2	2	2	2	2	2	13.2	13.2	13.2	24.452	220	220;94;146	0	11.246	8.2	5	8.2	13.2	13.2
tr|A2AGN7|A2AGN7_MOUSE;sp|O88685|PRS6A_MOUSE;tr|B7ZCF1|B7ZCF1_MOUSE;tr|F6Q2E3|F6Q2E3_MOUSE	tr|A2AGN7|A2AGN7_MOUSE;sp|O88685|PRS6A_MOUSE;tr|B7ZCF1|B7ZCF1_MOUSE	23;23;23;6	23;23;23;6	6;6;6;0	tr|A2AGN7|A2AGN7_MOUSE 26S proteasome regulatory subunit 6A OS=Mus musculus OX=10090 GN=Psmc3 PE=1 SV=1;sp|O88685|PRS6A_MOUSE 26S proteasome regulatory subunit 6A OS=Mus musculus OX=10090 GN=Psmc3 PE=1 SV=2;tr|B7ZCF1|B7ZCF1_MOUSE 26S proteasome regulatory	4	23	23	6	16	13	12	14	14	12	14	14	15	16	13	12	14	14	12	14	14	15	4	6	4	5	4	4	5	4	5	54.8	54.8	15.8	44.669	400	400;442;451;203	0	315.95	42.8	43.2	42.8	48.5	42.5
sp|O88696|CLPP_MOUSE	sp|O88696|CLPP_MOUSE	6	6	6	sp|O88696|CLPP_MOUSE ATP-dependent Clp protease proteolytic subunit, mitochondrial OS=Mus musculus OX=10090 GN=Clpp PE=1 SV=1	1	6	6	6	3	5	3	3	3	3	3	3	3	3	5	3	3	3	3	3	3	3	3	5	3	3	3	3	3	3	3	28.3	28.3	28.3	29.8	272	272	0	66.107	10.7	27.6	10.7	10.7	10.7
sp|O88712|CTBP1_MOUSE;tr|A0A0J9YU62|A0A0J9YU62_MOUSE;tr|A0A0J9YUM4|A0A0J9YUM4_MOUSE;tr|A0A0J9YUR5|A0A0J9YUR5_MOUSE;tr|A0A0J9YTW3|A0A0J9YTW3_MOUSE;tr|A0A0J9YVI3|A0A0J9YVI3_MOUSE	sp|O88712|CTBP1_MOUSE;tr|A0A0J9YU62|A0A0J9YU62_MOUSE;tr|A0A0J9YUM4|A0A0J9YUM4_MOUSE	6;5;3;2;2;1	6;5;3;2;2;1	6;5;3;2;2;1	sp|O88712|CTBP1_MOUSE C-terminal-binding protein 1 OS=Mus musculus OX=10090 GN=Ctbp1 PE=1 SV=2;tr|A0A0J9YU62|A0A0J9YU62_MOUSE C-terminal-binding protein 1 OS=Mus musculus OX=10090 GN=Ctbp1 PE=1 SV=1;tr|A0A0J9YUM4|A0A0J9YUM4_MOUSE C-terminal-binding protein	6	6	6	6	4	3	2	0	2	1	3	2	1	4	3	2	0	2	1	3	2	1	4	3	2	0	2	1	3	2	1	20.4	20.4	20.4	47.744	441	441;429;337;117;180;85	0	33.976	15.4	9.1	5	0	10.9
sp|O88736|DHB7_MOUSE;tr|Q8C5N9|Q8C5N9_MOUSE	sp|O88736|DHB7_MOUSE;tr|Q8C5N9|Q8C5N9_MOUSE	1;1	1;1	1;1	sp|O88736|DHB7_MOUSE 3-keto-steroid reductase OS=Mus musculus OX=10090 GN=Hsd17b7 PE=1 SV=1;tr|Q8C5N9|Q8C5N9_MOUSE 3-keto-steroid reductase OS=Mus musculus OX=10090 GN=Hsd17b7 PE=1 SV=1	2	1	1	1	1	1	0	1	1	1	1	1	1	1	1	0	1	1	1	1	1	1	1	1	0	1	1	1	1	1	1	3.6	3.6	3.6	37.316	334	334;362	0	24.27	3.6	3.6	0	3.6	3.6
tr|S4R1L5|S4R1L5_MOUSE;tr|S4R2P8|S4R2P8_MOUSE;sp|O88738|BIRC6_MOUSE;tr|S4R268|S4R268_MOUSE;tr|J3QP64|J3QP64_MOUSE	tr|S4R1L5|S4R1L5_MOUSE;tr|S4R2P8|S4R2P8_MOUSE;sp|O88738|BIRC6_MOUSE	8;8;8;2;1	8;8;8;2;1	8;8;8;2;1	tr|S4R1L5|S4R1L5_MOUSE Baculoviral IAP repeat-containing protein 6 OS=Mus musculus OX=10090 GN=Birc6 PE=1 SV=1;tr|S4R2P8|S4R2P8_MOUSE Baculoviral IAP repeat-containing protein 6 OS=Mus musculus OX=10090 GN=Birc6 PE=1 SV=1;sp|O88738|BIRC6_MOUSE Baculoviral	5	8	8	8	2	6	2	2	1	2	3	3	2	2	6	2	2	1	2	3	3	2	2	6	2	2	1	2	3	3	2	2.5	2.5	2.5	529.32	4853	4853;4869;4882;597;973	0	19.731	0.7	1.9	0.7	0.7	0.2
sp|O88746|TOM1_MOUSE;tr|Q3UDC3|Q3UDC3_MOUSE;tr|A0A1D5RM84|A0A1D5RM84_MOUSE;tr|A0A1D5RM45|A0A1D5RM45_MOUSE	sp|O88746|TOM1_MOUSE;tr|Q3UDC3|Q3UDC3_MOUSE	5;5;2;1	5;5;2;1	5;5;2;1	sp|O88746|TOM1_MOUSE Target of Myb protein 1 OS=Mus musculus OX=10090 GN=Tom1 PE=1 SV=1;tr|Q3UDC3|Q3UDC3_MOUSE Target of Myb protein 1 OS=Mus musculus OX=10090 GN=Tom1 PE=1 SV=1	4	5	5	5	3	2	3	1	4	1	2	1	2	3	2	3	1	4	1	2	1	2	3	2	3	1	4	1	2	1	2	15.7	15.7	15.7	54.325	492	492;516;141;97	0	19.801	10	6.7	8.9	2.6	13.4
sp|O88796|RPP30_MOUSE	sp|O88796|RPP30_MOUSE	1	1	1	sp|O88796|RPP30_MOUSE Ribonuclease P protein subunit p30 OS=Mus musculus OX=10090 GN=Rpp30 PE=1 SV=1	1	1	1	1	0	1	0	0	0	0	1	1	0	0	1	0	0	0	0	1	1	0	0	1	0	0	0	0	1	1	0	3.4	3.4	3.4	29.473	268	268	0.0098195	1.9256	0	3.4	0	0	0
sp|O88811|STAM2_MOUSE	sp|O88811|STAM2_MOUSE	4	4	4	sp|O88811|STAM2_MOUSE Signal transducing adapter molecule 2 OS=Mus musculus OX=10090 GN=Stam2 PE=1 SV=1	1	4	4	4	3	1	3	2	2	2	3	2	1	3	1	3	2	2	2	3	2	1	3	1	3	2	2	2	3	2	1	11.7	11.7	11.7	57.454	523	523	0	15.692	7.3	2.7	7.3	5.2	7.1
sp|O88844|IDHC_MOUSE;tr|A0A087WPT4|A0A087WPT4_MOUSE;tr|A0A087WRS9|A0A087WRS9_MOUSE;tr|D3YVY3|D3YVY3_MOUSE;tr|A0A087WRM4|A0A087WRM4_MOUSE	sp|O88844|IDHC_MOUSE	26;12;12;8;6	26;12;12;8;6	25;11;11;7;6	sp|O88844|IDHC_MOUSE Isocitrate dehydrogenase [NADP] cytoplasmic OS=Mus musculus OX=10090 GN=Idh1 PE=1 SV=2	5	26	26	25	19	15	17	16	20	15	19	20	20	19	15	17	16	20	15	19	20	20	18	14	16	15	19	14	18	19	19	55.1	55.1	52.9	46.674	414	414;187;202;143;84	0	323.31	51.9	44.9	46.1	44.7	50
sp|O88851|RBBP9_MOUSE	sp|O88851|RBBP9_MOUSE	2	2	2	sp|O88851|RBBP9_MOUSE Putative hydrolase RBBP9 OS=Mus musculus OX=10090 GN=Rbbp9 PE=1 SV=2	1	2	2	2	1	0	0	0	1	1	1	0	1	1	0	0	0	1	1	1	0	1	1	0	0	0	1	1	1	0	1	20.4	20.4	20.4	20.911	186	186	0	5.4119	8.6	0	0	0	8.6
sp|O88952|LIN7C_MOUSE;sp|Q8JZS0|LIN7A_MOUSE;tr|Q3TUM0|Q3TUM0_MOUSE;sp|O88951|LIN7B_MOUSE	sp|O88952|LIN7C_MOUSE	10;3;2;2	10;3;2;2	10;3;2;2	sp|O88952|LIN7C_MOUSE Protein lin-7 homolog C OS=Mus musculus OX=10090 GN=Lin7c PE=1 SV=2	4	10	10	10	5	3	5	2	2	1	4	4	3	5	3	5	2	2	1	4	4	3	5	3	5	2	2	1	4	4	3	58.4	58.4	58.4	21.834	197	197;233;111;207	0	40.586	34.5	24.4	30.5	15.7	15.7
sp|O88958|GNPI1_MOUSE	sp|O88958|GNPI1_MOUSE	1	1	1	sp|O88958|GNPI1_MOUSE Glucosamine-6-phosphate isomerase 1 OS=Mus musculus OX=10090 GN=Gnpda1 PE=1 SV=3	1	1	1	1	0	1	0	0	1	0	1	0	0	0	1	0	0	1	0	1	0	0	0	1	0	0	1	0	1	0	0	4.2	4.2	4.2	32.549	289	289	0	6.8609	0	4.2	0	0	4.2
sp|O88967|YMEL1_MOUSE	sp|O88967|YMEL1_MOUSE	4	4	4	sp|O88967|YMEL1_MOUSE ATP-dependent zinc metalloprotease YME1L1 OS=Mus musculus OX=10090 GN=Yme1l1 PE=1 SV=1	1	4	4	4	0	2	1	2	1	0	1	2	1	0	2	1	2	1	0	1	2	1	0	2	1	2	1	0	1	2	1	7	7	7	80.027	715	715	0	14.666	0	3.4	3.6	4.9	2.8
sp|O88983|STX8_MOUSE;tr|Q9D0J1|Q9D0J1_MOUSE	sp|O88983|STX8_MOUSE	5;2	5;2	5;2	sp|O88983|STX8_MOUSE Syntaxin-8 OS=Mus musculus OX=10090 GN=Stx8 PE=1 SV=1	2	5	5	5	3	2	3	3	2	2	2	3	2	3	2	3	3	2	2	2	3	2	3	2	3	3	2	2	2	3	2	22.5	22.5	22.5	26.925	236	236;130	0	57.687	14.8	11.9	19.1	15.3	11.9
sp|O88986|KBL_MOUSE;tr|E9PWY6|E9PWY6_MOUSE;tr|A0A2R8VHE4|A0A2R8VHE4_MOUSE	sp|O88986|KBL_MOUSE;tr|E9PWY6|E9PWY6_MOUSE	7;5;3	7;5;3	7;5;3	sp|O88986|KBL_MOUSE 2-amino-3-ketobutyrate coenzyme A ligase, mitochondrial OS=Mus musculus OX=10090 GN=Gcat PE=1 SV=2;tr|E9PWY6|E9PWY6_MOUSE 2-amino-3-ketobutyrate coenzyme A ligase, mitochondrial OS=Mus musculus OX=10090 GN=Gcat PE=1 SV=1	3	7	7	7	3	1	2	2	3	2	2	2	3	3	1	2	2	3	2	2	2	3	3	1	2	2	3	2	2	2	3	21.9	21.9	21.9	44.93	416	416;382;227	0	58.906	12.7	4.3	9.4	9.4	12.3
sp|O89017|LGMN_MOUSE	sp|O89017|LGMN_MOUSE	2	2	2	sp|O89017|LGMN_MOUSE Legumain OS=Mus musculus OX=10090 GN=Lgmn PE=1 SV=1	1	2	2	2	2	1	1	2	2	2	2	2	1	2	1	1	2	2	2	2	2	1	2	1	1	2	2	2	2	2	1	5.5	5.5	5.5	49.372	435	435	0	30.375	5.5	3.9	5.5	5.5	5.5
sp|O89023|TPP1_MOUSE	sp|O89023|TPP1_MOUSE	4	4	4	sp|O89023|TPP1_MOUSE Tripeptidyl-peptidase 1 OS=Mus musculus OX=10090 GN=Tpp1 PE=1 SV=2	1	4	4	4	2	3	3	3	3	2	3	3	3	2	3	3	3	3	2	3	3	3	2	3	3	3	3	2	3	3	3	10.9	10.9	10.9	61.341	562	562	0	76.374	5	8.7	7.1	8.7	8.7
sp|O89051|ITM2B_MOUSE	sp|O89051|ITM2B_MOUSE	2	2	2	sp|O89051|ITM2B_MOUSE Integral membrane protein 2B OS=Mus musculus OX=10090 GN=Itm2b PE=1 SV=1	1	2	2	2	0	1	0	1	1	1	0	0	0	0	1	0	1	1	1	0	0	0	0	1	0	1	1	1	0	0	0	9	9	9	30.26	266	266	0.0047646	2.4353	0	4.1	0	4.9	4.9
sp|O89079|COPE_MOUSE;tr|D3Z315|D3Z315_MOUSE;tr|F6YFR7|F6YFR7_MOUSE;tr|F6XIG5|F6XIG5_MOUSE;tr|E9Q6I5|E9Q6I5_MOUSE	sp|O89079|COPE_MOUSE;tr|D3Z315|D3Z315_MOUSE;tr|F6YFR7|F6YFR7_MOUSE	9;7;5;3;1	9;7;5;3;1	9;7;5;3;1	sp|O89079|COPE_MOUSE Coatomer subunit epsilon OS=Mus musculus OX=10090 GN=Cope PE=1 SV=3;tr|D3Z315|D3Z315_MOUSE Coatomer subunit epsilon (Fragment) OS=Mus musculus OX=10090 GN=Cope PE=1 SV=1;tr|F6YFR7|F6YFR7_MOUSE Coatomer subunit epsilon (Fragment) OS=Mus	5	9	9	9	5	4	2	5	6	6	5	5	5	5	4	2	5	6	6	5	5	5	5	4	2	5	6	6	5	5	5	43.5	43.5	43.5	34.567	308	308;227;234;116;112	0	50.206	28.6	19.5	8.4	19.8	28.6
tr|G3X8Q0|G3X8Q0_MOUSE;sp|O89090|SP1_MOUSE;tr|E9Q0S7|E9Q0S7_MOUSE;tr|E9Q2V3|E9Q2V3_MOUSE;tr|E9Q113|E9Q113_MOUSE	tr|G3X8Q0|G3X8Q0_MOUSE;sp|O89090|SP1_MOUSE;tr|E9Q0S7|E9Q0S7_MOUSE;tr|E9Q2V3|E9Q2V3_MOUSE;tr|E9Q113|E9Q113_MOUSE	2;2;1;1;1	2;2;1;1;1	2;2;1;1;1	tr|G3X8Q0|G3X8Q0_MOUSE Trans-acting transcription factor 1 OS=Mus musculus OX=10090 GN=Sp1 PE=1 SV=1;sp|O89090|SP1_MOUSE Transcription factor Sp1 OS=Mus musculus OX=10090 GN=Sp1 PE=1 SV=2;tr|E9Q0S7|E9Q0S7_MOUSE Transcription factor Sp1 (Fragment) OS=Mus mu	5	2	2	2	1	1	1	0	0	0	0	1	0	1	1	1	0	0	0	0	1	0	1	1	1	0	0	0	0	1	0	4.6	4.6	4.6	80.443	781	781;784;55;105;183	0	12.986	2.7	1.9	1.9	0	0
sp|O89098|CYTF_MOUSE	sp|O89098|CYTF_MOUSE	1	1	1	sp|O89098|CYTF_MOUSE Cystatin-F OS=Mus musculus OX=10090 GN=Cst7 PE=2 SV=1	1	1	1	1	1	0	0	0	0	1	0	0	0	1	0	0	0	0	1	0	0	0	1	0	0	0	0	1	0	0	0	6.2	6.2	6.2	16.38	144	144	1	-2	6.2	0	0	0	0
sp|O89110|CASP8_MOUSE;tr|A0A087WQT6|A0A087WQT6_MOUSE	sp|O89110|CASP8_MOUSE;tr|A0A087WQT6|A0A087WQT6_MOUSE	3;3	3;3	3;3	sp|O89110|CASP8_MOUSE Caspase-8 OS=Mus musculus OX=10090 GN=Casp8 PE=1 SV=1;tr|A0A087WQT6|A0A087WQT6_MOUSE Caspase-8 OS=Mus musculus OX=10090 GN=Casp8 PE=1 SV=1	2	3	3	3	0	0	1	2	3	2	1	2	1	0	0	1	2	3	2	1	2	1	0	0	1	2	3	2	1	2	1	8.5	8.5	8.5	55.356	480	480;500	0	6.7619	0	0	3.1	5.6	8.5
tr|B2KGR2|B2KGR2_MOUSE;sp|O89112|LANC1_MOUSE	tr|B2KGR2|B2KGR2_MOUSE;sp|O89112|LANC1_MOUSE	1;1	1;1	1;1	tr|B2KGR2|B2KGR2_MOUSE LanC-like protein 1 (Fragment) OS=Mus musculus OX=10090 GN=Lancl1 PE=1 SV=1;sp|O89112|LANC1_MOUSE LanC-like protein 1 OS=Mus musculus OX=10090 GN=Lancl1 PE=1 SV=1	2	1	1	1	0	1	0	1	1	0	1	1	1	0	1	0	1	1	0	1	1	1	0	1	0	1	1	0	1	1	1	6.9	6.9	6.9	19.656	173	173;399	0.00092138	3.6518	0	6.9	0	6.9	6.9
sp|P00375|DYR_MOUSE	sp|P00375|DYR_MOUSE	3	3	3	sp|P00375|DYR_MOUSE Dihydrofolate reductase OS=Mus musculus OX=10090 GN=Dhfr PE=1 SV=3	1	3	3	3	1	2	1	1	1	1	1	1	3	1	2	1	1	1	1	1	1	3	1	2	1	1	1	1	1	1	3	23.5	23.5	23.5	21.606	187	187	0	8.8218	8.6	18.2	8.6	8.6	8.6
sp|P00405|COX2_MOUSE	sp|P00405|COX2_MOUSE	5	5	5	sp|P00405|COX2_MOUSE Cytochrome c oxidase subunit 2 OS=Mus musculus OX=10090 GN=Mtco2 PE=1 SV=1	1	5	5	5	3	4	3	4	4	3	3	3	4	3	4	3	4	4	3	3	3	4	3	4	3	4	4	3	3	3	4	27.8	27.8	27.8	25.976	227	227	0	114	16.3	24.7	16.3	20.7	20.7
sp|P00493|HPRT_MOUSE	sp|P00493|HPRT_MOUSE	7	7	7	sp|P00493|HPRT_MOUSE Hypoxanthine-guanine phosphoribosyltransferase OS=Mus musculus OX=10090 GN=Hprt1 PE=1 SV=3	1	7	7	7	4	4	3	3	3	3	4	4	5	4	4	3	3	3	3	4	4	5	4	4	3	3	3	3	4	4	5	30.7	30.7	30.7	24.57	218	218	0	16.981	21.6	20.2	21.6	15.6	15.6
sp|P00920|CAH2_MOUSE	sp|P00920|CAH2_MOUSE	1	1	1	sp|P00920|CAH2_MOUSE Carbonic anhydrase 2 OS=Mus musculus OX=10090 GN=Ca2 PE=1 SV=4	1	1	1	1	1	1	1	1	1	1	1	1	1	1	1	1	1	1	1	1	1	1	1	1	1	1	1	1	1	1	1	6.2	6.2	6.2	29.032	260	260	0.00031807	4.0796	6.2	6.2	6.2	6.2	6.2
sp|P01027|CO3_MOUSE;tr|H3BL60|H3BL60_MOUSE;tr|H3BKW9|H3BKW9_MOUSE;CON__Q2UVX4	sp|P01027|CO3_MOUSE	12;1;1;1	12;1;1;1	12;1;1;1	sp|P01027|CO3_MOUSE Complement C3 OS=Mus musculus OX=10090 GN=C3 PE=1 SV=3	4	12	12	12	4	6	5	5	4	2	5	5	9	4	6	5	5	4	2	5	5	9	4	6	5	5	4	2	5	5	9	10.9	10.9	10.9	186.48	1663	1663;102;185;1662	0	57.436	3.7	5.9	5.2	4.6	3.7
tr|A0A1L1SUX8|A0A1L1SUX8_MOUSE;sp|P01831|THY1_MOUSE	tr|A0A1L1SUX8|A0A1L1SUX8_MOUSE;sp|P01831|THY1_MOUSE	4;4	4;4	4;4	tr|A0A1L1SUX8|A0A1L1SUX8_MOUSE Thy-1 membrane glycoprotein (Fragment) OS=Mus musculus OX=10090 GN=Thy1 PE=1 SV=1;sp|P01831|THY1_MOUSE Thy-1 membrane glycoprotein OS=Mus musculus OX=10090 GN=Thy1 PE=1 SV=1	2	4	4	4	3	2	2	1	3	1	2	3	3	3	2	2	1	3	1	2	3	3	3	2	2	1	3	1	2	3	3	30.4	30.4	30.4	14.038	125	125;162	0	37.955	20.8	21.6	20	8	20.8
sp|P01887|B2MG_MOUSE	sp|P01887|B2MG_MOUSE	1	1	1	sp|P01887|B2MG_MOUSE Beta-2-microglobulin OS=Mus musculus OX=10090 GN=B2m PE=1 SV=2	1	1	1	1	0	1	0	1	1	0	1	1	1	0	1	0	1	1	0	1	1	1	0	1	0	1	1	0	1	1	1	8.4	8.4	8.4	13.779	119	119	0.0084148	2.07	0	8.4	0	8.4	8.4
sp|P01897|HA1L_MOUSE	sp|P01897|HA1L_MOUSE	7	1	1	sp|P01897|HA1L_MOUSE H-2 class I histocompatibility antigen, L-D alpha chain OS=Mus musculus OX=10090 GN=H2-L PE=1 SV=2	1	7	1	1	5	3	4	4	3	2	5	5	5	1	1	1	0	1	0	1	1	1	1	1	1	0	1	0	1	1	1	22.9	4.1	4.1	40.711	362	362	0	4.308	19.3	12.7	15.7	14.9	11.9
sp|P01899|HA11_MOUSE;tr|Q8HWB2|Q8HWB2_MOUSE;sp|P01896|HA1Z_MOUSE;tr|G3UXE9|G3UXE9_MOUSE;tr|E9PX63|E9PX63_MOUSE;tr|E9Q0G4|E9Q0G4_MOUSE;tr|O19441|O19441_MOUSE;tr|A7VMS6|A7VMS6_MOUSE;sp|P01895|HA1Y_MOUSE;sp|P01898|HA10_MOUSE;sp|P14427|HA14_MOUSE;tr|Q4KN81|Q4KN81_MOUSE;tr|G3UX20|G3UX20_MOUSE;sp|P14429|HA17_MOUSE;tr|G3UZP7|G3UZP7_MOUSE;sp|P14430|HA18_MOUSE;tr|E9QJR9|E9QJR9_MOUSE;tr|E9PWT4|E9PWT4_MOUSE…	sp|P01899|HA11_MOUSE;tr|Q8HWB2|Q8HWB2_MOUSE	8;4;3;2;2;2;2;2;2;2;1;1;1;1;1;1;1;1;1;1;1;1	8;4;3;2;2;2;2;2;2;2;1;1;1;1;1;1;1;1;1;1;1;1	1;1;0;1;1;1;1;1;0;1;0;1;0;0;0;0;0;0;1;0;1;0	sp|P01899|HA11_MOUSE H-2 class I histocompatibility antigen, D-B alpha chain OS=Mus musculus OX=10090 GN=H2-D1 PE=1 SV=2;tr|Q8HWB2|Q8HWB2_MOUSE Histocompatibility 2, Q region locus 4 OS=Mus musculus OX=10090 GN=H2-Q4 PE=1 SV=1	22	8	8	1	6	3	4	5	4	3	5	6	6	6	3	4	5	4	3	5	6	6	1	1	1	1	1	1	1	1	1	26.2	26.2	3.9	40.836	362	362;354;185;396;341;393;368;368;298;325;368;360;90;334;95;326;325;310;257;187;114;326	0	37.165	22.7	12.4	15.5	18.8	15.2
sp|P01902|HA1D_MOUSE	sp|P01902|HA1D_MOUSE	1	1	1	sp|P01902|HA1D_MOUSE H-2 class I histocompatibility antigen, K-D alpha chain OS=Mus musculus OX=10090 GN=H2-K1 PE=1 SV=1	1	1	1	1	0	0	1	0	0	0	0	0	0	0	0	1	0	0	0	0	0	0	0	0	1	0	0	0	0	0	0	3.8	3.8	3.8	41.489	368	368	0.0061264	2.3686	0	0	3.8	0	0
tr|E0CZ27|E0CZ27_MOUSE;tr|F8WI35|F8WI35_MOUSE;sp|P84244|H33_MOUSE;sp|P84228|H32_MOUSE;sp|P68433|H31_MOUSE;sp|P02301|H3C_MOUSE;tr|A0A1W2P768|A0A1W2P768_MOUSE	tr|E0CZ27|E0CZ27_MOUSE;tr|F8WI35|F8WI35_MOUSE;sp|P84244|H33_MOUSE;sp|P84228|H32_MOUSE;sp|P68433|H31_MOUSE;sp|P02301|H3C_MOUSE;tr|A0A1W2P768|A0A1W2P768_MOUSE	1;1;1;1;1;1;1	1;1;1;1;1;1;1	1;1;1;1;1;1;1	tr|E0CZ27|E0CZ27_MOUSE Histone H3 (Fragment) OS=Mus musculus OX=10090 GN=H3f3a PE=3 SV=1;tr|F8WI35|F8WI35_MOUSE Histone H3 OS=Mus musculus OX=10090 GN=H3f3a PE=1 SV=1;sp|P84244|H33_MOUSE Histone H3.3 OS=Mus musculus OX=10090 GN=H3f3a PE=1 SV=2;sp|P84228|H3	7	1	1	1	1	1	1	0	1	0	1	1	1	1	1	1	0	1	0	1	1	1	1	1	1	0	1	0	1	1	1	9.2	9.2	9.2	13.322	119	119;135;136;136;136;136;181	0	5.789	9.2	9.2	9.2	0	9.2
tr|I7HIK9|I7HIK9_MOUSE;tr|Q80ZA1|Q80ZA1_MOUSE;sp|P02340|P53_MOUSE;tr|Q549C9|Q549C9_MOUSE	tr|I7HIK9|I7HIK9_MOUSE;tr|Q80ZA1|Q80ZA1_MOUSE;sp|P02340|P53_MOUSE;tr|Q549C9|Q549C9_MOUSE	1;1;1;1	1;1;1;1	1;1;1;1	tr|I7HIK9|I7HIK9_MOUSE Cellular tumor antigen p53 OS=Mus musculus OX=10090 GN=Trp53 PE=1 SV=1;tr|Q80ZA1|Q80ZA1_MOUSE Cellular tumor antigen p53 OS=Mus musculus OX=10090 GN=Trp53 PE=1 SV=1;sp|P02340|P53_MOUSE Cellular tumor antigen p53 OS=Mus musculus OX=10	4	1	1	1	0	0	0	1	0	0	1	1	1	0	0	0	1	0	0	1	1	1	0	0	0	1	0	0	1	1	1	5	5	5	42.15	378	378;381;387;390	0	6.6618	0	0	0	5	0
sp|P02469|LAMB1_MOUSE;tr|E9QN70|E9QN70_MOUSE	sp|P02469|LAMB1_MOUSE;tr|E9QN70|E9QN70_MOUSE	22;22	22;22	22;22	sp|P02469|LAMB1_MOUSE Laminin subunit beta-1 OS=Mus musculus OX=10090 GN=Lamb1 PE=1 SV=3;tr|E9QN70|E9QN70_MOUSE Laminin subunit beta-1 OS=Mus musculus OX=10090 GN=Lamb1 PE=1 SV=1	2	22	22	22	9	10	10	11	12	7	12	7	10	9	10	10	11	12	7	12	7	10	9	10	10	11	12	7	12	7	10	15.9	15.9	15.9	197.09	1786	1786;1834	0	219.56	8.4	8.9	9.1	9.7	11.1
sp|P03888|NU1M_MOUSE	sp|P03888|NU1M_MOUSE	1	1	1	sp|P03888|NU1M_MOUSE NADH-ubiquinone oxidoreductase chain 1 OS=Mus musculus OX=10090 GN=Mtnd1 PE=1 SV=3	1	1	1	1	0	0	0	0	0	0	0	0	1	0	0	0	0	0	0	0	0	1	0	0	0	0	0	0	0	0	1	6	6	6	36.059	318	318	0.0061179	2.3627	0	0	0	0	0
sp|P03930|ATP8_MOUSE	sp|P03930|ATP8_MOUSE	2	2	2	sp|P03930|ATP8_MOUSE ATP synthase protein 8 OS=Mus musculus OX=10090 GN=Mtatp8 PE=1 SV=1	1	2	2	2	1	1	0	1	1	1	1	1	2	1	1	0	1	1	1	1	1	2	1	1	0	1	1	1	1	1	2	34.3	34.3	34.3	7.7662	67	67	0	4.3733	14.9	14.9	0	14.9	14.9
sp|P03958|ADA_MOUSE	sp|P03958|ADA_MOUSE	3	3	3	sp|P03958|ADA_MOUSE Adenosine deaminase OS=Mus musculus OX=10090 GN=Ada PE=1 SV=3	1	3	3	3	2	0	0	1	0	0	0	2	1	2	0	0	1	0	0	0	2	1	2	0	0	1	0	0	0	2	1	9.7	9.7	9.7	39.991	352	352	0	5.6767	7.1	0	0	3.1	0
sp|P04768|PR2C3_MOUSE;sp|P04095|PR2C2_MOUSE	sp|P04768|PR2C3_MOUSE;sp|P04095|PR2C2_MOUSE	1;1	1;1	1;1	sp|P04768|PR2C3_MOUSE Prolactin-2C3 OS=Mus musculus OX=10090 GN=Prl2c3 PE=1 SV=2;sp|P04095|PR2C2_MOUSE Prolactin-2C2 OS=Mus musculus OX=10090 GN=Prl2c2 PE=1 SV=1	2	1	1	1	0	0	0	0	0	0	1	0	0	0	0	0	0	0	0	1	0	0	0	0	0	0	0	0	1	0	0	8	8	8	25.338	224	224;224	0	6.2631	0	0	0	0	0
sp|P04117|FABP4_MOUSE	sp|P04117|FABP4_MOUSE	1	1	1	sp|P04117|FABP4_MOUSE Fatty acid-binding protein, adipocyte OS=Mus musculus OX=10090 GN=Fabp4 PE=1 SV=3	1	1	1	1	0	1	0	0	0	0	0	0	0	0	1	0	0	0	0	0	0	0	0	1	0	0	0	0	0	0	0	9.1	9.1	9.1	14.65	132	132	0.0068662	2.2008	0	9.1	0	0	0
sp|P05063|ALDOC_MOUSE	sp|P05063|ALDOC_MOUSE	3	1	1	sp|P05063|ALDOC_MOUSE Fructose-bisphosphate aldolase C OS=Mus musculus OX=10090 GN=Aldoc PE=1 SV=4	1	3	1	1	2	1	1	0	0	0	1	0	0	1	0	0	0	0	0	1	0	0	1	0	0	0	0	0	1	0	0	8.8	4.4	4.4	39.394	363	363	0.0068776	2.2156	6.9	1.9	2.5	0	0
sp|P05064|ALDOA_MOUSE;tr|A6ZI44|A6ZI44_MOUSE;tr|D3YWI1|D3YWI1_MOUSE;tr|D3Z510|D3Z510_MOUSE;tr|A0A0U1RPN8|A0A0U1RPN8_MOUSE;tr|A0A0U1RPT5|A0A0U1RPT5_MOUSE;tr|D3YV98|D3YV98_MOUSE;tr|Q9CPQ9|Q9CPQ9_MOUSE;tr|A6ZI46|A6ZI46_MOUSE;tr|A6ZI47|A6ZI47_MOUSE;sp|Q91Y97|ALDOB_MOUSE	sp|P05064|ALDOA_MOUSE;tr|A6ZI44|A6ZI44_MOUSE;tr|D3YWI1|D3YWI1_MOUSE;tr|D3Z510|D3Z510_MOUSE;tr|A0A0U1RPN8|A0A0U1RPN8_MOUSE;tr|A0A0U1RPT5|A0A0U1RPT5_MOUSE;tr|D3YV98|D3YV98_MOUSE;tr|Q9CPQ9|Q9CPQ9_MOUSE;tr|A6ZI46|A6ZI46_MOUSE;tr|A6ZI47|A6ZI47_MOUSE	26;26;20;19;19;18;17;15;15;13;1	26;26;20;19;19;18;17;15;15;13;1	24;24;18;18;18;17;17;13;13;12;0	sp|P05064|ALDOA_MOUSE Fructose-bisphosphate aldolase A OS=Mus musculus OX=10090 GN=Aldoa PE=1 SV=2;tr|A6ZI44|A6ZI44_MOUSE Fructose-bisphosphate aldolase OS=Mus musculus OX=10090 GN=Aldoa PE=1 SV=1;tr|D3YWI1|D3YWI1_MOUSE Fructose-bisphosphate aldolase (Frag	11	26	26	24	21	15	20	11	13	12	13	17	13	21	15	20	11	13	12	13	17	13	20	14	19	11	13	12	13	17	13	63.7	63.7	59.3	39.355	364	364;418;236;180;190;209;193;364;419;364;364	0	323.31	61.3	49.2	61.3	40.7	44.8
sp|P05201|AATC_MOUSE;tr|F7ALS6|F7ALS6_MOUSE	sp|P05201|AATC_MOUSE	11;5	11;5	11;5	sp|P05201|AATC_MOUSE Aspartate aminotransferase, cytoplasmic OS=Mus musculus OX=10090 GN=Got1 PE=1 SV=3	2	11	11	11	6	9	5	4	7	4	7	7	7	6	9	5	4	7	4	7	7	7	6	9	5	4	7	4	7	7	7	34.9	34.9	34.9	46.247	413	413;182	0	96.005	24.2	33.7	16.9	15.3	27.6
sp|P05202|AATM_MOUSE	sp|P05202|AATM_MOUSE	16	16	16	sp|P05202|AATM_MOUSE Aspartate aminotransferase, mitochondrial OS=Mus musculus OX=10090 GN=Got2 PE=1 SV=1	1	16	16	16	16	10	15	8	12	10	9	13	11	16	10	15	8	12	10	9	13	11	16	10	15	8	12	10	9	13	11	35.8	35.8	35.8	47.411	430	430	0	203.31	35.8	25.8	35.6	27.9	32.1
sp|P05213|TBA1B_MOUSE;sp|P68373|TBA1C_MOUSE;tr|A0A2R8VHF3|A0A2R8VHF3_MOUSE;sp|Q9JJZ2|TBA8_MOUSE;sp|Q3UX10|TBAL3_MOUSE	sp|P05213|TBA1B_MOUSE;sp|P68373|TBA1C_MOUSE;tr|A0A2R8VHF3|A0A2R8VHF3_MOUSE	24;22;13;11;2	24;22;13;11;2	0;0;0;0;0	sp|P05213|TBA1B_MOUSE Tubulin alpha-1B chain OS=Mus musculus OX=10090 GN=Tuba1b PE=1 SV=2;sp|P68373|TBA1C_MOUSE Tubulin alpha-1C chain OS=Mus musculus OX=10090 GN=Tuba1c PE=1 SV=1;tr|A0A2R8VHF3|A0A2R8VHF3_MOUSE Tubulin alpha chain (Fragment) OS=Mus musculu	5	24	24	0	19	15	17	15	15	14	14	18	15	19	15	17	15	15	14	14	18	15	0	0	0	0	0	0	0	0	0	53	53	0	50.151	451	451;449;267;449;446	0	323.31	46.3	44.1	47.5	42.4	43.2
tr|F8WI90|F8WI90_MOUSE;sp|P05480|SRC_MOUSE;tr|D3YZ57|D3YZ57_MOUSE;sp|P39688|FYN_MOUSE;sp|Q04736|YES_MOUSE;sp|P06240|LCK_MOUSE;sp|P25911|LYN_MOUSE;tr|E9Q696|E9Q696_MOUSE;tr|F6UND7|F6UND7_MOUSE;tr|A0A087WQ04|A0A087WQ04_MOUSE;sp|P08103|HCK_MOUSE	tr|F8WI90|F8WI90_MOUSE;sp|P05480|SRC_MOUSE;tr|D3YZ57|D3YZ57_MOUSE;sp|P39688|FYN_MOUSE;sp|Q04736|YES_MOUSE	3;3;2;2;2;1;1;1;1;1;1	3;3;2;2;2;1;1;1;1;1;1	3;3;2;2;2;1;1;1;1;1;1	tr|F8WI90|F8WI90_MOUSE Tyrosine-protein kinase OS=Mus musculus OX=10090 GN=Src PE=1 SV=1;sp|P05480|SRC_MOUSE Neuronal proto-oncogene tyrosine-protein kinase Src OS=Mus musculus OX=10090 GN=Src PE=1 SV=4;tr|D3YZ57|D3YZ57_MOUSE Tyrosine-protein kinase OS=Mus	11	3	3	3	1	2	1	0	1	0	2	1	2	1	2	1	0	1	0	2	1	2	1	2	1	0	1	0	2	1	2	6.4	6.4	6.4	59.89	535	535;541;482;537;541;509;512;520;524;524;524	0	11.227	1.9	4.5	1.9	0	1.9
sp|P05622|PGFRB_MOUSE;tr|E9QPE2|E9QPE2_MOUSE;tr|E9QN12|E9QN12_MOUSE	sp|P05622|PGFRB_MOUSE;tr|E9QPE2|E9QPE2_MOUSE;tr|E9QN12|E9QN12_MOUSE	9;9;9	9;9;9	9;9;9	sp|P05622|PGFRB_MOUSE Platelet-derived growth factor receptor beta OS=Mus musculus OX=10090 GN=Pdgfrb PE=1 SV=1;tr|E9QPE2|E9QPE2_MOUSE Platelet-derived growth factor receptor beta OS=Mus musculus OX=10090 GN=Pdgfrb PE=1 SV=1;tr|E9QN12|E9QN12_MOUSE Platelet	3	9	9	9	0	2	1	4	4	3	4	3	5	0	2	1	4	4	3	4	3	5	0	2	1	4	4	3	4	3	5	13.6	13.6	13.6	122.8	1098	1098;1099;1103	0	27.329	0	2.5	0.9	5.5	5.9
sp|P05627|JUN_MOUSE	sp|P05627|JUN_MOUSE	2	2	2	sp|P05627|JUN_MOUSE Transcription factor AP-1 OS=Mus musculus OX=10090 GN=Jun PE=1 SV=3	1	2	2	2	1	1	2	1	1	1	1	1	1	1	1	2	1	1	1	1	1	1	1	1	2	1	1	1	1	1	1	10.2	10.2	10.2	35.943	334	334	0	5.5407	4.5	4.5	10.2	4.5	4.5
tr|A0A087WRZ7|A0A087WRZ7_MOUSE;tr|A0A0G2JDM3|A0A0G2JDM3_MOUSE;tr|E9PWG4|E9PWG4_MOUSE;tr|A0A0G2JDW2|A0A0G2JDW2_MOUSE;sp|P05977|MYL1_MOUSE;sp|P09542|MYL3_MOUSE	tr|A0A087WRZ7|A0A087WRZ7_MOUSE;tr|A0A0G2JDM3|A0A0G2JDM3_MOUSE;tr|E9PWG4|E9PWG4_MOUSE;tr|A0A0G2JDW2|A0A0G2JDW2_MOUSE;sp|P05977|MYL1_MOUSE;sp|P09542|MYL3_MOUSE	2;2;2;2;2;2	2;2;2;2;2;2	2;2;2;2;2;2	tr|A0A087WRZ7|A0A087WRZ7_MOUSE Myosin light chain 1/3, skeletal muscle isoform OS=Mus musculus OX=10090 GN=Myl1 PE=1 SV=1;tr|A0A0G2JDM3|A0A0G2JDM3_MOUSE Myosin light chain 3 OS=Mus musculus OX=10090 GN=Myl3 PE=1 SV=1;tr|E9PWG4|E9PWG4_MOUSE Myosin light cha	6	2	2	2	1	2	1	0	1	0	1	2	1	1	2	1	0	1	0	1	2	1	1	2	1	0	1	0	1	2	1	17.4	17.4	17.4	10.301	92	92;127;161;184;188;204	0	43.246	17.4	17.4	17.4	0	17.4
sp|P06151|LDHA_MOUSE;tr|Q564E2|Q564E2_MOUSE;tr|A0A1B0GSX0|A0A1B0GSX0_MOUSE;tr|A0A1B0GSR9|A0A1B0GSR9_MOUSE;tr|D3YZQ9|D3YZQ9_MOUSE;tr|A0A1B0GT41|A0A1B0GT41_MOUSE;tr|A0A1B0GQX5|A0A1B0GQX5_MOUSE;tr|A0A1B0GSL7|A0A1B0GSL7_MOUSE;tr|A0A1B0GRW9|A0A1B0GRW9_MOUSE;tr|A0A1B0GS79|A0A1B0GS79_MOUSE;tr|A0A1B0GRC1|A0A1B0GRC1_MOUSE;tr|A0A1B0GRS2|A0A1B0GRS2_MOUSE;tr|A0A1B0GRE9|A0A1B0GRE9_MOUSE;tr|D3YZE4|D3YZE4_MOUSE…	sp|P06151|LDHA_MOUSE;tr|Q564E2|Q564E2_MOUSE;tr|A0A1B0GSX0|A0A1B0GSX0_MOUSE;tr|A0A1B0GSR9|A0A1B0GSR9_MOUSE;tr|D3YZQ9|D3YZQ9_MOUSE;tr|A0A1B0GT41|A0A1B0GT41_MOUSE;tr|A0A1B0GQX5|A0A1B0GQX5_MOUSE;tr|A0A1B0GSL7|A0A1B0GSL7_MOUSE	19;19;17;16;14;11;11;10;7;7;5;5;1;1;1;1;1	19;19;17;16;14;11;11;10;7;7;5;5;1;1;1;1;1	19;19;17;16;14;11;11;10;7;7;5;5;1;1;1;1;1	sp|P06151|LDHA_MOUSE L-lactate dehydrogenase A chain OS=Mus musculus OX=10090 GN=Ldha PE=1 SV=3;tr|Q564E2|Q564E2_MOUSE L-lactate dehydrogenase OS=Mus musculus OX=10090 GN=Ldha PE=1 SV=1;tr|A0A1B0GSX0|A0A1B0GSX0_MOUSE L-lactate dehydrogenase OS=Mus musculus	17	19	19	19	12	16	11	12	17	11	16	15	16	12	16	11	12	17	11	16	15	16	12	16	11	12	17	11	16	15	16	41.9	41.9	41.9	36.498	332	332;332;361;315;236;176;201;128;104;205;66;68;274;237;332;171;235	0	283.3	33.7	40.1	33.7	32.8	37.3
sp|P06537|GCR_MOUSE;tr|E9PUR6|E9PUR6_MOUSE;tr|E9PYV1|E9PYV1_MOUSE;tr|E9Q310|E9Q310_MOUSE	sp|P06537|GCR_MOUSE;tr|E9PUR6|E9PUR6_MOUSE;tr|E9PYV1|E9PYV1_MOUSE;tr|E9Q310|E9Q310_MOUSE	2;2;2;1	2;2;2;1	2;2;2;1	sp|P06537|GCR_MOUSE Glucocorticoid receptor OS=Mus musculus OX=10090 GN=Nr3c1 PE=1 SV=1;tr|E9PUR6|E9PUR6_MOUSE Glucocorticoid receptor OS=Mus musculus OX=10090 GN=Nr3c1 PE=1 SV=1;tr|E9PYV1|E9PYV1_MOUSE Glucocorticoid receptor OS=Mus musculus OX=10090 GN=Nr	4	2	2	2	0	1	0	1	0	0	1	1	2	0	1	0	1	0	0	1	1	2	0	1	0	1	0	0	1	1	2	3.8	3.8	3.8	86.052	783	783;792;793;488	0	11.042	0	2.4	0	1.4	0
sp|P06745|G6PI_MOUSE;tr|A0A0U1RP97|A0A0U1RP97_MOUSE;tr|A0A0U1RQ72|A0A0U1RQ72_MOUSE;tr|A0A0U1RQ18|A0A0U1RQ18_MOUSE	sp|P06745|G6PI_MOUSE	30;10;9;7	30;10;9;7	24;10;8;6	sp|P06745|G6PI_MOUSE Glucose-6-phosphate isomerase OS=Mus musculus OX=10090 GN=Gpi PE=1 SV=4	4	30	30	24	21	22	22	17	22	13	22	24	23	21	22	22	17	22	13	22	24	23	20	16	19	14	17	11	16	18	17	61.3	61.3	52.5	62.766	558	558;152;130;191	0	323.31	51.6	49.6	51.3	42.5	52.2
sp|P21447|MDR1A_MOUSE;sp|P06795|MDR1B_MOUSE	sp|P21447|MDR1A_MOUSE;sp|P06795|MDR1B_MOUSE	1;1	1;1	1;1	sp|P21447|MDR1A_MOUSE Multidrug resistance protein 1A OS=Mus musculus OX=10090 GN=Abcb1a PE=1 SV=3;sp|P06795|MDR1B_MOUSE Multidrug resistance protein 1B OS=Mus musculus OX=10090 GN=Abcb1b PE=1 SV=1	2	1	1	1	0	0	0	1	1	0	0	0	1	0	0	0	1	1	0	0	0	1	0	0	0	1	1	0	0	0	1	1.7	1.7	1.7	140.64	1276	1276;1276	0.0036568	2.5094	0	0	0	1.7	1.7
sp|P06797|CATL1_MOUSE;tr|A0A1Y7VNM3|A0A1Y7VNM3_MOUSE;tr|A0A1Y7VNQ4|A0A1Y7VNQ4_MOUSE;tr|A0A1Y7VJC1|A0A1Y7VJC1_MOUSE;tr|A0A1Y7VP49|A0A1Y7VP49_MOUSE	sp|P06797|CATL1_MOUSE;tr|A0A1Y7VNM3|A0A1Y7VNM3_MOUSE;tr|A0A1Y7VNQ4|A0A1Y7VNQ4_MOUSE	7;6;5;3;1	7;6;5;3;1	7;6;5;3;1	sp|P06797|CATL1_MOUSE Cathepsin L1 OS=Mus musculus OX=10090 GN=Ctsl PE=1 SV=2;tr|A0A1Y7VNM3|A0A1Y7VNM3_MOUSE Cathepsin L1 (Fragment) OS=Mus musculus OX=10090 GN=Ctsl PE=1 SV=1;tr|A0A1Y7VNQ4|A0A1Y7VNQ4_MOUSE Cathepsin L1 (Fragment) OS=Mus musculus OX=10090	5	7	7	7	6	3	5	3	5	1	4	5	4	6	3	5	3	5	1	4	5	4	6	3	5	3	5	1	4	5	4	19.8	19.8	19.8	37.547	334	334;205;163;94;157	0	26.533	19.8	10.5	16.5	10.8	18.6
tr|Q3TQP6|Q3TQP6_MOUSE;sp|P06801|MAOX_MOUSE	tr|Q3TQP6|Q3TQP6_MOUSE;sp|P06801|MAOX_MOUSE	4;4	4;4	4;4	tr|Q3TQP6|Q3TQP6_MOUSE Malic enzyme OS=Mus musculus OX=10090 GN=Me1 PE=1 SV=1;sp|P06801|MAOX_MOUSE NADP-dependent malic enzyme OS=Mus musculus OX=10090 GN=Me1 PE=1 SV=2	2	4	4	4	0	2	0	3	0	1	1	2	3	0	2	0	3	0	1	1	2	3	0	2	0	3	0	1	1	2	3	10.5	10.5	10.5	61.48	552	552;572	0	22.997	0	6.9	0	6.9	0
tr|A0A0G2JGD2|A0A0G2JGD2_MOUSE;sp|P07091|S10A4_MOUSE	tr|A0A0G2JGD2|A0A0G2JGD2_MOUSE;sp|P07091|S10A4_MOUSE	8;8	8;8	8;8	tr|A0A0G2JGD2|A0A0G2JGD2_MOUSE Protein S100-A4 (Fragment) OS=Mus musculus OX=10090 GN=S100a4 PE=1 SV=1;sp|P07091|S10A4_MOUSE Protein S100-A4 OS=Mus musculus OX=10090 GN=S100a4 PE=1 SV=1	2	8	8	8	8	3	8	4	6	6	5	6	5	8	3	8	4	6	6	5	6	5	8	3	8	4	6	6	5	6	5	71.8	71.8	71.8	9.0621	78	78;101	0	162.62	71.8	37.2	71.8	59	71.8
sp|P07141|CSF1_MOUSE	sp|P07141|CSF1_MOUSE	1	1	1	sp|P07141|CSF1_MOUSE Macrophage colony-stimulating factor 1 OS=Mus musculus OX=10090 GN=Csf1 PE=1 SV=2	1	1	1	1	0	0	0	0	0	0	0	0	1	0	0	0	0	0	0	0	0	1	0	0	0	0	0	0	0	0	1	3.6	3.6	3.6	60.648	552	552	0.00092166	3.6523	0	0	0	0	0
tr|Q5NCU4|Q5NCU4_MOUSE;sp|P07214|SPRC_MOUSE;tr|A0A1L1SSH9|A0A1L1SSH9_MOUSE	tr|Q5NCU4|Q5NCU4_MOUSE;sp|P07214|SPRC_MOUSE;tr|A0A1L1SSH9|A0A1L1SSH9_MOUSE	3;3;3	3;3;3	3;3;3	tr|Q5NCU4|Q5NCU4_MOUSE SPARC OS=Mus musculus OX=10090 GN=Sparc PE=1 SV=1;sp|P07214|SPRC_MOUSE SPARC OS=Mus musculus OX=10090 GN=Sparc PE=1 SV=1;tr|A0A1L1SSH9|A0A1L1SSH9_MOUSE SPARC OS=Mus musculus OX=10090 GN=Sparc PE=1 SV=1	3	3	3	3	1	2	2	1	2	1	3	1	3	1	2	2	1	2	1	3	1	3	1	2	2	1	2	1	3	1	3	7.6	7.6	7.6	34.322	301	301;302;332	0	16.674	4.3	4.7	4.7	4.7	4.7
sp|P07356|ANXA2_MOUSE;tr|B0V2N7|B0V2N7_MOUSE;tr|B0V2N8|B0V2N8_MOUSE;tr|B0V2N5|B0V2N5_MOUSE	sp|P07356|ANXA2_MOUSE;tr|B0V2N7|B0V2N7_MOUSE;tr|B0V2N8|B0V2N8_MOUSE;tr|B0V2N5|B0V2N5_MOUSE	32;24;21;19	32;24;21;19	32;24;21;19	sp|P07356|ANXA2_MOUSE Annexin A2 OS=Mus musculus OX=10090 GN=Anxa2 PE=1 SV=2;tr|B0V2N7|B0V2N7_MOUSE Annexin (Fragment) OS=Mus musculus OX=10090 GN=Anxa2 PE=1 SV=1;tr|B0V2N8|B0V2N8_MOUSE Annexin (Fragment) OS=Mus musculus OX=10090 GN=Anxa2 PE=1 SV=1;tr|B0V2	4	32	32	32	27	20	28	18	25	22	18	25	18	27	20	28	18	25	22	18	25	18	27	20	28	18	25	22	18	25	18	62.5	62.5	62.5	38.676	339	339;196;176;272	0	323.31	59.9	49.6	61.9	44.8	57.8
tr|A0A0G2JGG2|A0A0G2JGG2_MOUSE;tr|A0A0G2JF31|A0A0G2JF31_MOUSE;tr|D6RCW9|D6RCW9_MOUSE;tr|A0A0G2JF03|A0A0G2JF03_MOUSE;sp|P07607|TYSY_MOUSE	tr|A0A0G2JGG2|A0A0G2JGG2_MOUSE;tr|A0A0G2JF31|A0A0G2JF31_MOUSE;tr|D6RCW9|D6RCW9_MOUSE;tr|A0A0G2JF03|A0A0G2JF03_MOUSE;sp|P07607|TYSY_MOUSE	1;1;1;1;1	1;1;1;1;1	1;1;1;1;1	tr|A0A0G2JGG2|A0A0G2JGG2_MOUSE Thymidylate synthase OS=Mus musculus OX=10090 GN=Tyms PE=1 SV=1;tr|A0A0G2JF31|A0A0G2JF31_MOUSE Thymidylate synthase (Fragment) OS=Mus musculus OX=10090 GN=Tyms PE=1 SV=1;tr|D6RCW9|D6RCW9_MOUSE Thymidylate synthase OS=Mus musc	5	1	1	1	1	1	0	1	1	0	0	1	0	1	1	0	1	1	0	0	1	0	1	1	0	1	1	0	0	1	0	22.6	22.6	22.6	10.827	93	93;139;140;175;307	0	7.852	22.6	22.6	0	22.6	22.6
sp|P07742|RIR1_MOUSE;tr|A0A1B0GSB1|A0A1B0GSB1_MOUSE	sp|P07742|RIR1_MOUSE	3;1	3;1	3;1	sp|P07742|RIR1_MOUSE Ribonucleoside-diphosphate reductase large subunit OS=Mus musculus OX=10090 GN=Rrm1 PE=1 SV=2	2	3	3	3	1	3	0	1	2	1	2	1	3	1	3	0	1	2	1	2	1	3	1	3	0	1	2	1	2	1	3	7.3	7.3	7.3	90.209	792	792;65	0	11.411	1.9	7.3	0	3.5	3.8
sp|P07901|HS90A_MOUSE;tr|B7ZC50|B7ZC50_MOUSE;tr|A2A6A2|A2A6A2_MOUSE;tr|B7ZC49|B7ZC49_MOUSE	sp|P07901|HS90A_MOUSE	37;10;6;6	24;4;4;4	24;4;4;4	sp|P07901|HS90A_MOUSE Heat shock protein HSP 90-alpha OS=Mus musculus OX=10090 GN=Hsp90aa1 PE=1 SV=4	4	37	24	24	28	26	24	21	24	19	24	28	25	17	16	15	13	15	11	15	18	16	17	16	15	13	15	11	15	18	16	42	31	31	84.787	733	733;201;98;103	0	323.31	32.9	34	34.9	26.9	29.5
sp|P08003|PDIA4_MOUSE;tr|A0A0R4J0Z1|A0A0R4J0Z1_MOUSE	sp|P08003|PDIA4_MOUSE;tr|A0A0R4J0Z1|A0A0R4J0Z1_MOUSE	34;34	34;34	34;34	sp|P08003|PDIA4_MOUSE Protein disulfide-isomerase A4 OS=Mus musculus OX=10090 GN=Pdia4 PE=1 SV=3;tr|A0A0R4J0Z1|A0A0R4J0Z1_MOUSE Protein disulfide-isomerase A4 OS=Mus musculus OX=10090 GN=Pdia4 PE=1 SV=1	2	34	34	34	29	17	21	24	25	16	25	27	24	29	17	21	24	25	16	25	27	24	29	17	21	24	25	16	25	27	24	49.4	49.4	49.4	71.982	638	638;641	0	323.31	45.3	31.7	38.2	41.8	42.3
sp|P08030|APT_MOUSE;tr|A0A1D5RLR6|A0A1D5RLR6_MOUSE	sp|P08030|APT_MOUSE	6;2	6;2	6;2	sp|P08030|APT_MOUSE Adenine phosphoribosyltransferase OS=Mus musculus OX=10090 GN=Aprt PE=1 SV=2	2	6	6	6	2	4	3	3	4	2	4	5	4	2	4	3	3	4	2	4	5	4	2	4	3	3	4	2	4	5	4	40	40	40	19.724	180	180;67	0	35.339	14.4	28.3	22.8	20	28.3
sp|P08074|CBR2_MOUSE;tr|F6YNX9|F6YNX9_MOUSE	sp|P08074|CBR2_MOUSE;tr|F6YNX9|F6YNX9_MOUSE	2;1	2;1	2;1	sp|P08074|CBR2_MOUSE Carbonyl reductase [NADPH] 2 OS=Mus musculus OX=10090 GN=Cbr2 PE=1 SV=1;tr|F6YNX9|F6YNX9_MOUSE Carbonyl reductase [NADPH] 2 (Fragment) OS=Mus musculus OX=10090 GN=Cbr2 PE=1 SV=1	2	2	2	2	0	0	0	1	0	0	0	1	2	0	0	0	1	0	0	0	1	2	0	0	0	1	0	0	0	1	2	11.9	11.9	11.9	25.958	244	244;154	0.00092564	3.706	0	0	0	4.5	0
sp|P08113|ENPL_MOUSE;tr|F7C312|F7C312_MOUSE	sp|P08113|ENPL_MOUSE;tr|F7C312|F7C312_MOUSE	64;37	64;37	62;37	sp|P08113|ENPL_MOUSE Endoplasmin OS=Mus musculus OX=10090 GN=Hsp90b1 PE=1 SV=2;tr|F7C312|F7C312_MOUSE Endoplasmin (Fragment) OS=Mus musculus OX=10090 GN=Hsp90b1 PE=1 SV=1	2	64	64	62	54	37	45	34	44	35	38	44	35	54	37	45	34	44	35	38	44	35	52	35	43	33	42	34	36	42	33	59	59	57.2	92.475	802	802;373	0	323.31	55.1	46.1	50	40.8	45
sp|P08121|CO3A1_MOUSE;tr|A0A087WPJ5|A0A087WPJ5_MOUSE;CON__P04258;tr|A0A087WPS3|A0A087WPS3_MOUSE	sp|P08121|CO3A1_MOUSE	14;4;2;1	14;4;2;1	14;4;2;1	sp|P08121|CO3A1_MOUSE Collagen alpha-1(III) chain OS=Mus musculus OX=10090 GN=Col3a1 PE=1 SV=4	4	14	14	14	7	8	3	2	2	0	5	6	7	7	8	3	2	2	0	5	6	7	7	8	3	2	2	0	5	6	7	14.5	14.5	14.5	138.94	1464	1464;245;1466;195	0	90.099	10.1	8.3	4	2.2	2.9
sp|P08122|CO4A2_MOUSE	sp|P08122|CO4A2_MOUSE	1	1	1	sp|P08122|CO4A2_MOUSE Collagen alpha-2(IV) chain OS=Mus musculus OX=10090 GN=Col4a2 PE=1 SV=4	1	1	1	1	1	0	0	0	0	0	1	1	1	1	0	0	0	0	0	1	1	1	1	0	0	0	0	0	1	1	1	0.8	0.8	0.8	167.32	1707	1707	0.00089982	3.3166	0.8	0	0	0	0
sp|P08207|S10AA_MOUSE	sp|P08207|S10AA_MOUSE	6	6	6	sp|P08207|S10AA_MOUSE Protein S100-A10 OS=Mus musculus OX=10090 GN=S100a10 PE=1 SV=2	1	6	6	6	5	2	5	3	3	3	2	3	2	5	2	5	3	3	3	2	3	2	5	2	5	3	3	3	2	3	2	57.7	57.7	57.7	11.186	97	97	0	93.493	57.7	35.1	48.5	38.1	38.1
sp|P08228|SODC_MOUSE	sp|P08228|SODC_MOUSE	5	5	5	sp|P08228|SODC_MOUSE Superoxide dismutase [Cu-Zn] OS=Mus musculus OX=10090 GN=Sod1 PE=1 SV=2	1	5	5	5	4	4	2	3	4	0	4	4	4	4	4	2	3	4	0	4	4	4	4	4	2	3	4	0	4	4	4	32.5	32.5	32.5	15.942	154	154	0	129.48	32.5	32.5	23.4	32.5	32.5
sp|P08249|MDHM_MOUSE;tr|A0A0G2JGY4|A0A0G2JGY4_MOUSE;tr|A0A0G2JF23|A0A0G2JF23_MOUSE	sp|P08249|MDHM_MOUSE	14;5;5	14;5;5	14;5;5	sp|P08249|MDHM_MOUSE Malate dehydrogenase, mitochondrial OS=Mus musculus OX=10090 GN=Mdh2 PE=1 SV=3	3	14	14	14	13	9	13	8	10	8	9	10	9	13	9	13	8	10	8	9	10	9	13	9	13	8	10	8	9	10	9	51.2	51.2	51.2	35.611	338	338;153;199	0	294.94	48.2	36.4	48.2	33.1	39.6
sp|P08551|NFL_MOUSE;sp|P19246|NFH_MOUSE	sp|P08551|NFL_MOUSE	4;1	3;0	3;0	sp|P08551|NFL_MOUSE Neurofilament light polypeptide OS=Mus musculus OX=10090 GN=Nefl PE=1 SV=5	2	4	3	3	3	1	1	2	2	2	2	2	2	2	0	1	1	1	1	1	1	1	2	0	1	1	1	1	1	1	1	9.8	8.1	8.1	61.508	543	543;1090	0	7.7203	7.9	1.7	3.1	4.8	4.8
tr|A0A0G2JGP4|A0A0G2JGP4_MOUSE;tr|Q9D091|Q9D091_MOUSE;sp|P08556|RASN_MOUSE;tr|A0A0G2JE25|A0A0G2JE25_MOUSE;sp|Q61411|RASH_MOUSE;tr|B2KGV5|B2KGV5_MOUSE;tr|E9Q8V2|E9Q8V2_MOUSE;tr|E9PVD5|E9PVD5_MOUSE;tr|A0A0G2JGM2|A0A0G2JGM2_MOUSE;tr|A0A0N4SVY1|A0A0N4SVY1_MOUSE;tr|C0H5X4|C0H5X4_MOUSE	tr|A0A0G2JGP4|A0A0G2JGP4_MOUSE;tr|Q9D091|Q9D091_MOUSE;sp|P08556|RASN_MOUSE;tr|A0A0G2JE25|A0A0G2JE25_MOUSE;sp|Q61411|RASH_MOUSE	4;4;4;3;3;1;1;1;1;1;1	4;4;4;3;3;1;1;1;1;1;1	2;2;2;1;2;0;0;0;0;0;0	tr|A0A0G2JGP4|A0A0G2JGP4_MOUSE GTPase NRas (Fragment) OS=Mus musculus OX=10090 GN=Nras PE=1 SV=1;tr|Q9D091|Q9D091_MOUSE GTPase NRas OS=Mus musculus OX=10090 GN=Nras PE=1 SV=1;sp|P08556|RASN_MOUSE GTPase NRas OS=Mus musculus OX=10090 GN=Nras PE=1 SV=1;tr|A0	11	4	4	2	2	4	2	3	2	1	4	2	2	2	4	2	3	2	1	4	2	2	1	2	1	2	2	1	2	2	2	27.3	27.3	14.8	20.586	183	183;189;189;150;189;34;40;46;74;75;119	0	21.262	13.1	27.3	13.1	21.3	14.8
sp|P08752|GNAI2_MOUSE;tr|A0A0A6YWA9|A0A0A6YWA9_MOUSE;sp|B2RSH2|GNAI1_MOUSE	sp|P08752|GNAI2_MOUSE;tr|A0A0A6YWA9|A0A0A6YWA9_MOUSE	6;4;2	5;4;1	4;4;0	sp|P08752|GNAI2_MOUSE Guanine nucleotide-binding protein G(i) subunit alpha-2 OS=Mus musculus OX=10090 GN=Gnai2 PE=1 SV=5;tr|A0A0A6YWA9|A0A0A6YWA9_MOUSE Guanine nucleotide-binding protein G(i) subunit alpha-2 (Fragment) OS=Mus musculus OX=10090 GN=Gnai2 PE	3	6	5	4	3	4	3	5	4	4	3	4	3	2	3	2	4	3	3	2	3	2	2	2	2	4	3	3	2	3	2	21.4	18.3	14.1	40.489	355	355;160;354	0	48.34	8.5	16.3	8.5	17.2	12.7
tr|A0A0R4J0V5|A0A0R4J0V5_MOUSE;sp|P08775|RPB1_MOUSE	tr|A0A0R4J0V5|A0A0R4J0V5_MOUSE;sp|P08775|RPB1_MOUSE	12;12	12;12	12;12	tr|A0A0R4J0V5|A0A0R4J0V5_MOUSE DNA-directed RNA polymerase subunit OS=Mus musculus OX=10090 GN=Polr2a PE=1 SV=1;sp|P08775|RPB1_MOUSE DNA-directed RNA polymerase II subunit RPB1 OS=Mus musculus OX=10090 GN=Polr2a PE=1 SV=3	2	12	12	12	4	3	4	4	6	3	7	6	6	4	3	4	4	6	3	7	6	6	4	3	4	4	6	3	7	6	6	10	10	10	213.48	1932	1932;1970	0	49.069	4	2.5	4.1	4	6.4
sp|P09041|PGK2_MOUSE	sp|P09041|PGK2_MOUSE	5	1	1	sp|P09041|PGK2_MOUSE Phosphoglycerate kinase 2 OS=Mus musculus OX=10090 GN=Pgk2 PE=1 SV=4	1	5	1	1	3	4	3	3	5	3	5	4	5	0	1	0	0	1	0	1	0	1	0	1	0	0	1	0	1	0	1	13.9	1.9	1.9	44.852	417	417	1	-2	12	11.8	12	9.8	13.9
sp|P09055|ITB1_MOUSE	sp|P09055|ITB1_MOUSE	11	11	11	sp|P09055|ITB1_MOUSE Integrin beta-1 OS=Mus musculus OX=10090 GN=Itgb1 PE=1 SV=1	1	11	11	11	10	7	8	7	8	6	9	9	7	10	7	8	7	8	6	9	9	7	10	7	8	7	8	6	9	9	7	14.4	14.4	14.4	88.231	798	798	0	72.92	13.2	11.3	12.2	11.3	13
sp|P09103|PDIA1_MOUSE;tr|E9Q8G8|E9Q8G8_MOUSE	sp|P09103|PDIA1_MOUSE	49;10	49;10	49;10	sp|P09103|PDIA1_MOUSE Protein disulfide-isomerase OS=Mus musculus OX=10090 GN=P4hb PE=1 SV=2	2	49	49	49	37	23	41	32	35	27	29	34	26	37	23	41	32	35	27	29	34	26	37	23	41	32	35	27	29	34	26	67.8	67.8	67.8	57.058	509	509;165	0	323.31	66.4	51.3	67.6	60.3	63.1
sp|P09405|NUCL_MOUSE	sp|P09405|NUCL_MOUSE	34	34	34	sp|P09405|NUCL_MOUSE Nucleolin OS=Mus musculus OX=10090 GN=Ncl PE=1 SV=2	1	34	34	34	31	20	26	19	25	21	22	26	19	31	20	26	19	25	21	22	26	19	31	20	26	19	25	21	22	26	19	37.9	37.9	37.9	76.722	707	707	0	323.31	36.5	30.7	34.5	29.4	33.4
sp|P09411|PGK1_MOUSE;tr|S4R2M7|S4R2M7_MOUSE	sp|P09411|PGK1_MOUSE;tr|S4R2M7|S4R2M7_MOUSE	30;17	30;17	26;14	sp|P09411|PGK1_MOUSE Phosphoglycerate kinase 1 OS=Mus musculus OX=10090 GN=Pgk1 PE=1 SV=4;tr|S4R2M7|S4R2M7_MOUSE Phosphoglycerate kinase OS=Mus musculus OX=10090 GN=Pgk1 PE=1 SV=1	2	30	30	26	27	15	27	19	19	18	20	21	17	27	15	27	19	19	18	20	21	17	24	12	24	16	15	15	16	17	13	63.3	63.3	63.3	44.55	417	417;255	0	323.31	63.3	42.4	63.3	52.5	52.5
sp|P09450|JUNB_MOUSE	sp|P09450|JUNB_MOUSE	1	1	1	sp|P09450|JUNB_MOUSE Transcription factor jun-B OS=Mus musculus OX=10090 GN=Junb PE=1 SV=1	1	1	1	1	1	0	1	0	0	0	0	1	1	1	0	1	0	0	0	0	1	1	1	0	1	0	0	0	0	1	1	4.7	4.7	4.7	35.765	344	344	0	5.5913	4.7	0	4.7	0	0
sp|P09528|FRIH_MOUSE	sp|P09528|FRIH_MOUSE	8	8	8	sp|P09528|FRIH_MOUSE Ferritin heavy chain OS=Mus musculus OX=10090 GN=Fth1 PE=1 SV=2	1	8	8	8	6	4	4	4	4	2	3	4	5	6	4	4	4	4	2	3	4	5	6	4	4	4	4	2	3	4	5	40.1	40.1	40.1	21.066	182	182	0	34.213	33	24.2	23.6	24.2	26.4
sp|P09535|IGF2_MOUSE	sp|P09535|IGF2_MOUSE	2	2	2	sp|P09535|IGF2_MOUSE Insulin-like growth factor II OS=Mus musculus OX=10090 GN=Igf2 PE=1 SV=1	1	2	2	2	1	2	1	1	1	0	1	2	2	1	2	1	1	1	0	1	2	2	1	2	1	1	1	0	1	2	2	12.8	12.8	12.8	20.03	180	180	0	6.6145	4.4	12.8	4.4	4.4	4.4
tr|E9Q2Z4|E9Q2Z4_MOUSE;sp|P09602|HMGN2_MOUSE;tr|J3QM43|J3QM43_MOUSE;tr|A3KGL9|A3KGL9_MOUSE;tr|B7ZCQ3|B7ZCQ3_MOUSE;tr|F6W687|F6W687_MOUSE	tr|E9Q2Z4|E9Q2Z4_MOUSE;sp|P09602|HMGN2_MOUSE;tr|J3QM43|J3QM43_MOUSE;tr|A3KGL9|A3KGL9_MOUSE;tr|B7ZCQ3|B7ZCQ3_MOUSE;tr|F6W687|F6W687_MOUSE	1;1;1;1;1;1	1;1;1;1;1;1	1;1;1;1;1;1	tr|E9Q2Z4|E9Q2Z4_MOUSE Uncharacterized protein OS=Mus musculus OX=10090 GN=Gm16494 PE=4 SV=1;sp|P09602|HMGN2_MOUSE Non-histone chromosomal protein HMG-17 OS=Mus musculus OX=10090 GN=Hmgn2 PE=1 SV=2;tr|J3QM43|J3QM43_MOUSE Uncharacterized protein OS=Mus musc	6	1	1	1	1	1	0	0	0	0	0	1	1	1	1	0	0	0	0	0	1	1	1	1	0	0	0	0	0	1	1	17.2	17.2	17.2	9.3114	87	87;90;95;96;109;112	0.0098378	1.9339	17.2	17.2	0	0	0
sp|P09671|SODM_MOUSE	sp|P09671|SODM_MOUSE	7	7	7	sp|P09671|SODM_MOUSE Superoxide dismutase [Mn], mitochondrial OS=Mus musculus OX=10090 GN=Sod2 PE=1 SV=3	1	7	7	7	5	3	5	3	5	5	4	6	5	5	3	5	3	5	5	4	6	5	5	3	5	3	5	5	4	6	5	51.4	51.4	51.4	24.603	222	222	0	129.45	40.5	19.4	37.8	21.2	40.5
tr|B1AZ42|B1AZ42_MOUSE;sp|P0C0A3|CHMP6_MOUSE	tr|B1AZ42|B1AZ42_MOUSE;sp|P0C0A3|CHMP6_MOUSE	2;2	2;2	2;2	tr|B1AZ42|B1AZ42_MOUSE Charged multivesicular body protein 6 (Fragment) OS=Mus musculus OX=10090 GN=Chmp6 PE=1 SV=1;sp|P0C0A3|CHMP6_MOUSE Charged multivesicular body protein 6 OS=Mus musculus OX=10090 GN=Chmp6 PE=1 SV=2	2	2	2	2	0	2	0	0	1	0	1	1	1	0	2	0	0	1	0	1	1	1	0	2	0	0	1	0	1	1	1	32.1	32.1	32.1	9.032	78	78;200	0	17.957	0	32.1	0	0	15.4
sp|Q3THW5|H2AV_MOUSE;sp|P0C0S6|H2AZ_MOUSE;tr|Q8R029|Q8R029_MOUSE;tr|Q3UA95|Q3UA95_MOUSE	sp|Q3THW5|H2AV_MOUSE;sp|P0C0S6|H2AZ_MOUSE;tr|Q8R029|Q8R029_MOUSE;tr|Q3UA95|Q3UA95_MOUSE	7;7;6;4	5;5;5;3	5;5;5;3	sp|Q3THW5|H2AV_MOUSE Histone H2A.V OS=Mus musculus OX=10090 GN=H2afv PE=1 SV=3;sp|P0C0S6|H2AZ_MOUSE Histone H2A.Z OS=Mus musculus OX=10090 GN=H2afz PE=1 SV=2;tr|Q8R029|Q8R029_MOUSE Histone H2A OS=Mus musculus OX=10090 GN=H2afv PE=2 SV=1;tr|Q3UA95|Q3UA95_MO	4	7	5	5	6	4	5	3	5	3	4	4	5	4	2	4	2	3	2	2	2	3	4	2	4	2	3	2	2	2	3	31.2	24.2	24.2	13.509	128	128;128;90;105	0	64.2	31.2	20.3	31.2	20.3	31.2
sp|P0CL69|ZN703_MOUSE;tr|A0A1B0GTA3|A0A1B0GTA3_MOUSE;tr|E9PXD8|E9PXD8_MOUSE;sp|Q7TMA2|ZN503_MOUSE	sp|P0CL69|ZN703_MOUSE;tr|A0A1B0GTA3|A0A1B0GTA3_MOUSE;tr|E9PXD8|E9PXD8_MOUSE;sp|Q7TMA2|ZN503_MOUSE	2;1;1;1	2;1;1;1	2;1;1;1	sp|P0CL69|ZN703_MOUSE Zinc finger protein 703 OS=Mus musculus OX=10090 GN=Znf703 PE=1 SV=1;tr|A0A1B0GTA3|A0A1B0GTA3_MOUSE Zinc finger protein 703 OS=Mus musculus OX=10090 GN=Zfp703 PE=4 SV=1;tr|E9PXD8|E9PXD8_MOUSE Zinc finger protein 703 OS=Mus musculus OX	4	2	2	2	1	1	1	0	0	1	0	1	0	1	1	1	0	0	1	0	1	0	1	1	1	0	0	1	0	1	0	10.1	10.1	10.1	58.73	594	594;87;127;652	0.00088994	3.1857	2	2	2	0	0
sp|P0DN34|NDUB1_MOUSE	sp|P0DN34|NDUB1_MOUSE	2	2	2	sp|P0DN34|NDUB1_MOUSE NADH dehydrogenase [ubiquinone] 1 beta subcomplex subunit 1 OS=Mus musculus OX=10090 GN=Ndufb1 PE=1 SV=1	1	2	2	2	1	1	0	1	1	0	2	1	1	1	1	0	1	1	0	2	1	1	1	1	0	1	1	0	2	1	1	33.3	33.3	33.3	6.954	57	57	0	10.628	19.3	19.3	0	19.3	19.3
sp|P0DOV2|IFI4_MOUSE;tr|E9QKL6|E9QKL6_MOUSE;sp|P0DOV1|IFI5B_MOUSE	sp|P0DOV2|IFI4_MOUSE;tr|E9QKL6|E9QKL6_MOUSE;sp|P0DOV1|IFI5B_MOUSE	7;7;4	7;7;4	6;6;3	sp|P0DOV2|IFI4_MOUSE Interferon-activable protein 204 OS=Mus musculus OX=10090 GN=Ifi204 PE=1 SV=1;tr|E9QKL6|E9QKL6_MOUSE Interferon-activable protein 204 OS=Mus musculus OX=10090 GN=Ifi204 PE=1 SV=1;sp|P0DOV1|IFI5B_MOUSE Interferon-activable protein 205-B	3	7	7	6	1	6	1	1	2	1	4	3	3	1	6	1	1	2	1	4	3	3	1	5	1	1	2	1	3	3	3	17.1	17.1	17.1	69.437	619	619;619;425	0	59.542	3.7	17.1	5.3	4.4	8.1
sp|P0DP28|CALM3_MOUSE;sp|P0DP27|CALM2_MOUSE;sp|P0DP26|CALM1_MOUSE;tr|Q3UKW2|Q3UKW2_MOUSE;sp|Q9D6P8|CALL3_MOUSE;tr|G3UX57|G3UX57_MOUSE;tr|A0A1Y7VK66|A0A1Y7VK66_MOUSE	sp|P0DP28|CALM3_MOUSE;sp|P0DP27|CALM2_MOUSE;sp|P0DP26|CALM1_MOUSE;tr|Q3UKW2|Q3UKW2_MOUSE	10;10;10;7;3;1;1	10;10;10;7;3;1;1	10;10;10;7;3;1;1	sp|P0DP28|CALM3_MOUSE Calmodulin-3 OS=Mus musculus OX=10090 GN=Calm3 PE=1 SV=1;sp|P0DP27|CALM2_MOUSE Calmodulin-2 OS=Mus musculus OX=10090 GN=Calm2 PE=1 SV=1;sp|P0DP26|CALM1_MOUSE Calmodulin-1 OS=Mus musculus OX=10090 GN=Calm1 PE=1 SV=1;tr|Q3UKW2|Q3UKW2_MO	7	10	10	10	8	6	9	6	7	5	6	6	5	8	6	9	6	7	5	6	6	5	8	6	9	6	7	5	6	6	5	59.1	59.1	59.1	16.837	149	149;149;149;197;149;39;115	0	323.31	53	54.4	53	48.3	48.3
sp|P10107|ANXA1_MOUSE	sp|P10107|ANXA1_MOUSE	32	32	32	sp|P10107|ANXA1_MOUSE Annexin A1 OS=Mus musculus OX=10090 GN=Anxa1 PE=1 SV=2	1	32	32	32	26	16	28	20	21	22	19	20	20	26	16	28	20	21	22	19	20	20	26	16	28	20	21	22	19	20	20	59.5	59.5	59.5	38.734	346	346	0	323.31	58.1	39.9	59.5	52	52.3
sp|P10126|EF1A1_MOUSE;tr|D3YZ68|D3YZ68_MOUSE;tr|D3Z3I8|D3Z3I8_MOUSE	sp|P10126|EF1A1_MOUSE;tr|D3YZ68|D3YZ68_MOUSE;tr|D3Z3I8|D3Z3I8_MOUSE	15;9;8	15;9;8	6;5;4	sp|P10126|EF1A1_MOUSE Elongation factor 1-alpha 1 OS=Mus musculus OX=10090 GN=Eef1a1 PE=1 SV=3;tr|D3YZ68|D3YZ68_MOUSE Elongation factor 1-alpha 1 (Fragment) OS=Mus musculus OX=10090 GN=Eef1a1 PE=1 SV=1;tr|D3Z3I8|D3Z3I8_MOUSE Elongation factor 1-alpha 1 (Fr	3	15	15	6	10	12	11	11	11	8	12	12	12	10	12	11	11	11	8	12	12	12	2	5	4	5	3	3	4	4	5	44.6	44.6	21.9	50.113	462	462;249;186	0	224.07	28.8	40.7	33.1	31.8	28.8
sp|P10493|NID1_MOUSE	sp|P10493|NID1_MOUSE	19	19	19	sp|P10493|NID1_MOUSE Nidogen-1 OS=Mus musculus OX=10090 GN=Nid1 PE=1 SV=2	1	19	19	19	9	11	10	10	10	7	7	12	9	9	11	10	10	10	7	7	12	9	9	11	10	10	10	7	7	12	9	18.9	18.9	18.9	136.54	1245	1245	0	128.25	9.7	11.7	12.7	11.6	12.9
sp|P10518|HEM2_MOUSE	sp|P10518|HEM2_MOUSE	8	8	8	sp|P10518|HEM2_MOUSE Delta-aminolevulinic acid dehydratase OS=Mus musculus OX=10090 GN=Alad PE=1 SV=1	1	8	8	8	0	5	2	1	1	0	3	2	2	0	5	2	1	1	0	3	2	2	0	5	2	1	1	0	3	2	2	35.5	35.5	35.5	36.023	330	330	0	27.349	0	24.5	11.8	3	5.8
sp|P10605|CATB_MOUSE	sp|P10605|CATB_MOUSE	5	5	5	sp|P10605|CATB_MOUSE Cathepsin B OS=Mus musculus OX=10090 GN=Ctsb PE=1 SV=2	1	5	5	5	2	4	3	4	5	0	3	4	4	2	4	3	4	5	0	3	4	4	2	4	3	4	5	0	3	4	4	17.4	17.4	17.4	37.279	339	339	0	92.376	6.5	12.7	14.2	12.7	17.4
sp|P10630|IF4A2_MOUSE;tr|Q8BTU6|Q8BTU6_MOUSE;tr|E9Q561|E9Q561_MOUSE;tr|D6RJ60|D6RJ60_MOUSE;tr|D6RJ11|D6RJ11_MOUSE	sp|P10630|IF4A2_MOUSE;tr|Q8BTU6|Q8BTU6_MOUSE;tr|E9Q561|E9Q561_MOUSE	9;8;6;2;2	3;2;2;1;1	3;2;2;1;1	sp|P10630|IF4A2_MOUSE Eukaryotic initiation factor 4A-II OS=Mus musculus OX=10090 GN=Eif4a2 PE=1 SV=2;tr|Q8BTU6|Q8BTU6_MOUSE Eukaryotic initiation factor 4A-II OS=Mus musculus OX=10090 GN=Eif4a2 PE=1 SV=1;tr|E9Q561|E9Q561_MOUSE Eukaryotic initiation factor	5	9	3	3	5	7	5	6	7	3	7	7	8	1	2	1	1	2	1	2	2	2	1	2	1	1	2	1	2	2	2	31.4	14.7	14.7	46.402	407	407;362;312;96;97	0	16.909	14.7	21.9	20.6	18.2	21.9
sp|P10639|THIO_MOUSE	sp|P10639|THIO_MOUSE	4	4	4	sp|P10639|THIO_MOUSE Thioredoxin OS=Mus musculus OX=10090 GN=Txn PE=1 SV=3	1	4	4	4	4	2	3	3	4	3	2	4	3	4	2	3	3	4	3	2	4	3	4	2	3	3	4	3	2	4	3	31.4	31.4	31.4	11.675	105	105	0	17.775	31.4	22.9	31.4	22.9	31.4
tr|A2AE89|A2AE89_MOUSE;sp|P10649|GSTM1_MOUSE;tr|F6WHQ7|F6WHQ7_MOUSE	tr|A2AE89|A2AE89_MOUSE;sp|P10649|GSTM1_MOUSE	12;12;4	12;12;4	8;8;3	tr|A2AE89|A2AE89_MOUSE Glutathione S-transferase Mu 1 OS=Mus musculus OX=10090 GN=Gstm1 PE=1 SV=2;sp|P10649|GSTM1_MOUSE Glutathione S-transferase Mu 1 OS=Mus musculus OX=10090 GN=Gstm1 PE=1 SV=2	3	12	12	8	11	9	10	7	8	3	8	10	9	11	9	10	7	8	3	8	10	9	8	7	7	5	7	2	6	7	6	41.4	41.4	26.6	28.556	244	244;218;194	0	68.446	37.7	36.1	38.1	27	33.6
sp|P10711|TCEA1_MOUSE;tr|E9PYD5|E9PYD5_MOUSE	sp|P10711|TCEA1_MOUSE;tr|E9PYD5|E9PYD5_MOUSE	14;11	14;11	14;11	sp|P10711|TCEA1_MOUSE Transcription elongation factor A protein 1 OS=Mus musculus OX=10090 GN=Tcea1 PE=1 SV=2;tr|E9PYD5|E9PYD5_MOUSE Transcription elongation factor A protein 1 OS=Mus musculus OX=10090 GN=Tcea1 PE=1 SV=1	2	14	14	14	11	7	11	6	9	3	6	8	7	11	7	11	6	9	3	6	8	7	11	7	11	6	9	3	6	8	7	36.5	36.5	36.5	33.88	301	301;312	0	58.528	31.2	21.9	25.6	19.3	25.2
sp|P10833|RRAS_MOUSE;tr|A0A1B0GRG1|A0A1B0GRG1_MOUSE;tr|A0A1B0GRT5|A0A1B0GRT5_MOUSE	sp|P10833|RRAS_MOUSE	9;3;3	9;3;3	6;0;0	sp|P10833|RRAS_MOUSE Ras-related protein R-Ras OS=Mus musculus OX=10090 GN=Rras PE=1 SV=1	3	9	9	6	2	6	3	4	3	2	5	4	4	2	6	3	4	3	2	5	4	4	2	4	3	3	1	1	3	3	2	50.5	50.5	35.8	23.764	218	218;107;139	0	46.397	14.7	37.2	21.6	23.4	15.1
sp|P10852|4F2_MOUSE;tr|A0A0U1RP98|A0A0U1RP98_MOUSE;tr|A0A0U1RPK4|A0A0U1RPK4_MOUSE;tr|A0A0U1RPG5|A0A0U1RPG5_MOUSE;tr|A0A0U1RP32|A0A0U1RP32_MOUSE;tr|A0A0U1RPL8|A0A0U1RPL8_MOUSE;tr|A0A0U1RPQ7|A0A0U1RPQ7_MOUSE	sp|P10852|4F2_MOUSE;tr|A0A0U1RP98|A0A0U1RP98_MOUSE	12;7;5;3;3;2;1	12;7;5;3;3;2;1	12;7;5;3;3;2;1	sp|P10852|4F2_MOUSE 4F2 cell-surface antigen heavy chain OS=Mus musculus OX=10090 GN=Slc3a2 PE=1 SV=1;tr|A0A0U1RP98|A0A0U1RP98_MOUSE 4F2 cell-surface antigen heavy chain (Fragment) OS=Mus musculus OX=10090 GN=Slc3a2 PE=1 SV=1	7	12	12	12	9	6	8	7	9	5	5	6	6	9	6	8	7	9	5	5	6	6	9	6	8	7	9	5	5	6	6	31.2	31.2	31.2	58.336	526	526;231;303;109;113;80;126	0	65.102	26.6	16.2	26.6	22.1	24.9
sp|Q8CGP2|H2B1P_MOUSE;sp|Q8CGP1|H2B1K_MOUSE;sp|Q64475|H2B1B_MOUSE;sp|P10853|H2B1F_MOUSE;tr|Q8CBB6|Q8CBB6_MOUSE;sp|P70696|H2B1A_MOUSE	sp|Q8CGP2|H2B1P_MOUSE;sp|Q8CGP1|H2B1K_MOUSE;sp|Q64475|H2B1B_MOUSE;sp|P10853|H2B1F_MOUSE;tr|Q8CBB6|Q8CBB6_MOUSE	11;11;11;11;11;4	1;1;1;1;1;0	0;0;0;0;0;0	sp|Q8CGP2|H2B1P_MOUSE Histone H2B type 1-P OS=Mus musculus OX=10090 GN=Hist1h2bp PE=1 SV=3;sp|Q8CGP1|H2B1K_MOUSE Histone H2B type 1-K OS=Mus musculus OX=10090 GN=Hist1h2bk PE=1 SV=3;sp|Q64475|H2B1B_MOUSE Histone H2B type 1-B OS=Mus musculus OX=10090 GN=His	6	11	1	0	8	6	8	8	7	7	9	9	7	0	0	1	0	0	0	0	0	0	0	0	0	0	0	0	0	0	0	49.2	17.5	0	13.992	126	126;126;126;126;134;127	0	4.9432	43.7	41.3	49.2	43.7	43.7
sp|Q6ZWY9|H2B1C_MOUSE;sp|Q64525|H2B2B_MOUSE;sp|Q64478|H2B1H_MOUSE;sp|P10854|H2B1M_MOUSE	sp|Q6ZWY9|H2B1C_MOUSE;sp|Q64525|H2B2B_MOUSE;sp|Q64478|H2B1H_MOUSE;sp|P10854|H2B1M_MOUSE	11;11;11;11	11;11;11;11	1;1;1;1	sp|Q6ZWY9|H2B1C_MOUSE Histone H2B type 1-C/E/G OS=Mus musculus OX=10090 GN=Hist1h2bc PE=1 SV=3;sp|Q64525|H2B2B_MOUSE Histone H2B type 2-B OS=Mus musculus OX=10090 GN=Hist2h2bb PE=1 SV=3;sp|Q64478|H2B1H_MOUSE Histone H2B type 1-H OS=Mus musculus OX=10090 GN	4	11	11	1	9	6	8	8	7	7	9	9	7	9	6	8	8	7	7	9	9	7	1	0	1	0	0	0	0	0	0	49.2	49.2	17.5	13.906	126	126;126;126;126	0	323.31	49.2	41.3	49.2	43.7	43.7
sp|P10922|H10_MOUSE	sp|P10922|H10_MOUSE	7	7	7	sp|P10922|H10_MOUSE Histone H1.0 OS=Mus musculus OX=10090 GN=H1f0 PE=2 SV=4	1	7	7	7	6	2	5	1	2	1	3	1	2	6	2	5	1	2	1	3	1	2	6	2	5	1	2	1	3	1	2	25.8	25.8	25.8	20.861	194	194	0	62.245	21.1	11.3	19.1	6.7	9.8
sp|P11031|TCP4_MOUSE	sp|P11031|TCP4_MOUSE	8	8	8	sp|P11031|TCP4_MOUSE Activated RNA polymerase II transcriptional coactivator p15 OS=Mus musculus OX=10090 GN=Sub1 PE=1 SV=3	1	8	8	8	5	5	5	4	4	1	4	5	4	5	5	5	4	4	1	4	5	4	5	5	5	4	4	1	4	5	4	42.5	42.5	42.5	14.427	127	127	0	33.674	31.5	37.8	26.8	29.1	27.6
sp|P11087|CO1A1_MOUSE;CON__Q862S4	sp|P11087|CO1A1_MOUSE	31;2	31;2	31;2	sp|P11087|CO1A1_MOUSE Collagen alpha-1(I) chain OS=Mus musculus OX=10090 GN=Col1a1 PE=1 SV=4	2	31	31	31	21	12	15	11	17	8	15	18	17	21	12	15	11	17	8	15	18	17	21	12	15	11	17	8	15	18	17	30.8	30.8	30.8	138.03	1453	1453;114	0	323.31	21.1	13.6	12.5	13.1	16.7
sp|P11103|PARP1_MOUSE;tr|A0A0A6YY63|A0A0A6YY63_MOUSE	sp|P11103|PARP1_MOUSE	22;1	22;1	5;0	sp|P11103|PARP1_MOUSE Poly [ADP-ribose] polymerase 1 OS=Mus musculus OX=10090 GN=Parp1 PE=1 SV=3	2	22	22	5	12	15	12	13	16	9	17	16	18	12	15	12	13	16	9	17	16	18	3	3	4	2	2	1	3	2	2	28.5	28.5	4.6	113.1	1013	1013;68	0	217.42	14.7	21.6	13.2	17.6	21.5
sp|P11152|LIPL_MOUSE	sp|P11152|LIPL_MOUSE	3	3	3	sp|P11152|LIPL_MOUSE Lipoprotein lipase OS=Mus musculus OX=10090 GN=Lpl PE=1 SV=3	1	3	3	3	1	1	2	2	2	1	2	2	2	1	1	2	2	2	1	2	2	2	1	1	2	2	2	1	2	2	2	11.2	11.2	11.2	53.109	474	474	0	30.863	3.6	3.6	7.2	7.6	7.6
sp|P11438|LAMP1_MOUSE	sp|P11438|LAMP1_MOUSE	3	3	3	sp|P11438|LAMP1_MOUSE Lysosome-associated membrane glycoprotein 1 OS=Mus musculus OX=10090 GN=Lamp1 PE=1 SV=2	1	3	3	3	1	2	0	1	1	1	2	2	2	1	2	0	1	1	1	2	2	2	1	2	0	1	1	1	2	2	2	7.6	7.6	7.6	43.865	406	406	0	16.181	4.9	5.7	0	3	3
sp|P11440|CDK1_MOUSE;tr|D3Z2T9|D3Z2T9_MOUSE	sp|P11440|CDK1_MOUSE	6;2	5;1	5;1	sp|P11440|CDK1_MOUSE Cyclin-dependent kinase 1 OS=Mus musculus OX=10090 GN=Cdk1 PE=1 SV=3	2	6	5	5	2	4	1	4	1	0	3	2	4	2	3	1	3	1	0	2	2	3	2	3	1	3	1	0	2	2	3	28.6	25.9	25.9	34.106	297	297;200	0	21.112	10.1	18.2	5.4	18.2	4.7
sp|P11499|HS90B_MOUSE;tr|E9Q3D6|E9Q3D6_MOUSE;tr|E9Q0C3|E9Q0C3_MOUSE;tr|E9PX27|E9PX27_MOUSE;tr|D3Z1R1|D3Z1R1_MOUSE	sp|P11499|HS90B_MOUSE	51;13;8;7;5	49;13;8;5;3	36;10;8;3;1	sp|P11499|HS90B_MOUSE Heat shock protein HSP 90-beta OS=Mus musculus OX=10090 GN=Hsp90ab1 PE=1 SV=3	5	51	49	36	40	32	37	25	33	25	28	37	31	38	30	35	24	31	24	26	35	29	27	20	26	16	22	16	17	25	20	51	49.3	42.8	83.28	724	724;189;161;112;76	0	323.31	44.2	42.4	42	38.8	42.4
sp|P11688|ITA5_MOUSE	sp|P11688|ITA5_MOUSE	8	8	8	sp|P11688|ITA5_MOUSE Integrin alpha-5 OS=Mus musculus OX=10090 GN=Itga5 PE=1 SV=3	1	8	8	8	4	4	3	6	7	4	6	3	5	4	4	3	6	7	4	6	3	5	4	4	3	6	7	4	6	3	5	10.9	10.9	10.9	115.04	1053	1053	0	31.228	6.7	4.7	5.3	7.4	10
sp|P11983|TCPA_MOUSE;tr|F2Z483|F2Z483_MOUSE	sp|P11983|TCPA_MOUSE	16;4	16;4	16;4	sp|P11983|TCPA_MOUSE T-complex protein 1 subunit alpha OS=Mus musculus OX=10090 GN=Tcp1 PE=1 SV=3	2	16	16	16	10	10	12	10	10	7	12	11	12	10	10	12	10	10	7	12	11	12	10	10	12	10	10	7	12	11	12	35.3	35.3	35.3	60.448	556	556;103	0	203.34	24.6	25.9	26.8	26.6	25.5
tr|A0A2I3BPT1|A0A2I3BPT1_MOUSE;tr|A0A2I3BQZ9|A0A2I3BQZ9_MOUSE;tr|Q3TWF3|Q3TWF3_MOUSE;sp|P12023|A4_MOUSE;tr|A0A2I3BR03|A0A2I3BR03_MOUSE	tr|A0A2I3BPT1|A0A2I3BPT1_MOUSE;tr|A0A2I3BQZ9|A0A2I3BQZ9_MOUSE;tr|Q3TWF3|Q3TWF3_MOUSE;sp|P12023|A4_MOUSE;tr|A0A2I3BR03|A0A2I3BR03_MOUSE	3;3;3;3;2	3;3;3;3;2	3;3;3;3;2	tr|A0A2I3BPT1|A0A2I3BPT1_MOUSE Amyloid-beta A4 protein OS=Mus musculus OX=10090 GN=App PE=1 SV=1;tr|A0A2I3BQZ9|A0A2I3BQZ9_MOUSE Amyloid-beta A4 protein OS=Mus musculus OX=10090 GN=App PE=1 SV=1;tr|Q3TWF3|Q3TWF3_MOUSE Amyloid-beta A4 protein OS=Mus musculus	5	3	3	3	1	0	1	1	1	1	1	0	1	1	0	1	1	1	1	1	0	1	1	0	1	1	1	1	1	0	1	5.2	5.2	5.2	82.785	733	733;751;752;770;582	0	19.65	1.2	0	1.2	1.6	1.6
sp|P12265|BGLR_MOUSE;tr|D3YY48|D3YY48_MOUSE;tr|Q99KJ6|Q99KJ6_MOUSE	sp|P12265|BGLR_MOUSE	5;2;2	5;2;2	5;2;2	sp|P12265|BGLR_MOUSE Beta-glucuronidase OS=Mus musculus OX=10090 GN=Gusb PE=1 SV=2	3	5	5	5	1	1	1	3	2	0	3	4	2	1	1	1	3	2	0	3	4	2	1	1	1	3	2	0	3	4	2	8.6	8.6	8.6	74.194	648	648;144;250	0	15.498	2	2.3	2	5.2	3.4
sp|P12382|PFKAL_MOUSE;tr|A0A1W2P6Q4|A0A1W2P6Q4_MOUSE;tr|A0A1W2P7T1|A0A1W2P7T1_MOUSE	sp|P12382|PFKAL_MOUSE	16;2;1	16;2;1	13;2;1	sp|P12382|PFKAL_MOUSE ATP-dependent 6-phosphofructokinase, liver type OS=Mus musculus OX=10090 GN=Pfkl PE=1 SV=4	3	16	16	13	6	11	5	10	9	6	11	11	13	6	11	5	10	9	6	11	11	13	6	8	5	10	9	6	10	11	11	24.9	24.9	20.1	85.359	780	780;64;167	0	97.786	8.5	21.2	5.6	14.9	12.2
sp|P12787|COX5A_MOUSE	sp|P12787|COX5A_MOUSE	8	8	8	sp|P12787|COX5A_MOUSE Cytochrome c oxidase subunit 5A, mitochondrial OS=Mus musculus OX=10090 GN=Cox5a PE=1 SV=2	1	8	8	8	5	4	7	4	4	3	4	4	3	5	4	7	4	4	3	4	4	3	5	4	7	4	4	3	4	4	3	52.1	52.1	52.1	16.101	146	146	0	102.8	52.1	42.5	45.9	42.5	42.5
sp|P12815|PDCD6_MOUSE	sp|P12815|PDCD6_MOUSE	6	6	6	sp|P12815|PDCD6_MOUSE Programmed cell death protein 6 OS=Mus musculus OX=10090 GN=Pdcd6 PE=1 SV=2	1	6	6	6	5	5	6	4	6	4	4	6	6	5	5	6	4	6	4	4	6	6	5	5	6	4	6	4	4	6	6	44.5	44.5	44.5	21.867	191	191	0	34.801	39.3	36.1	44.5	31.9	44.5
sp|P12970|RL7A_MOUSE;tr|A0A140T8L3|A0A140T8L3_MOUSE;tr|V9GX35|V9GX35_MOUSE	sp|P12970|RL7A_MOUSE;tr|A0A140T8L3|A0A140T8L3_MOUSE	7;6;2	7;6;2	7;6;2	sp|P12970|RL7A_MOUSE 60S ribosomal protein L7a OS=Mus musculus OX=10090 GN=Rpl7a PE=1 SV=2;tr|A0A140T8L3|A0A140T8L3_MOUSE Uncharacterized protein OS=Mus musculus OX=10090 GN=Rpl7a-ps5 PE=4 SV=1	3	7	7	7	4	5	4	3	3	3	5	5	4	4	5	4	3	3	3	5	5	4	4	5	4	3	3	3	5	5	4	18.8	18.8	18.8	29.976	266	266;268;225	0	38.483	13.2	15.4	10.5	10.2	10.2
sp|P13011|ACOD2_MOUSE	sp|P13011|ACOD2_MOUSE	1	1	1	sp|P13011|ACOD2_MOUSE Acyl-CoA desaturase 2 OS=Mus musculus OX=10090 GN=Scd2 PE=1 SV=2	1	1	1	1	1	0	1	1	1	1	0	1	1	1	0	1	1	1	1	0	1	1	1	0	1	1	1	1	0	1	1	8.9	8.9	8.9	40.916	358	358	0	8.4461	8.9	0	8.9	8.9	8.9
sp|P13020|GELS_MOUSE;tr|A0A0J9YUQ8|A0A0J9YUQ8_MOUSE;CON__Q3SX14;tr|A0A0J9YUJ8|A0A0J9YUJ8_MOUSE	sp|P13020|GELS_MOUSE;tr|A0A0J9YUQ8|A0A0J9YUQ8_MOUSE	27;22;10;5	27;22;10;5	19;14;6;0	sp|P13020|GELS_MOUSE Gelsolin OS=Mus musculus OX=10090 GN=Gsn PE=1 SV=3;tr|A0A0J9YUQ8|A0A0J9YUQ8_MOUSE Gelsolin (Fragment) OS=Mus musculus OX=10090 GN=Gsn PE=1 SV=1	4	27	27	19	24	13	25	13	17	13	14	15	15	24	13	25	13	17	13	14	15	15	17	10	19	10	11	10	10	10	10	46.8	46.8	35.6	85.941	780	780;568;781;166	0	323.31	37.8	30.5	46.7	30.5	35
sp|P13439|UMPS_MOUSE	sp|P13439|UMPS_MOUSE	3	3	3	sp|P13439|UMPS_MOUSE Uridine 5-monophosphate synthase OS=Mus musculus OX=10090 GN=Umps PE=1 SV=3	1	3	3	3	1	2	0	2	2	2	3	3	2	1	2	0	2	2	2	3	3	2	1	2	0	2	2	2	3	3	2	9.1	9.1	9.1	52.292	481	481	0	13.301	2.9	7.1	0	6.2	7.1
tr|J3QNW0|J3QNW0_MOUSE;sp|P13864|DNMT1_MOUSE	tr|J3QNW0|J3QNW0_MOUSE;sp|P13864|DNMT1_MOUSE	5;5	5;5	5;5	tr|J3QNW0|J3QNW0_MOUSE DNA (cytosine-5)-methyltransferase OS=Mus musculus OX=10090 GN=Dnmt1 PE=1 SV=1;sp|P13864|DNMT1_MOUSE DNA (cytosine-5)-methyltransferase 1 OS=Mus musculus OX=10090 GN=Dnmt1 PE=1 SV=5	2	5	5	5	0	2	0	1	0	0	3	2	4	0	2	0	1	0	0	3	2	4	0	2	0	1	0	0	3	2	4	4.9	4.9	4.9	169.95	1501	1501;1620	0	8.6307	0	2.1	0	0.5	0
sp|P14069|S10A6_MOUSE	sp|P14069|S10A6_MOUSE	6	6	6	sp|P14069|S10A6_MOUSE Protein S100-A6 OS=Mus musculus OX=10090 GN=S100a6 PE=1 SV=3	1	6	6	6	6	2	6	3	4	3	3	4	4	6	2	6	3	4	3	3	4	4	6	2	6	3	4	3	3	4	4	33.7	33.7	33.7	10.051	89	89	0	199.57	33.7	22.5	33.7	30.3	30.3
tr|A0A0A6YX05|A0A0A6YX05_MOUSE;sp|P14094|AT1B1_MOUSE	tr|A0A0A6YX05|A0A0A6YX05_MOUSE;sp|P14094|AT1B1_MOUSE	1;1	1;1	1;1	tr|A0A0A6YX05|A0A0A6YX05_MOUSE Sodium/potassium-transporting ATPase subunit beta (Fragment) OS=Mus musculus OX=10090 GN=Atp1b1 PE=1 SV=1;sp|P14094|AT1B1_MOUSE Sodium/potassium-transporting ATPase subunit beta-1 OS=Mus musculus OX=10090 GN=Atp1b1 PE=1 SV=1	2	1	1	1	0	1	0	0	0	0	0	0	0	0	1	0	0	0	0	0	0	0	0	1	0	0	0	0	0	0	0	10.6	10.6	10.6	15.253	132	132;304	0.008651	2.0385	0	10.6	0	0	0
sp|P14115|RL27A_MOUSE	sp|P14115|RL27A_MOUSE	4	4	4	sp|P14115|RL27A_MOUSE 60S ribosomal protein L27a OS=Mus musculus OX=10090 GN=Rpl27a PE=1 SV=5	1	4	4	4	3	2	3	3	4	3	4	4	3	3	2	3	3	4	3	4	4	3	3	2	3	3	4	3	4	4	3	24.3	24.3	24.3	16.605	148	148	0	21.945	17.6	16.2	17.6	23	24.3
sp|P14131|RS16_MOUSE	sp|P14131|RS16_MOUSE	9	9	9	sp|P14131|RS16_MOUSE 40S ribosomal protein S16 OS=Mus musculus OX=10090 GN=Rps16 PE=1 SV=4	1	9	9	9	7	4	7	4	6	6	5	6	6	7	4	7	4	6	6	5	6	6	7	4	7	4	6	6	5	6	6	45.9	45.9	45.9	16.445	146	146	0	57.52	41.1	30.1	40.4	21.9	32.2
sp|P14148|RL7_MOUSE;tr|F6XI62|F6XI62_MOUSE	sp|P14148|RL7_MOUSE;tr|F6XI62|F6XI62_MOUSE	6;4	6;4	6;4	sp|P14148|RL7_MOUSE 60S ribosomal protein L7 OS=Mus musculus OX=10090 GN=Rpl7 PE=1 SV=2;tr|F6XI62|F6XI62_MOUSE 60S ribosomal protein L7 (Fragment) OS=Mus musculus OX=10090 GN=Rpl7 PE=1 SV=1	2	6	6	6	4	4	3	3	3	3	4	5	4	4	4	3	3	3	3	4	5	4	4	4	3	3	3	3	4	5	4	24.4	24.4	24.4	31.419	270	270;279	0	28.951	16.7	20	9.6	13	13
sp|P14152|MDHC_MOUSE;tr|B1ATQ3|B1ATQ3_MOUSE	sp|P14152|MDHC_MOUSE	10;1	10;1	10;1	sp|P14152|MDHC_MOUSE Malate dehydrogenase, cytoplasmic OS=Mus musculus OX=10090 GN=Mdh1 PE=1 SV=3	2	10	10	10	8	6	8	5	6	6	6	6	6	8	6	8	5	6	6	6	6	6	8	6	8	5	6	6	6	6	6	31.7	31.7	31.7	36.511	334	334;155	0	124.44	28.1	22.8	26.3	16.8	22.8
sp|P14206|RSSA_MOUSE;tr|A0A1L1SUK3|A0A1L1SUK3_MOUSE;tr|A0A1L1SRW0|A0A1L1SRW0_MOUSE	sp|P14206|RSSA_MOUSE	17;8;5	17;8;5	17;8;5	sp|P14206|RSSA_MOUSE 40S ribosomal protein SA OS=Mus musculus OX=10090 GN=Rpsa PE=1 SV=4	3	17	17	17	13	12	12	12	13	11	12	13	12	13	12	12	12	13	11	12	13	12	13	12	12	12	13	11	12	13	12	52.2	52.2	52.2	32.838	295	295;133;93	0	244.87	49.5	41.7	49.5	43.4	43.4
sp|P14211|CALR_MOUSE	sp|P14211|CALR_MOUSE	27	27	27	sp|P14211|CALR_MOUSE Calreticulin OS=Mus musculus OX=10090 GN=Calr PE=1 SV=1	1	27	27	27	24	16	19	16	24	16	17	23	18	24	16	19	16	24	16	17	23	18	24	16	19	16	24	16	17	23	18	64.2	64.2	64.2	47.994	416	416	0	323.31	61.1	50.2	55.5	42.5	54.3
sp|P14576|SRP54_MOUSE;tr|E9PXC0|E9PXC0_MOUSE;tr|A0A1W2P809|A0A1W2P809_MOUSE;tr|A0A1Y7VJJ0|A0A1Y7VJJ0_MOUSE	sp|P14576|SRP54_MOUSE;tr|E9PXC0|E9PXC0_MOUSE	14;12;2;2	14;12;2;2	14;12;2;2	sp|P14576|SRP54_MOUSE Signal recognition particle 54 kDa protein OS=Mus musculus OX=10090 GN=Srp54 PE=1 SV=2;tr|E9PXC0|E9PXC0_MOUSE Signal recognition particle 54 kDa protein OS=Mus musculus OX=10090 GN=Srp54c PE=1 SV=1	4	14	14	14	6	11	7	6	5	6	7	7	6	6	11	7	6	5	6	7	7	6	6	11	7	6	5	6	7	7	6	38.3	38.3	38.3	55.72	504	504;504;89;110	0	98.059	21	33.1	20	21.4	17.9
sp|P14685|PSMD3_MOUSE;tr|F7B7L8|F7B7L8_MOUSE	sp|P14685|PSMD3_MOUSE	13;5	13;5	13;5	sp|P14685|PSMD3_MOUSE 26S proteasome non-ATPase regulatory subunit 3 OS=Mus musculus OX=10090 GN=Psmd3 PE=1 SV=3	2	13	13	13	4	8	3	10	7	4	8	8	11	4	8	3	10	7	4	8	8	11	4	8	3	10	7	4	8	8	11	35.7	35.7	35.7	60.718	530	530;222	0	78.567	14.2	22.3	9.4	26.8	17
sp|P14733|LMNB1_MOUSE	sp|P14733|LMNB1_MOUSE	36	36	35	sp|P14733|LMNB1_MOUSE Lamin-B1 OS=Mus musculus OX=10090 GN=Lmnb1 PE=1 SV=3	1	36	36	35	24	14	19	17	21	12	19	21	19	24	14	19	17	21	12	19	21	19	24	14	19	16	20	11	18	20	18	58	58	56	66.785	588	588	0	323.31	41.7	22.8	37.1	34.5	40.5
sp|P14824|ANXA6_MOUSE;tr|F8WIT2|F8WIT2_MOUSE	sp|P14824|ANXA6_MOUSE;tr|F8WIT2|F8WIT2_MOUSE	32;31	32;31	32;31	sp|P14824|ANXA6_MOUSE Annexin A6 OS=Mus musculus OX=10090 GN=Anxa6 PE=1 SV=3;tr|F8WIT2|F8WIT2_MOUSE Annexin OS=Mus musculus OX=10090 GN=Anxa6 PE=1 SV=1	2	32	32	32	24	19	15	23	20	20	22	24	23	24	19	15	23	20	20	22	24	23	24	19	15	23	20	20	22	24	23	54.4	54.4	54.4	75.884	673	673;667	0	323.31	46.4	33.6	25	40.7	40.7
sp|P14869|RLA0_MOUSE;tr|S4R1N1|S4R1N1_MOUSE;tr|D3YVM5|D3YVM5_MOUSE	sp|P14869|RLA0_MOUSE;tr|S4R1N1|S4R1N1_MOUSE;tr|D3YVM5|D3YVM5_MOUSE	11;7;6	11;7;6	11;7;6	sp|P14869|RLA0_MOUSE 60S acidic ribosomal protein P0 OS=Mus musculus OX=10090 GN=Rplp0 PE=1 SV=3;tr|S4R1N1|S4R1N1_MOUSE 60S acidic ribosomal protein P0 (Fragment) OS=Mus musculus OX=10090 GN=Rplp0 PE=1 SV=1;tr|D3YVM5|D3YVM5_MOUSE 60S acidic ribosomal prote	3	11	11	11	10	9	9	8	9	8	10	10	9	10	9	9	8	9	8	10	10	9	10	9	9	8	9	8	10	10	9	31.9	31.9	31.9	34.216	317	317;221;145	0	190.46	31.9	31.2	27.8	31.9	31.9
sp|P14873|MAP1B_MOUSE	sp|P14873|MAP1B_MOUSE	20	20	19	sp|P14873|MAP1B_MOUSE Microtubule-associated protein 1B OS=Mus musculus OX=10090 GN=Map1b PE=1 SV=2	1	20	20	19	6	9	5	9	7	6	10	7	11	6	9	5	9	7	6	10	7	11	5	8	5	8	6	5	9	6	10	12.6	12.6	12.2	270.25	2464	2464	0	91.701	5	6.2	4.3	6.4	6.1
sp|P14901|HMOX1_MOUSE	sp|P14901|HMOX1_MOUSE	8	8	8	sp|P14901|HMOX1_MOUSE Heme oxygenase 1 OS=Mus musculus OX=10090 GN=Hmox1 PE=1 SV=1	1	8	8	8	4	3	4	3	3	2	4	4	2	4	3	4	3	3	2	4	4	2	4	3	4	3	3	2	4	4	2	38.8	38.8	38.8	32.928	289	289	0	41.883	20.4	18.3	15.9	14.5	14.5
sp|P15066|JUND_MOUSE	sp|P15066|JUND_MOUSE	4	4	4	sp|P15066|JUND_MOUSE Transcription factor jun-D OS=Mus musculus OX=10090 GN=Jund PE=1 SV=1	1	4	4	4	0	2	3	1	1	0	2	1	2	0	2	3	1	1	0	2	1	2	0	2	3	1	1	0	2	1	2	26.1	26.1	26.1	34.904	341	341	0	10.985	0	10.9	21.7	4.4	4.4
tr|D3YYT0|D3YYT0_MOUSE;sp|P15116|CADH2_MOUSE	tr|D3YYT0|D3YYT0_MOUSE;sp|P15116|CADH2_MOUSE	5;5	5;5	5;5	tr|D3YYT0|D3YYT0_MOUSE Cadherin-2 OS=Mus musculus OX=10090 GN=Cdh2 PE=1 SV=1;sp|P15116|CADH2_MOUSE Cadherin-2 OS=Mus musculus OX=10090 GN=Cdh2 PE=1 SV=2	2	5	5	5	2	0	3	3	2	2	4	3	2	2	0	3	3	2	2	4	3	2	2	0	3	3	2	2	4	3	2	10.6	10.6	10.6	93.856	849	849;906	0	23.807	4.9	0	7.1	6.6	4.9
tr|Q3U8S1|Q3U8S1_MOUSE;tr|A2APM5|A2APM5_MOUSE;tr|A2APM3|A2APM3_MOUSE;tr|A2APM4|A2APM4_MOUSE;tr|E9QKM8|E9QKM8_MOUSE;tr|Q80X37|Q80X37_MOUSE;tr|A2APM1|A2APM1_MOUSE;sp|P15379|CD44_MOUSE;tr|A2APM2|A2APM2_MOUSE	tr|Q3U8S1|Q3U8S1_MOUSE;tr|A2APM5|A2APM5_MOUSE;tr|A2APM3|A2APM3_MOUSE;tr|A2APM4|A2APM4_MOUSE;tr|E9QKM8|E9QKM8_MOUSE;tr|Q80X37|Q80X37_MOUSE;tr|A2APM1|A2APM1_MOUSE;sp|P15379|CD44_MOUSE;tr|A2APM2|A2APM2_MOUSE	4;4;4;4;4;4;4;4;4	4;4;4;4;4;4;4;4;4	4;4;4;4;4;4;4;4;4	tr|Q3U8S1|Q3U8S1_MOUSE CD44 antigen OS=Mus musculus OX=10090 GN=Cd44 PE=1 SV=1;tr|A2APM5|A2APM5_MOUSE CD44 antigen OS=Mus musculus OX=10090 GN=Cd44 PE=1 SV=1;tr|A2APM3|A2APM3_MOUSE CD44 antigen OS=Mus musculus OX=10090 GN=Cd44 PE=1 SV=1;tr|A2APM4|A2APM4_MO	9	4	4	4	1	2	1	2	2	1	1	1	2	1	2	1	2	2	1	1	1	2	1	2	1	2	2	1	1	1	2	17.5	17.5	17.5	40.263	365	365;434;464;498;577;580;657;778;780	0	21.698	3.3	11	3.3	6.8	9.9
sp|P15532|NDKA_MOUSE	sp|P15532|NDKA_MOUSE	14	2	2	sp|P15532|NDKA_MOUSE Nucleoside diphosphate kinase A OS=Mus musculus OX=10090 GN=Nme1 PE=1 SV=1	1	14	2	2	12	9	11	9	9	6	8	11	9	2	2	2	2	1	1	1	2	1	2	2	2	2	1	1	1	2	1	77.6	12.5	12.5	17.208	152	152	0	28.663	71.1	67.1	59.9	67.1	65.1
sp|P15626|GSTM2_MOUSE;tr|D3YX76|D3YX76_MOUSE;tr|D3YVP6|D3YVP6_MOUSE;sp|Q80W21|GSTM7_MOUSE;tr|Q8R5I6|Q8R5I6_MOUSE;tr|F6Y363|F6Y363_MOUSE;tr|E9QAC8|E9QAC8_MOUSE;tr|D3YVP5|D3YVP5_MOUSE;tr|D3YZ29|D3YZ29_MOUSE;tr|A2AE91|A2AE91_MOUSE;tr|D3YVP8|D3YVP8_MOUSE;tr|D3YVP9|D3YVP9_MOUSE;sp|P19639|GSTM3_MOUSE;sp|O35660|GSTM6_MOUSE;tr|G5E8M7|G5E8M7_MOUSE	sp|P15626|GSTM2_MOUSE;tr|D3YX76|D3YX76_MOUSE;tr|D3YVP6|D3YVP6_MOUSE;sp|Q80W21|GSTM7_MOUSE;tr|Q8R5I6|Q8R5I6_MOUSE	10;6;5;5;5;4;4;4;3;3;1;1;1;1;1	6;2;1;1;2;1;0;0;0;0;0;0;0;0;0	6;2;1;1;2;1;0;0;0;0;0;0;0;0;0	sp|P15626|GSTM2_MOUSE Glutathione S-transferase Mu 2 OS=Mus musculus OX=10090 GN=Gstm2 PE=1 SV=2;tr|D3YX76|D3YX76_MOUSE Glutathione S-transferase OS=Mus musculus OX=10090 GN=Gstm2 PE=1 SV=1;tr|D3YVP6|D3YVP6_MOUSE Glutathione S-transferase Mu 7 OS=Mus muscu	15	10	6	6	6	5	5	6	4	2	4	6	8	3	3	2	4	3	1	2	3	5	3	3	2	4	3	1	2	3	5	41.3	24.8	24.8	25.716	218	218;184;181;218;218;85;193;214;119;184;123;154;218;218;232	0	12.651	21.1	26.6	21.1	30.7	20.6
sp|P15864|H12_MOUSE	sp|P15864|H12_MOUSE	12	3	3	sp|P15864|H12_MOUSE Histone H1.2 OS=Mus musculus OX=10090 GN=Hist1h1c PE=1 SV=2	1	12	3	3	9	8	3	5	5	1	7	7	7	2	3	1	2	2	0	3	3	3	2	3	1	2	2	0	3	3	3	33	9.9	9.9	21.266	212	212	0	16.18	33	27.4	25	24.5	22.2
sp|P16045|LEG1_MOUSE	sp|P16045|LEG1_MOUSE	6	6	6	sp|P16045|LEG1_MOUSE Galectin-1 OS=Mus musculus OX=10090 GN=Lgals1 PE=1 SV=3	1	6	6	6	3	4	3	3	4	3	4	5	4	3	4	3	3	4	3	4	5	4	3	4	3	3	4	3	4	5	4	32.6	32.6	32.6	14.866	135	135	0	88.925	23.7	26.7	23.7	20.7	26.7
sp|P16092|FGFR1_MOUSE;tr|J3QN85|J3QN85_MOUSE	sp|P16092|FGFR1_MOUSE;tr|J3QN85|J3QN85_MOUSE	2;2	2;2	1;1	sp|P16092|FGFR1_MOUSE Fibroblast growth factor receptor 1 OS=Mus musculus OX=10090 GN=Fgfr1 PE=1 SV=2;tr|J3QN85|J3QN85_MOUSE Fibroblast growth factor receptor OS=Mus musculus OX=10090 GN=Fgfr1 PE=1 SV=1	2	2	2	1	0	0	0	1	1	1	1	1	2	0	0	0	1	1	1	1	1	2	0	0	0	1	1	1	1	1	1	2.9	2.9	1.6	91.98	822	822;833	0	6.1283	0	0	0	1.6	1.6
tr|Q8C253|Q8C253_MOUSE;sp|P16110|LEG3_MOUSE	tr|Q8C253|Q8C253_MOUSE;sp|P16110|LEG3_MOUSE	9;9	9;9	9;9	tr|Q8C253|Q8C253_MOUSE Galectin OS=Mus musculus OX=10090 GN=Lgals3 PE=1 SV=1;sp|P16110|LEG3_MOUSE Galectin-3 OS=Mus musculus OX=10090 GN=Lgals3 PE=1 SV=3	2	9	9	9	7	6	9	6	6	4	6	7	6	7	6	9	6	6	4	6	7	6	7	6	9	6	6	4	6	7	6	34.8	34.8	34.8	27.414	264	264;264	0	154.59	32.2	32.2	34.8	32.2	32.2
sp|P16125|LDHB_MOUSE;tr|D3Z7F0|D3Z7F0_MOUSE;tr|A0A0N4SVV8|A0A0N4SVV8_MOUSE	sp|P16125|LDHB_MOUSE;tr|D3Z7F0|D3Z7F0_MOUSE	16;10;5	16;10;5	16;10;5	sp|P16125|LDHB_MOUSE L-lactate dehydrogenase B chain OS=Mus musculus OX=10090 GN=Ldhb PE=1 SV=2;tr|D3Z7F0|D3Z7F0_MOUSE L-lactate dehydrogenase (Fragment) OS=Mus musculus OX=10090 GN=Ldhb PE=1 SV=1	3	16	16	16	12	9	9	12	12	7	10	15	10	12	9	9	12	12	7	10	15	10	12	9	9	12	12	7	10	15	10	36.2	36.2	36.2	36.572	334	334;198;193	0	187.42	28.7	25.7	24.6	26.9	27.8
sp|P16254|SRP14_MOUSE;tr|A2AUM6|A2AUM6_MOUSE	sp|P16254|SRP14_MOUSE;tr|A2AUM6|A2AUM6_MOUSE	4;2	4;2	4;2	sp|P16254|SRP14_MOUSE Signal recognition particle 14 kDa protein OS=Mus musculus OX=10090 GN=Srp14 PE=1 SV=1;tr|A2AUM6|A2AUM6_MOUSE Signal recognition particle 14 kDa protein OS=Mus musculus OX=10090 GN=Srp14 PE=1 SV=1	2	4	4	4	3	3	3	3	3	3	3	3	3	3	3	3	3	3	3	3	3	3	3	3	3	3	3	3	3	3	3	29.1	29.1	29.1	12.51	110	110;97	0	55.246	25.5	25.5	29.1	25.5	25.5
sp|P16332|MUTA_MOUSE	sp|P16332|MUTA_MOUSE	11	11	11	sp|P16332|MUTA_MOUSE Methylmalonyl-CoA mutase, mitochondrial OS=Mus musculus OX=10090 GN=Mut PE=1 SV=2	1	11	11	11	2	2	3	5	1	2	4	3	4	2	2	3	5	1	2	4	3	4	2	2	3	5	1	2	4	3	4	24.7	24.7	24.7	82.843	748	748	0	34.853	4.3	3.7	7.1	15.1	2.4
sp|P16546|SPTN1_MOUSE;tr|A3KGU7|A3KGU7_MOUSE;tr|A3KGU9|A3KGU9_MOUSE;tr|A3KGU4|A3KGU4_MOUSE;sp|P08032|SPTA1_MOUSE	sp|P16546|SPTN1_MOUSE;tr|A3KGU7|A3KGU7_MOUSE;tr|A3KGU9|A3KGU9_MOUSE	141;139;139;13;1	141;139;139;13;1	2;0;0;0;0	sp|P16546|SPTN1_MOUSE Spectrin alpha chain, non-erythrocytic 1 OS=Mus musculus OX=10090 GN=Sptan1 PE=1 SV=4;tr|A3KGU7|A3KGU7_MOUSE Spectrin alpha chain, non-erythrocytic 1 OS=Mus musculus OX=10090 GN=Sptan1 PE=1 SV=1;tr|A3KGU9|A3KGU9_MOUSE Spectrin alpha c	5	141	141	2	101	78	86	68	89	51	82	93	84	101	78	86	68	89	51	82	93	84	2	1	2	1	1	0	1	1	1	61.6	61.6	1.2	284.59	2472	2472;2477;2498;219;2415	0	323.31	47.7	43.5	44	40.5	45.8
sp|P16627|HS71L_MOUSE	sp|P16627|HS71L_MOUSE	15	3	3	sp|P16627|HS71L_MOUSE Heat shock 70 kDa protein 1-like OS=Mus musculus OX=10090 GN=Hspa1l PE=1 SV=4	1	15	3	3	13	10	13	9	10	9	10	9	10	3	2	3	2	3	2	2	2	2	3	2	3	2	3	2	2	2	2	26.2	7	7	70.636	641	641	0	145.91	24.6	23.4	26.2	21.7	20.4
sp|P16675|PPGB_MOUSE;tr|G3X8T3|G3X8T3_MOUSE	sp|P16675|PPGB_MOUSE;tr|G3X8T3|G3X8T3_MOUSE	2;2	2;2	2;2	sp|P16675|PPGB_MOUSE Lysosomal protective protein OS=Mus musculus OX=10090 GN=Ctsa PE=1 SV=1;tr|G3X8T3|G3X8T3_MOUSE Carboxypeptidase OS=Mus musculus OX=10090 GN=Ctsa PE=1 SV=1	2	2	2	2	1	0	1	2	2	2	2	2	2	1	0	1	2	2	2	2	2	2	1	0	1	2	2	2	2	2	2	5.7	5.7	5.7	53.844	474	474;492	0	19.428	1.7	0	1.7	5.7	5.7
tr|S4R1W1|S4R1W1_MOUSE;tr|A0A1D5RLD8|A0A1D5RLD8_MOUSE;sp|P16858|G3P_MOUSE;tr|A0A0A0MQF6|A0A0A0MQF6_MOUSE;tr|S4R257|S4R257_MOUSE;tr|S4R1W8|S4R1W8_MOUSE;tr|V9GX06|V9GX06_MOUSE	tr|S4R1W1|S4R1W1_MOUSE;tr|A0A1D5RLD8|A0A1D5RLD8_MOUSE;sp|P16858|G3P_MOUSE;tr|A0A0A0MQF6|A0A0A0MQF6_MOUSE;tr|S4R257|S4R257_MOUSE	19;19;19;19;16;4;2	19;19;19;19;16;4;2	19;19;19;19;16;4;2	tr|S4R1W1|S4R1W1_MOUSE Glyceraldehyde-3-phosphate dehydrogenase OS=Mus musculus OX=10090 GN=Gm3839 PE=1 SV=1;tr|A0A1D5RLD8|A0A1D5RLD8_MOUSE Glyceraldehyde-3-phosphate dehydrogenase OS=Mus musculus OX=10090 GN=Gm10358 PE=1 SV=1;sp|P16858|G3P_MOUSE Glycerald	7	19	19	19	17	11	17	14	15	13	12	16	13	17	11	17	14	15	13	12	16	13	17	11	17	14	15	13	12	16	13	48.3	48.3	48.3	35.812	333	333;333;333;359;280;55;183	0	323.31	48.3	37.2	47.1	41.7	42.6
sp|P17047|LAMP2_MOUSE	sp|P17047|LAMP2_MOUSE	5	5	5	sp|P17047|LAMP2_MOUSE Lysosome-associated membrane glycoprotein 2 OS=Mus musculus OX=10090 GN=Lamp2 PE=1 SV=2	1	5	5	5	3	5	2	4	4	3	5	4	5	3	5	2	4	4	3	5	4	5	3	5	2	4	4	3	5	4	5	10.1	10.1	10.1	45.681	415	415	0	32.58	5.8	10.1	5.8	8	8
sp|P17095|HMGA1_MOUSE	sp|P17095|HMGA1_MOUSE	6	6	6	sp|P17095|HMGA1_MOUSE High mobility group protein HMG-I/HMG-Y OS=Mus musculus OX=10090 GN=Hmga1 PE=1 SV=4	1	6	6	6	2	2	1	1	2	1	4	3	4	2	2	1	1	2	1	4	3	4	2	2	1	1	2	1	4	3	4	54.2	54.2	54.2	11.614	107	107	0	42.712	41.1	41.1	23.4	23.4	41.1
sp|P17156|HSP72_MOUSE	sp|P17156|HSP72_MOUSE	17	3	3	sp|P17156|HSP72_MOUSE Heat shock-related 70 kDa protein 2 OS=Mus musculus OX=10090 GN=Hspa2 PE=1 SV=2	1	17	3	3	15	12	14	10	14	10	11	11	11	1	3	1	2	2	2	2	2	2	1	3	1	2	2	2	2	2	2	23.9	9.2	9.2	69.641	633	633	0	7.8236	17.4	21.8	17.4	15.8	18
sp|P17182|ENOA_MOUSE;tr|Q6PHC1|Q6PHC1_MOUSE;tr|B0QZL1|B0QZL1_MOUSE;tr|B1ARR7|B1ARR7_MOUSE;tr|B1ARR6|B1ARR6_MOUSE	sp|P17182|ENOA_MOUSE;tr|Q6PHC1|Q6PHC1_MOUSE;tr|B0QZL1|B0QZL1_MOUSE	43;32;24;17;7	43;32;24;17;7	39;31;21;14;4	sp|P17182|ENOA_MOUSE Alpha-enolase OS=Mus musculus OX=10090 GN=Eno1 PE=1 SV=3;tr|Q6PHC1|Q6PHC1_MOUSE Alpha-enolase OS=Mus musculus OX=10090 GN=Eno1 PE=1 SV=1;tr|B0QZL1|B0QZL1_MOUSE Alpha-enolase (Fragment) OS=Mus musculus OX=10090 GN=Eno1 PE=1 SV=1	5	43	43	39	38	24	32	27	29	22	26	31	25	38	24	32	27	29	22	26	31	25	34	21	28	24	26	20	23	28	22	73.5	73.5	70.3	47.14	434	434;366;221;119;67	0	323.31	71.7	60.4	68.2	59.2	63.8
sp|P17183|ENOG_MOUSE;tr|A0A0N4SUX5|A0A0N4SUX5_MOUSE;tr|D3Z6E4|D3Z6E4_MOUSE;tr|D3Z2S4|D3Z2S4_MOUSE;tr|D3YVD3|D3YVD3_MOUSE;tr|A0A0N4SUI6|A0A0N4SUI6_MOUSE;tr|A0A0N4SUW8|A0A0N4SUW8_MOUSE	sp|P17183|ENOG_MOUSE;tr|A0A0N4SUX5|A0A0N4SUX5_MOUSE;tr|D3Z6E4|D3Z6E4_MOUSE;tr|D3Z2S4|D3Z2S4_MOUSE	12;11;9;6;5;4;2	9;8;6;3;2;1;1	9;8;6;3;2;1;1	sp|P17183|ENOG_MOUSE Gamma-enolase OS=Mus musculus OX=10090 GN=Eno2 PE=1 SV=2;tr|A0A0N4SUX5|A0A0N4SUX5_MOUSE Gamma-enolase OS=Mus musculus OX=10090 GN=Eno2 PE=1 SV=1;tr|D3Z6E4|D3Z6E4_MOUSE Gamma-enolase OS=Mus musculus OX=10090 GN=Eno2 PE=1 SV=1;tr|D3Z2S4|	7	12	9	9	10	5	12	5	7	5	7	7	8	7	3	9	3	5	3	5	5	6	7	3	9	3	5	3	5	5	6	45.4	40.3	40.3	47.296	434	434;391;315;162;121;58;37	0	118.61	35.5	20.7	45.4	20.3	29.5
sp|P17426|AP2A1_MOUSE;tr|A0A140LIG7|A0A140LIG7_MOUSE;tr|A0A140LHA6|A0A140LHA6_MOUSE	sp|P17426|AP2A1_MOUSE	12;4;1	9;4;1	9;4;1	sp|P17426|AP2A1_MOUSE AP-2 complex subunit alpha-1 OS=Mus musculus OX=10090 GN=Ap2a1 PE=1 SV=1	3	12	9	9	3	7	2	4	5	4	7	5	9	1	5	0	2	3	2	5	3	6	1	5	0	2	3	2	5	3	6	18.3	14.1	14.1	107.66	977	977;317;57	0	52.467	4.4	11.5	2.9	5.8	7.4
sp|P17427|AP2A2_MOUSE;tr|A0A140LHG0|A0A140LHG0_MOUSE	sp|P17427|AP2A2_MOUSE	15;1	15;1	12;0	sp|P17427|AP2A2_MOUSE AP-2 complex subunit alpha-2 OS=Mus musculus OX=10090 GN=Ap2a2 PE=1 SV=2	2	15	15	12	3	10	5	7	6	4	10	7	12	3	10	5	7	6	4	10	7	12	1	8	3	5	4	2	8	5	9	22.8	22.8	18.4	104.02	938	938;38	0	74.663	4.6	16.7	6.3	10	8.6
sp|P17439|GLCM_MOUSE;tr|A0A0G2JDK2|A0A0G2JDK2_MOUSE	sp|P17439|GLCM_MOUSE;tr|A0A0G2JDK2|A0A0G2JDK2_MOUSE	6;5	6;5	6;5	sp|P17439|GLCM_MOUSE Glucosylceramidase OS=Mus musculus OX=10090 GN=Gba PE=1 SV=1;tr|A0A0G2JDK2|A0A0G2JDK2_MOUSE Glucosylceramidase OS=Mus musculus OX=10090 GN=Gba PE=1 SV=1	2	6	6	6	1	3	2	3	5	2	5	3	3	1	3	2	3	5	2	5	3	3	1	3	2	3	5	2	5	3	3	17.7	17.7	17.7	57.621	515	515;388	0	22.286	3.9	6.8	6.4	9.7	16.1
tr|D6RHN2|D6RHN2_MOUSE;sp|Q63836|SBP2_MOUSE;sp|P17563|SBP1_MOUSE;tr|G3UWK0|G3UWK0_MOUSE;tr|G3UYY2|G3UYY2_MOUSE;tr|A0A0R4J135|A0A0R4J135_MOUSE	tr|D6RHN2|D6RHN2_MOUSE;sp|Q63836|SBP2_MOUSE;sp|P17563|SBP1_MOUSE;tr|G3UWK0|G3UWK0_MOUSE;tr|G3UYY2|G3UYY2_MOUSE;tr|A0A0R4J135|A0A0R4J135_MOUSE	2;2;2;1;1;1	2;2;2;1;1;1	2;2;2;1;1;1	tr|D6RHN2|D6RHN2_MOUSE Methanethiol oxidase OS=Mus musculus OX=10090 GN=Selenbp1 PE=1 SV=1;sp|Q63836|SBP2_MOUSE Selenium-binding protein 2 OS=Mus musculus OX=10090 GN=Selenbp2 PE=1 SV=2;sp|P17563|SBP1_MOUSE Methanethiol oxidase OS=Mus musculus OX=10090 GN=	6	2	2	2	0	1	0	1	1	0	1	2	1	0	1	0	1	1	0	1	2	1	0	1	0	1	1	0	1	2	1	22.8	22.8	22.8	13.666	123	123;472;472;128;410;472	0.0063624	2.2928	0	8.1	0	8.1	8.1
sp|P17665|COX7C_MOUSE	sp|P17665|COX7C_MOUSE	2	2	2	sp|P17665|COX7C_MOUSE Cytochrome c oxidase subunit 7C, mitochondrial OS=Mus musculus OX=10090 GN=Cox7c PE=1 SV=1	1	2	2	2	1	0	1	0	1	0	0	1	1	1	0	1	0	1	0	0	1	1	1	0	1	0	1	0	0	1	1	17.5	17.5	17.5	7.3325	63	63	0	4.9933	17.5	0	17.5	0	14.3
tr|G3UVV4|G3UVV4_MOUSE;sp|P17710|HXK1_MOUSE;tr|D3YYR4|D3YYR4_MOUSE;tr|D3Z365|D3Z365_MOUSE;sp|Q91W97|HKDC1_MOUSE;tr|B4YB29|B4YB29_MOUSE;tr|D3Z105|D3Z105_MOUSE;tr|E9Q3Z4|E9Q3Z4_MOUSE;tr|E9Q8S8|E9Q8S8_MOUSE;sp|Q3TRM8|HXK3_MOUSE	tr|G3UVV4|G3UVV4_MOUSE;sp|P17710|HXK1_MOUSE	15;15;4;4;2;1;1;1;1;1	11;11;3;3;1;1;1;0;0;0	11;11;3;3;1;1;1;0;0;0	tr|G3UVV4|G3UVV4_MOUSE Hexokinase 1, isoform CRA_f OS=Mus musculus OX=10090 GN=Hk1 PE=1 SV=1;sp|P17710|HXK1_MOUSE Hexokinase-1 OS=Mus musculus OX=10090 GN=Hk1 PE=1 SV=3	10	15	11	11	3	11	4	9	10	6	11	10	8	1	8	2	6	7	5	7	7	4	1	8	2	6	7	5	7	7	4	17.9	13.7	13.7	101.87	917	917;974;184;223;915;49;80;867;877;922	0	83.629	4.4	14	5.6	11.5	13.5
sp|P17742|PPIA_MOUSE;tr|A0A1L1SST0|A0A1L1SST0_MOUSE;tr|F8VPN3|F8VPN3_MOUSE;tr|A0A1L1SRX5|A0A1L1SRX5_MOUSE;tr|V9GXC1|V9GXC1_MOUSE;tr|V9GX31|V9GX31_MOUSE	sp|P17742|PPIA_MOUSE;tr|A0A1L1SST0|A0A1L1SST0_MOUSE	9;5;3;2;2;2	9;5;3;2;2;2	9;5;3;2;2;2	sp|P17742|PPIA_MOUSE Peptidyl-prolyl cis-trans isomerase A OS=Mus musculus OX=10090 GN=Ppia PE=1 SV=2;tr|A0A1L1SST0|A0A1L1SST0_MOUSE Peptidyl-prolyl cis-trans isomerase OS=Mus musculus OX=10090 GN=Ppia PE=1 SV=1	6	9	9	9	9	8	9	9	9	8	8	9	8	9	8	9	9	9	8	8	9	8	9	8	9	9	9	8	8	9	8	43.9	43.9	43.9	17.971	164	164;156;147;40;77;77	0	205.2	43.9	36	43.9	43.9	43.9
sp|P17751|TPIS_MOUSE;tr|H7BXC3|H7BXC3_MOUSE	sp|P17751|TPIS_MOUSE;tr|H7BXC3|H7BXC3_MOUSE	18;15	18;15	18;15	sp|P17751|TPIS_MOUSE Triosephosphate isomerase OS=Mus musculus OX=10090 GN=Tpi1 PE=1 SV=4;tr|H7BXC3|H7BXC3_MOUSE Triosephosphate isomerase OS=Mus musculus OX=10090 GN=Tpi1 PE=1 SV=1	2	18	18	18	15	8	15	8	11	8	9	11	10	15	8	15	8	11	8	9	11	10	15	8	15	8	11	8	9	11	10	51.2	51.2	51.2	32.191	299	299;167	0	323.31	51.2	32.4	51.2	36.1	40.8
sp|P17809|GTR1_MOUSE	sp|P17809|GTR1_MOUSE	5	5	5	sp|P17809|GTR1_MOUSE Solute carrier family 2, facilitated glucose transporter member 1 OS=Mus musculus OX=10090 GN=Slc2a1 PE=1 SV=4	1	5	5	5	2	3	3	3	2	2	3	3	3	2	3	3	3	2	2	3	3	3	2	3	3	3	2	2	3	3	3	8.5	8.5	8.5	53.984	492	492	0	33.667	6.9	6.7	6.9	8.5	6.9
sp|Q61696|HS71A_MOUSE;sp|P17879|HS71B_MOUSE	sp|Q61696|HS71A_MOUSE;sp|P17879|HS71B_MOUSE	30;30	25;25	18;18	sp|Q61696|HS71A_MOUSE Heat shock 70 kDa protein 1A OS=Mus musculus OX=10090 GN=Hspa1a PE=1 SV=2;sp|P17879|HS71B_MOUSE Heat shock 70 kDa protein 1B OS=Mus musculus OX=10090 GN=Hspa1b PE=1 SV=3	2	30	25	18	25	15	26	13	16	13	15	18	15	20	12	22	11	12	10	12	15	12	15	7	16	6	9	6	7	11	7	38.1	30.6	20.6	70.078	641	641;642	0	323.31	36	31.2	37.6	28.2	27
sp|P17918|PCNA_MOUSE;tr|A0A140T8V5|A0A140T8V5_MOUSE	sp|P17918|PCNA_MOUSE;tr|A0A140T8V5|A0A140T8V5_MOUSE	7;6	7;6	7;6	sp|P17918|PCNA_MOUSE Proliferating cell nuclear antigen OS=Mus musculus OX=10090 GN=Pcna PE=1 SV=2;tr|A0A140T8V5|A0A140T8V5_MOUSE Proliferating cell nuclear antigen OS=Mus musculus OX=10090 GN=Pcna-ps2 PE=3 SV=1	2	7	7	7	6	6	5	7	6	4	7	6	6	6	6	5	7	6	4	7	6	6	6	6	5	7	6	4	7	6	6	42.5	42.5	42.5	28.785	261	261;261	0	127.09	31.4	39.8	22.6	42.5	31.4
tr|Q91V35|Q91V35_MOUSE;sp|P18052|PTPRA_MOUSE	tr|Q91V35|Q91V35_MOUSE;sp|P18052|PTPRA_MOUSE	1;1	1;1	1;1	tr|Q91V35|Q91V35_MOUSE Receptor-type tyrosine-protein phosphatase OS=Mus musculus OX=10090 GN=Ptpra PE=1 SV=1;sp|P18052|PTPRA_MOUSE Receptor-type tyrosine-protein phosphatase alpha OS=Mus musculus OX=10090 GN=Ptpra PE=1 SV=3	2	1	1	1	0	1	0	1	1	0	0	1	1	0	1	0	1	1	0	0	1	1	0	1	0	1	1	0	0	1	1	1.4	1.4	1.4	89.841	793	793;829	0	4.9125	0	1.4	0	1.4	1.4
sp|P18155|MTDC_MOUSE;tr|A0A0N4SVS2|A0A0N4SVS2_MOUSE;tr|A0A0N4SVW2|A0A0N4SVW2_MOUSE	sp|P18155|MTDC_MOUSE	4;1;1	4;1;1	4;1;1	sp|P18155|MTDC_MOUSE Bifunctional methylenetetrahydrofolate dehydrogenase/cyclohydrolase, mitochondrial OS=Mus musculus OX=10090 GN=Mthfd2 PE=1 SV=1	3	4	4	4	2	1	2	2	1	2	2	1	1	2	1	2	2	1	2	2	1	1	2	1	2	2	1	2	2	1	1	20.6	20.6	20.6	37.863	350	350;97;123	0	16.987	9.1	6	12.9	12.9	6
tr|F8WIR1|F8WIR1_MOUSE;sp|P18242|CATD_MOUSE;tr|F6Y6L6|F6Y6L6_MOUSE;tr|A0A1B0GT66|A0A1B0GT66_MOUSE	tr|F8WIR1|F8WIR1_MOUSE;sp|P18242|CATD_MOUSE;tr|F6Y6L6|F6Y6L6_MOUSE;tr|A0A1B0GT66|A0A1B0GT66_MOUSE	11;11;8;6	11;11;8;6	11;11;8;6	tr|F8WIR1|F8WIR1_MOUSE Cathepsin D OS=Mus musculus OX=10090 GN=Ctsd PE=1 SV=2;sp|P18242|CATD_MOUSE Cathepsin D OS=Mus musculus OX=10090 GN=Ctsd PE=1 SV=1;tr|F6Y6L6|F6Y6L6_MOUSE Uncharacterized protein (Fragment) OS=Mus musculus OX=10090 GN=Gm49369 PE=1 SV=	4	11	11	11	4	8	3	6	7	4	4	6	6	4	8	3	6	7	4	4	6	6	4	8	3	6	7	4	4	6	6	27.2	27.2	27.2	44.215	404	404;410;278;273	0	43.083	14.9	17.8	9.9	17.1	27.2
sp|P18572|BASI_MOUSE;tr|K3W4Q8|K3W4Q8_MOUSE;tr|J3QP71|J3QP71_MOUSE	sp|P18572|BASI_MOUSE;tr|K3W4Q8|K3W4Q8_MOUSE;tr|J3QP71|J3QP71_MOUSE	7;7;4	7;7;4	7;7;4	sp|P18572|BASI_MOUSE Basigin OS=Mus musculus OX=10090 GN=Bsg PE=1 SV=2;tr|K3W4Q8|K3W4Q8_MOUSE Basigin OS=Mus musculus OX=10090 GN=Bsg PE=1 SV=1;tr|J3QP71|J3QP71_MOUSE Basigin (Fragment) OS=Mus musculus OX=10090 GN=Bsg PE=1 SV=1	3	7	7	7	3	4	1	1	2	2	3	4	5	3	4	1	1	2	2	3	4	5	3	4	1	1	2	2	3	4	5	19.8	19.8	19.8	42.444	389	389;218;197	0	43.589	12.3	14.7	3.9	3.9	7.2
tr|D3Z607|D3Z607_MOUSE;sp|P18608|HMGN1_MOUSE	tr|D3Z607|D3Z607_MOUSE;sp|P18608|HMGN1_MOUSE	3;3	3;3	3;3	tr|D3Z607|D3Z607_MOUSE Non-histone chromosomal protein HMG-14 OS=Mus musculus OX=10090 GN=Hmgn1 PE=1 SV=1;sp|P18608|HMGN1_MOUSE Non-histone chromosomal protein HMG-14 OS=Mus musculus OX=10090 GN=Hmgn1 PE=1 SV=2	2	3	3	3	1	2	0	0	1	0	2	1	0	1	2	0	0	1	0	2	1	0	1	2	0	0	1	0	2	1	0	40.7	40.7	40.7	9.029	86	86;96	0	50.734	37.2	40.7	0	0	37.2
sp|P18654|KS6A3_MOUSE;tr|B1AXN9|B1AXN9_MOUSE	sp|P18654|KS6A3_MOUSE;tr|B1AXN9|B1AXN9_MOUSE	4;3	4;3	4;3	sp|P18654|KS6A3_MOUSE Ribosomal protein S6 kinase alpha-3 OS=Mus musculus OX=10090 GN=Rps6ka3 PE=1 SV=2;tr|B1AXN9|B1AXN9_MOUSE Non-specific serine/threonine protein kinase OS=Mus musculus OX=10090 GN=Rps6ka3 PE=1 SV=1	2	4	4	4	0	1	2	0	0	0	0	1	2	0	1	2	0	0	0	0	1	2	0	1	2	0	0	0	0	1	2	7	7	7	83.693	740	740;712	0	10.72	0	2.2	3.2	0	0
sp|P18760|COF1_MOUSE;tr|F8WGL3|F8WGL3_MOUSE	sp|P18760|COF1_MOUSE;tr|F8WGL3|F8WGL3_MOUSE	10;9	10;9	8;7	sp|P18760|COF1_MOUSE Cofilin-1 OS=Mus musculus OX=10090 GN=Cfl1 PE=1 SV=3;tr|F8WGL3|F8WGL3_MOUSE Cofilin-1 OS=Mus musculus OX=10090 GN=Cfl1 PE=1 SV=1	2	10	10	8	8	6	9	8	9	9	6	8	5	8	6	9	8	9	9	6	8	5	7	5	7	7	8	8	5	7	4	56.6	56.6	48.2	18.559	166	166;227	0	308.1	54.2	42.8	56	53.6	54.8
sp|P18828|SDC1_MOUSE	sp|P18828|SDC1_MOUSE	3	3	3	sp|P18828|SDC1_MOUSE Syndecan-1 OS=Mus musculus OX=10090 GN=Sdc1 PE=1 SV=1	1	3	3	3	1	0	1	0	2	0	2	1	1	1	0	1	0	2	0	2	1	1	1	0	1	0	2	0	2	1	1	15.8	15.8	15.8	32.904	311	311	0	7.4235	5.8	0	6.4	0	10
sp|P18872|GNAO_MOUSE;tr|D3Z2M7|D3Z2M7_MOUSE;tr|F7BLT7|F7BLT7_MOUSE;tr|A2A610|A2A610_MOUSE;tr|A2AE31|A2AE31_MOUSE;tr|A2AE32|A2AE32_MOUSE;sp|P20612|GNAT1_MOUSE;sp|Q3V3I2|GNAT3_MOUSE;sp|P50149|GNAT2_MOUSE;sp|Q8CGK7|GNAL_MOUSE;tr|Q66L47|Q66L47_MOUSE	sp|P18872|GNAO_MOUSE;tr|D3Z2M7|D3Z2M7_MOUSE	7;6;3;1;1;1;1;1;1;1;1	7;6;3;1;1;1;1;1;1;1;1	6;6;3;0;0;0;0;0;0;0;0	sp|P18872|GNAO_MOUSE Guanine nucleotide-binding protein G(o) subunit alpha OS=Mus musculus OX=10090 GN=Gnao1 PE=1 SV=3;tr|D3Z2M7|D3Z2M7_MOUSE Guanine nucleotide-binding protein G(o) subunit alpha (Fragment) OS=Mus musculus OX=10090 GN=Gnao1 PE=1 SV=1	11	7	7	6	6	6	4	5	5	3	4	6	6	6	6	4	5	5	3	4	6	6	5	5	3	4	4	2	3	5	5	27.4	27.4	24.3	40.084	354	354;179;101;91;112;232;350;354;354;381;448	0	61.602	23.2	23.7	17.2	21.2	21.2
sp|P19096|FAS_MOUSE;tr|A0A0U1RNJ1|A0A0U1RNJ1_MOUSE;tr|A0A0U1RPP5|A0A0U1RPP5_MOUSE	sp|P19096|FAS_MOUSE;tr|A0A0U1RNJ1|A0A0U1RNJ1_MOUSE	48;47;1	48;47;1	48;47;1	sp|P19096|FAS_MOUSE Fatty acid synthase OS=Mus musculus OX=10090 GN=Fasn PE=1 SV=2;tr|A0A0U1RNJ1|A0A0U1RNJ1_MOUSE Fatty acid synthase OS=Mus musculus OX=10090 GN=Fasn PE=1 SV=1	3	48	48	48	28	35	23	27	30	19	37	38	40	28	35	23	27	30	19	37	38	40	28	35	23	27	30	19	37	38	40	27.8	27.8	27.8	272.43	2504	2504;2502;24	0	323.31	18.5	21.7	16.6	17.1	18.9
sp|P19157|GSTP1_MOUSE;sp|P46425|GSTP2_MOUSE;tr|Q8VC73|Q8VC73_MOUSE;tr|F6RWR5|F6RWR5_MOUSE	sp|P19157|GSTP1_MOUSE;sp|P46425|GSTP2_MOUSE	14;7;1;1	14;7;1;1	14;7;1;1	sp|P19157|GSTP1_MOUSE Glutathione S-transferase P 1 OS=Mus musculus OX=10090 GN=Gstp1 PE=1 SV=2;sp|P46425|GSTP2_MOUSE Glutathione S-transferase P 2 OS=Mus musculus OX=10090 GN=Gstp2 PE=1 SV=2	4	14	14	14	10	7	10	8	10	7	8	11	9	10	7	10	8	10	7	8	11	9	10	7	10	8	10	7	8	11	9	55.7	55.7	55.7	23.609	210	210;210;210;210	0	305.07	55.2	42.4	55.7	53.3	54.3
sp|P19253|RL13A_MOUSE;tr|A0A1B0GQW6|A0A1B0GQW6_MOUSE;tr|A0A1B0GSF0|A0A1B0GSF0_MOUSE;tr|A0A1B0GTA1|A0A1B0GTA1_MOUSE;tr|A0A1B0GS68|A0A1B0GS68_MOUSE;tr|A0A1B0GSQ6|A0A1B0GSQ6_MOUSE;tr|A0A140T8K2|A0A140T8K2_MOUSE;tr|A0A1B0GSB2|A0A1B0GSB2_MOUSE;tr|A0A1B0GSL5|A0A1B0GSL5_MOUSE;tr|A0A1B0GSC2|A0A1B0GSC2_MOUSE;tr|A0A1B0GRH1|A0A1B0GRH1_MOUSE;tr|A0A1B0GT00|A0A1B0GT00_MOUSE	sp|P19253|RL13A_MOUSE;tr|A0A1B0GQW6|A0A1B0GQW6_MOUSE;tr|A0A1B0GSF0|A0A1B0GSF0_MOUSE;tr|A0A1B0GTA1|A0A1B0GTA1_MOUSE;tr|A0A1B0GS68|A0A1B0GS68_MOUSE;tr|A0A1B0GSQ6|A0A1B0GSQ6_MOUSE;tr|A0A140T8K2|A0A140T8K2_MOUSE	5;4;4;4;4;3;3;2;1;1;1;1	5;4;4;4;4;3;3;2;1;1;1;1	5;4;4;4;4;3;3;2;1;1;1;1	sp|P19253|RL13A_MOUSE 60S ribosomal protein L13a OS=Mus musculus OX=10090 GN=Rpl13a PE=1 SV=4;tr|A0A1B0GQW6|A0A1B0GQW6_MOUSE 60S ribosomal protein L13a (Fragment) OS=Mus musculus OX=10090 GN=Rpl13a PE=4 SV=1;tr|A0A1B0GSF0|A0A1B0GSF0_MOUSE 60S ribosomal pro	12	5	5	5	2	2	3	2	1	0	1	2	2	2	2	3	2	1	0	1	2	2	2	2	3	2	1	0	1	2	2	26.1	26.1	26.1	23.464	203	203;70;131;177;446;167;203;148;110;122;128;133	0	23.134	14.8	10.8	20.7	10.8	5.4
tr|D3YWI4|D3YWI4_MOUSE;tr|E9Q1I6|E9Q1I6_MOUSE;tr|F8WHT5|F8WHT5_MOUSE;sp|P19258|MPV17_MOUSE;tr|G3UVW1|G3UVW1_MOUSE	tr|D3YWI4|D3YWI4_MOUSE;tr|E9Q1I6|E9Q1I6_MOUSE;tr|F8WHT5|F8WHT5_MOUSE;sp|P19258|MPV17_MOUSE;tr|G3UVW1|G3UVW1_MOUSE	1;1;1;1;1	1;1;1;1;1	1;1;1;1;1	tr|D3YWI4|D3YWI4_MOUSE Protein Mpv17 OS=Mus musculus OX=10090 GN=Mpv17 PE=1 SV=1;tr|E9Q1I6|E9Q1I6_MOUSE Protein Mpv17 OS=Mus musculus OX=10090 GN=Mpv17 PE=1 SV=1;tr|F8WHT5|F8WHT5_MOUSE Protein Mpv17 OS=Mus musculus OX=10090 GN=Mpv17 PE=1 SV=1;sp|P19258|MPV	5	1	1	1	0	1	0	1	1	1	1	1	1	0	1	0	1	1	1	1	1	1	0	1	0	1	1	1	1	1	1	14.2	14.2	14.2	18.049	162	162;165;170;176;178	0	5.3276	0	14.2	0	14.2	14.2
sp|P19324|SERPH_MOUSE;tr|A0A140LHR4|A0A140LHR4_MOUSE;tr|A0A140LHK0|A0A140LHK0_MOUSE	sp|P19324|SERPH_MOUSE	27;10;4	27;10;4	27;10;4	sp|P19324|SERPH_MOUSE Serpin H1 OS=Mus musculus OX=10090 GN=Serpinh1 PE=1 SV=3	3	27	27	27	24	18	26	19	20	17	16	23	17	24	18	26	19	20	17	16	23	17	24	18	26	19	20	17	16	23	17	59.5	59.5	59.5	46.533	417	417;203;115	0	323.31	52	49.9	56.8	51.1	53.7
sp|P19426|NELFE_MOUSE;tr|G3UY39|G3UY39_MOUSE	sp|P19426|NELFE_MOUSE;tr|G3UY39|G3UY39_MOUSE	5;3	5;3	5;3	sp|P19426|NELFE_MOUSE Negative elongation factor E OS=Mus musculus OX=10090 GN=Nelfe PE=1 SV=2;tr|G3UY39|G3UY39_MOUSE Negative elongation factor E (Fragment) OS=Mus musculus OX=10090 GN=Nelfe PE=1 SV=1	2	5	5	5	3	3	2	1	2	0	0	1	1	3	3	2	1	2	0	0	1	1	3	3	2	1	2	0	0	1	1	23.2	23.2	23.2	42.554	375	375;228	0	16.841	13.1	14.9	8.3	4.8	9.6
sp|P19536|COX5B_MOUSE;tr|Q9D881|Q9D881_MOUSE;tr|F7C106|F7C106_MOUSE;tr|A0A0A6YVR0|A0A0A6YVR0_MOUSE	sp|P19536|COX5B_MOUSE;tr|Q9D881|Q9D881_MOUSE	7;7;1;1	7;7;1;1	7;7;1;1	sp|P19536|COX5B_MOUSE Cytochrome c oxidase subunit 5B, mitochondrial OS=Mus musculus OX=10090 GN=Cox5b PE=1 SV=1;tr|Q9D881|Q9D881_MOUSE Cytochrome c oxidase subunit 5B, mitochondrial OS=Mus musculus OX=10090 GN=Gm11273 PE=1 SV=1	4	7	7	7	4	2	3	4	4	2	3	5	5	4	2	3	4	4	2	3	5	5	4	2	3	4	4	2	3	5	5	29.7	29.7	29.7	13.813	128	128;129;85;98	0	36.46	23.4	14.8	23.4	23.4	29.7
sp|P19783|COX41_MOUSE;tr|M0QWX7|M0QWX7_MOUSE	sp|P19783|COX41_MOUSE	5;2	5;2	5;2	sp|P19783|COX41_MOUSE Cytochrome c oxidase subunit 4 isoform 1, mitochondrial OS=Mus musculus OX=10090 GN=Cox4i1 PE=1 SV=2	2	5	5	5	4	4	3	3	4	3	4	5	4	4	4	3	3	4	3	4	5	4	4	4	3	3	4	3	4	5	4	30.2	30.2	30.2	19.53	169	169;92	0	70.473	25.4	25.4	25.4	24.9	25.4
sp|P20029|BIP_MOUSE	sp|P20029|BIP_MOUSE	60	60	58	sp|P20029|BIP_MOUSE Endoplasmic reticulum chaperone BiP OS=Mus musculus OX=10090 GN=Hspa5 PE=1 SV=3	1	60	60	58	54	40	54	35	47	33	43	41	41	54	40	54	35	47	33	43	41	41	52	38	53	34	45	32	41	39	39	60.3	60.3	60.3	72.421	655	655	0	323.31	59.8	52.5	59.8	49.8	57.3
sp|P20060|HEXB_MOUSE	sp|P20060|HEXB_MOUSE	5	5	5	sp|P20060|HEXB_MOUSE Beta-hexosaminidase subunit beta OS=Mus musculus OX=10090 GN=Hexb PE=1 SV=2	1	5	5	5	1	2	1	1	2	2	2	2	2	1	2	1	1	2	2	2	2	2	1	2	1	1	2	2	2	2	2	14	14	14	61.115	536	536	0	9.0057	1.9	4.9	1.9	1.9	3.9
sp|P20065|TYB4_MOUSE	sp|P20065|TYB4_MOUSE	3	3	3	sp|P20065|TYB4_MOUSE Thymosin beta-4 OS=Mus musculus OX=10090 GN=Tmsb4x PE=1 SV=1	1	3	3	3	1	2	0	0	1	0	2	3	2	1	2	0	0	1	0	2	3	2	1	2	0	0	1	0	2	3	2	48	48	48	5.6794	50	50	0	100.78	38	48	0	0	38
sp|P20108|PRDX3_MOUSE	sp|P20108|PRDX3_MOUSE	7	7	7	sp|P20108|PRDX3_MOUSE Thioredoxin-dependent peroxide reductase, mitochondrial OS=Mus musculus OX=10090 GN=Prdx3 PE=1 SV=1	1	7	7	7	5	6	3	4	4	4	5	4	5	5	6	3	4	4	4	5	4	5	5	6	3	4	4	4	5	4	5	28.4	28.4	28.4	28.127	257	257	0	61.87	21.4	28	15.6	21	21
sp|P20152|VIME_MOUSE;tr|A0A0A6YWC8|A0A0A6YWC8_MOUSE;tr|A2AKJ2|A2AKJ2_MOUSE;tr|G3X981|G3X981_MOUSE;tr|A0A2R8W6R6|A0A2R8W6R6_MOUSE;sp|P15331|PERI_MOUSE;tr|G5E846|G5E846_MOUSE;sp|P31001|DESM_MOUSE;tr|D3YZ35|D3YZ35_MOUSE;sp|P46660|AINX_MOUSE;tr|A0A0R4J036|A0A0R4J036_MOUSE;sp|P08553|NFM_MOUSE;CON__Q3KNV1;CON__P08729;CON__Q9DCV7;sp|Q9DCV7|K2C7_MOUSE;CON__Q9NSB2;CON__Q6ISB0	sp|P20152|VIME_MOUSE;tr|A0A0A6YWC8|A0A0A6YWC8_MOUSE	61;57;11;6;6;6;6;5;2;2;2;2;1;1;1;1;1;1	61;57;11;6;6;6;6;5;2;2;2;2;1;1;1;1;1;1	59;55;11;5;5;5;5;3;1;1;1;1;0;0;0;0;0;0	sp|P20152|VIME_MOUSE Vimentin OS=Mus musculus OX=10090 GN=Vim PE=1 SV=3;tr|A0A0A6YWC8|A0A0A6YWC8_MOUSE Vimentin OS=Mus musculus OX=10090 GN=Vim PE=1 SV=1	18	61	61	59	58	35	47	38	43	40	36	45	35	58	35	47	38	43	40	36	45	35	57	34	47	37	42	39	35	43	34	83.5	83.5	83.5	53.687	466	466;427;134;507;506;475;475;469;470;501;848;848;469;469;457;457;600;600	0	323.31	83.5	66.5	82.4	66.3	69.3
tr|A0A0G2JGS5|A0A0G2JGS5_MOUSE;tr|A0A0R4J088|A0A0R4J088_MOUSE;sp|P20352|TF_MOUSE	tr|A0A0G2JGS5|A0A0G2JGS5_MOUSE;tr|A0A0R4J088|A0A0R4J088_MOUSE;sp|P20352|TF_MOUSE	1;1;1	1;1;1	1;1;1	tr|A0A0G2JGS5|A0A0G2JGS5_MOUSE Tissue factor (Fragment) OS=Mus musculus OX=10090 GN=F3 PE=1 SV=1;tr|A0A0R4J088|A0A0R4J088_MOUSE Tissue factor OS=Mus musculus OX=10090 GN=F3 PE=1 SV=1;sp|P20352|TF_MOUSE Tissue factor OS=Mus musculus OX=10090 GN=F3 PE=1 SV=2	3	1	1	1	0	1	0	1	0	0	1	1	1	0	1	0	1	0	0	1	1	1	0	1	0	1	0	0	1	1	1	10.8	10.8	10.8	17.498	157	157;294;294	0	8.8284	0	10.8	0	10.8	0
tr|G3UZK9|G3UZK9_MOUSE;sp|P20357|MTAP2_MOUSE	tr|G3UZK9|G3UZK9_MOUSE;sp|P20357|MTAP2_MOUSE	1;1	1;1	1;1	tr|G3UZK9|G3UZK9_MOUSE Microtubule-associated protein 2 (Fragment) OS=Mus musculus OX=10090 GN=Map2 PE=1 SV=1;sp|P20357|MTAP2_MOUSE Microtubule-associated protein 2 OS=Mus musculus OX=10090 GN=Map2 PE=1 SV=2	2	1	1	1	0	0	0	0	1	0	0	0	0	0	0	0	0	1	0	0	0	0	0	0	0	0	1	0	0	0	0	2	2	2	66.925	608	608;1828	0.00088209	3.0954	0	0	0	0	2
sp|P21126|UBL4A_MOUSE;tr|F8WHM4|F8WHM4_MOUSE	sp|P21126|UBL4A_MOUSE	4;1	4;1	4;1	sp|P21126|UBL4A_MOUSE Ubiquitin-like protein 4A OS=Mus musculus OX=10090 GN=Ubl4a PE=1 SV=1	2	4	4	4	2	2	0	2	4	1	0	2	2	2	2	0	2	4	1	0	2	2	2	2	0	2	4	1	0	2	2	28.7	28.7	28.7	17.8	157	157;102	0	9.2471	17.2	14.6	0	12.7	28.7
sp|P21278|GNA11_MOUSE;sp|P30677|GNA14_MOUSE	sp|P21278|GNA11_MOUSE	3;1	3;1	3;1	sp|P21278|GNA11_MOUSE Guanine nucleotide-binding protein subunit alpha-11 OS=Mus musculus OX=10090 GN=Gna11 PE=1 SV=1	2	3	3	3	1	2	1	1	2	1	1	1	2	1	2	1	1	2	1	1	1	2	1	2	1	1	2	1	1	1	2	11.7	11.7	11.7	42.024	359	359;355	0	12.775	4.2	9.5	4.2	4.2	6.4
sp|P21279|GNAQ_MOUSE	sp|P21279|GNAQ_MOUSE	2	2	2	sp|P21279|GNAQ_MOUSE Guanine nucleotide-binding protein G(q) subunit alpha OS=Mus musculus OX=10090 GN=Gnaq PE=1 SV=4	1	2	2	2	0	1	0	1	0	1	1	0	2	0	1	0	1	0	1	1	0	2	0	1	0	1	0	1	1	0	2	9.5	9.5	9.5	42.158	359	359	0	7.7198	0	5.3	0	4.2	0
sp|P21300|ALD1_MOUSE	sp|P21300|ALD1_MOUSE	4	1	1	sp|P21300|ALD1_MOUSE Aldose reductase-related protein 1 OS=Mus musculus OX=10090 GN=Akr1b7 PE=1 SV=4	1	4	1	1	2	3	3	2	3	2	2	2	2	1	1	1	1	1	1	1	1	1	1	1	1	1	1	1	1	1	1	9.2	3.2	3.2	35.988	316	316	0.00093897	3.875	6	8.5	6.6	5.7	8.5
tr|A2APX3|A2APX3_MOUSE;sp|P21460|CYTC_MOUSE	tr|A2APX3|A2APX3_MOUSE;sp|P21460|CYTC_MOUSE	2;2	2;2	2;2	tr|A2APX3|A2APX3_MOUSE Cystatin (Fragment) OS=Mus musculus OX=10090 GN=Cst3 PE=1 SV=1;sp|P21460|CYTC_MOUSE Cystatin-C OS=Mus musculus OX=10090 GN=Cst3 PE=1 SV=2	2	2	2	2	1	2	0	2	2	2	2	1	2	1	2	0	2	2	2	2	1	2	1	2	0	2	2	2	2	1	2	27.5	27.5	27.5	11.141	102	102;140	0	18.185	16.7	27.5	0	27.5	27.5
sp|P21550|ENOB_MOUSE;tr|Q5SX61|Q5SX61_MOUSE;tr|Q5SX60|Q5SX60_MOUSE;tr|J3QPZ9|J3QPZ9_MOUSE;tr|Q5SX59|Q5SX59_MOUSE	sp|P21550|ENOB_MOUSE	5;2;2;2;2	3;1;1;1;1	3;1;1;1;1	sp|P21550|ENOB_MOUSE Beta-enolase OS=Mus musculus OX=10090 GN=Eno3 PE=1 SV=3	5	5	3	3	3	4	3	3	3	1	2	3	4	1	2	1	1	1	0	0	1	2	1	2	1	1	1	0	0	1	2	19.6	12.2	12.2	47.024	434	434;70;80;190;196	0	16.316	10.6	16.4	10.6	13.4	13.4
sp|P21619|LMNB2_MOUSE;tr|A0A0R4J0Q5|A0A0R4J0Q5_MOUSE	sp|P21619|LMNB2_MOUSE;tr|A0A0R4J0Q5|A0A0R4J0Q5_MOUSE	13;12	12;11	12;11	sp|P21619|LMNB2_MOUSE Lamin-B2 OS=Mus musculus OX=10090 GN=Lmnb2 PE=1 SV=2;tr|A0A0R4J0Q5|A0A0R4J0Q5_MOUSE Lamin-B2 OS=Mus musculus OX=10090 GN=Lmnb2 PE=1 SV=1	2	13	12	12	1	7	1	4	7	3	5	5	5	1	7	1	3	6	2	4	4	4	1	7	1	3	6	2	4	4	4	30	28	28	67.317	596	596;615	0	40.452	4.2	18.3	1.7	8.7	18.3
sp|P21956|MFGM_MOUSE	sp|P21956|MFGM_MOUSE	5	5	5	sp|P21956|MFGM_MOUSE Lactadherin OS=Mus musculus OX=10090 GN=Mfge8 PE=1 SV=3	1	5	5	5	0	4	1	3	1	1	4	2	3	0	4	1	3	1	1	4	2	3	0	4	1	3	1	1	4	2	3	16.6	16.6	16.6	51.24	463	463	0	29.199	0	14.5	2.2	9.1	2.2
sp|P21995|EMB_MOUSE	sp|P21995|EMB_MOUSE	3	3	3	sp|P21995|EMB_MOUSE Embigin OS=Mus musculus OX=10090 GN=Emb PE=1 SV=2	1	3	3	3	2	2	2	2	1	1	3	2	2	2	2	2	2	1	1	3	2	2	2	2	2	2	1	1	3	2	2	12.7	12.7	12.7	37.064	330	330	0	23.429	7.9	7.9	7.9	8.8	3.9
sp|P22315|HEMH_MOUSE;tr|Q544X6|Q544X6_MOUSE	sp|P22315|HEMH_MOUSE;tr|Q544X6|Q544X6_MOUSE	3;3	3;3	3;3	sp|P22315|HEMH_MOUSE Ferrochelatase, mitochondrial OS=Mus musculus OX=10090 GN=Fech PE=1 SV=2;tr|Q544X6|Q544X6_MOUSE Ferrochelatase OS=Mus musculus OX=10090 GN=Fech PE=1 SV=1	2	3	3	3	0	2	1	1	2	0	2	1	1	0	2	1	1	2	0	2	1	1	0	2	1	1	2	0	2	1	1	10.2	10.2	10.2	47.13	420	420;422	0	9.0697	0	6.9	3.3	3.1	6.4
sp|P22437|PGH1_MOUSE	sp|P22437|PGH1_MOUSE	8	8	8	sp|P22437|PGH1_MOUSE Prostaglandin G/H synthase 1 OS=Mus musculus OX=10090 GN=Ptgs1 PE=1 SV=1	1	8	8	8	4	5	4	5	6	4	5	6	6	4	5	4	5	6	4	5	6	6	4	5	4	5	6	4	5	6	6	14.5	14.5	14.5	69.042	602	602	0	97.893	8.3	14	8.3	14	14.1
sp|P22892|AP1G1_MOUSE;tr|Q8CBB7|Q8CBB7_MOUSE	sp|P22892|AP1G1_MOUSE;tr|Q8CBB7|Q8CBB7_MOUSE	1;1	1;1	1;1	sp|P22892|AP1G1_MOUSE AP-1 complex subunit gamma-1 OS=Mus musculus OX=10090 GN=Ap1g1 PE=1 SV=3;tr|Q8CBB7|Q8CBB7_MOUSE AP-1 complex subunit gamma OS=Mus musculus OX=10090 GN=Ap1g1 PE=1 SV=1	2	1	1	1	0	1	0	0	0	0	0	0	0	0	1	0	0	0	0	0	0	0	0	1	0	0	0	0	0	0	0	3.3	3.3	3.3	91.349	822	822;825	0.00092251	3.6677	0	3.3	0	0	0
sp|P22907|HEM3_MOUSE	sp|P22907|HEM3_MOUSE	2	2	2	sp|P22907|HEM3_MOUSE Porphobilinogen deaminase OS=Mus musculus OX=10090 GN=Hmbs PE=1 SV=2	1	2	2	2	2	1	1	1	1	1	1	1	1	2	1	1	1	1	1	1	1	1	2	1	1	1	1	1	1	1	1	10.5	10.5	10.5	39.344	361	361	0	25.316	10.5	5.5	5.5	5.5	5.5
sp|P22935|RABP2_MOUSE	sp|P22935|RABP2_MOUSE	1	1	1	sp|P22935|RABP2_MOUSE Cellular retinoic acid-binding protein 2 OS=Mus musculus OX=10090 GN=Crabp2 PE=2 SV=2	1	1	1	1	1	0	0	0	0	0	0	1	0	1	0	0	0	0	0	0	1	0	1	0	0	0	0	0	0	1	0	10.1	10.1	10.1	15.746	138	138	0	4.1484	10.1	0	0	0	0
sp|P23116|EIF3A_MOUSE	sp|P23116|EIF3A_MOUSE	35	35	35	sp|P23116|EIF3A_MOUSE Eukaryotic translation initiation factor 3 subunit A OS=Mus musculus OX=10090 GN=Eif3a PE=1 SV=5	1	35	35	35	18	23	16	21	19	15	27	23	25	18	23	16	21	19	15	27	23	25	18	23	16	21	19	15	27	23	25	28.1	28.1	28.1	161.93	1344	1344	0	227.07	17.6	19.9	13.1	19.3	17.6
tr|Q9DCC5|Q9DCC5_MOUSE;sp|P23198|CBX3_MOUSE;tr|D3Z1A9|D3Z1A9_MOUSE;tr|D3Z313|D3Z313_MOUSE	tr|Q9DCC5|Q9DCC5_MOUSE;sp|P23198|CBX3_MOUSE;tr|D3Z1A9|D3Z1A9_MOUSE;tr|D3Z313|D3Z313_MOUSE	8;8;4;4	8;8;4;4	7;7;4;4	tr|Q9DCC5|Q9DCC5_MOUSE Cbx3 protein OS=Mus musculus OX=10090 GN=Cbx3 PE=1 SV=1;sp|P23198|CBX3_MOUSE Chromobox protein homolog 3 OS=Mus musculus OX=10090 GN=Cbx3 PE=1 SV=2;tr|D3Z1A9|D3Z1A9_MOUSE Chromobox protein homolog 3 OS=Mus musculus OX=10090 GN=Cbx3 P	4	8	8	7	7	4	8	6	5	4	6	6	5	7	4	8	6	5	4	6	6	5	6	3	7	5	4	3	5	5	4	33.9	33.9	33.9	20.811	183	183;183;71;110	0	92.841	33.9	23.5	33.9	24.6	24.6
tr|D3Z3E8|D3Z3E8_MOUSE;sp|P23249|MOV10_MOUSE;tr|E9PW39|E9PW39_MOUSE;tr|D3YVL0|D3YVL0_MOUSE	tr|D3Z3E8|D3Z3E8_MOUSE;sp|P23249|MOV10_MOUSE;tr|E9PW39|E9PW39_MOUSE;tr|D3YVL0|D3YVL0_MOUSE	7;7;7;7	7;7;7;7	7;7;7;7	tr|D3Z3E8|D3Z3E8_MOUSE Putative helicase MOV-10 OS=Mus musculus OX=10090 GN=Mov10 PE=1 SV=1;sp|P23249|MOV10_MOUSE Putative helicase MOV-10 OS=Mus musculus OX=10090 GN=Mov10 PE=1 SV=2;tr|E9PW39|E9PW39_MOUSE Putative helicase MOV-10 OS=Mus musculus OX=10090	4	7	7	7	0	3	0	1	1	1	2	2	5	0	3	0	1	1	1	2	2	5	0	3	0	1	1	1	2	2	5	9.6	9.6	9.6	113.6	1004	1004;1004;1077;1077	0	17.348	0	4.8	0	0.8	2.1
tr|A0A0R4J187|A0A0R4J187_MOUSE;sp|P23475|XRCC6_MOUSE;tr|A0A2R8VHZ9|A0A2R8VHZ9_MOUSE;tr|E9PZD4|E9PZD4_MOUSE;tr|E9Q163|E9Q163_MOUSE	tr|A0A0R4J187|A0A0R4J187_MOUSE;sp|P23475|XRCC6_MOUSE	6;6;2;1;1	6;6;2;1;1	6;6;2;1;1	tr|A0A0R4J187|A0A0R4J187_MOUSE X-ray repair cross-complementing protein 6 OS=Mus musculus OX=10090 GN=Xrcc6 PE=1 SV=1;sp|P23475|XRCC6_MOUSE X-ray repair cross-complementing protein 6 OS=Mus musculus OX=10090 GN=Xrcc6 PE=1 SV=5	5	6	6	6	1	5	1	3	2	2	3	3	4	1	5	1	3	2	2	3	3	4	1	5	1	3	2	2	3	3	4	13.5	13.5	13.5	69.484	608	608;608;263;97;106	0	37.344	2.3	12.2	2.3	7.2	5.3
tr|Q543K9|Q543K9_MOUSE;sp|P23492|PNPH_MOUSE;tr|A0A2I3BQH2|A0A2I3BQH2_MOUSE;tr|Q9D8C9|Q9D8C9_MOUSE;tr|A0A2I3BS22|A0A2I3BS22_MOUSE	tr|Q543K9|Q543K9_MOUSE;sp|P23492|PNPH_MOUSE;tr|A0A2I3BQH2|A0A2I3BQH2_MOUSE;tr|Q9D8C9|Q9D8C9_MOUSE	5;5;3;3;1	5;5;3;3;1	5;5;3;3;1	tr|Q543K9|Q543K9_MOUSE Purine nucleoside phosphorylase OS=Mus musculus OX=10090 GN=Pnp PE=1 SV=1;sp|P23492|PNPH_MOUSE Purine nucleoside phosphorylase OS=Mus musculus OX=10090 GN=Pnp PE=1 SV=2;tr|A0A2I3BQH2|A0A2I3BQH2_MOUSE Purine nucleoside phosphorylase (	5	5	5	5	1	3	2	3	1	1	3	3	4	1	3	2	3	1	1	3	3	4	1	3	2	3	1	1	3	3	4	23.2	23.2	23.2	32.263	289	289;289;250;305;136	0	28.644	4.8	14.2	10.4	16.6	5.5
sp|P23506|PIMT_MOUSE;tr|F7D432|F7D432_MOUSE;tr|E9PWE0|E9PWE0_MOUSE;tr|E0CYV0|E0CYV0_MOUSE;tr|F6TXE3|F6TXE3_MOUSE;tr|F6V9F1|F6V9F1_MOUSE	sp|P23506|PIMT_MOUSE;tr|F7D432|F7D432_MOUSE;tr|E9PWE0|E9PWE0_MOUSE;tr|E0CYV0|E0CYV0_MOUSE	7;7;7;7;3;2	7;7;7;7;3;2	7;7;7;7;3;2	sp|P23506|PIMT_MOUSE Protein-L-isoaspartate(D-aspartate) O-methyltransferase OS=Mus musculus OX=10090 GN=Pcmt1 PE=1 SV=3;tr|F7D432|F7D432_MOUSE Protein-L-isoaspartate O-methyltransferase (Fragment) OS=Mus musculus OX=10090 GN=Pcmt1 PE=1 SV=1;tr|E9PWE0|E9PW	6	7	7	7	5	4	4	5	3	4	5	5	5	5	4	4	5	3	4	5	5	5	5	4	4	5	3	4	5	5	5	41	41	41	24.634	227	227;271;285;286;111;177	0	58.797	41	38.8	41	37.4	33
tr|F6TWX0|F6TWX0_MOUSE;tr|F7DFJ2|F7DFJ2_MOUSE;tr|A0A0R4J1Y8|A0A0R4J1Y8_MOUSE;tr|E0CYF3|E0CYF3_MOUSE;sp|P23708|NFYA_MOUSE;tr|Q9DBV7|Q9DBV7_MOUSE	tr|F6TWX0|F6TWX0_MOUSE;tr|F7DFJ2|F7DFJ2_MOUSE;tr|A0A0R4J1Y8|A0A0R4J1Y8_MOUSE;tr|E0CYF3|E0CYF3_MOUSE;sp|P23708|NFYA_MOUSE;tr|Q9DBV7|Q9DBV7_MOUSE	1;1;1;1;1;1	1;1;1;1;1;1	1;1;1;1;1;1	tr|F6TWX0|F6TWX0_MOUSE Nuclear transcription factor Y subunit alpha (Fragment) OS=Mus musculus OX=10090 GN=Nfya PE=1 SV=1;tr|F7DFJ2|F7DFJ2_MOUSE Nuclear transcription factor Y subunit alpha (Fragment) OS=Mus musculus OX=10090 GN=Nfya PE=1 SV=1;tr|A0A0R4J1Y	6	1	1	1	1	0	1	1	1	1	0	1	0	1	0	1	1	1	1	0	1	0	1	0	1	1	1	1	0	1	0	9.1	9.1	9.1	22.649	208	208;211;312;341;346;347	0	17.199	9.1	0	9.1	9.1	9.1
sp|P23780|BGAL_MOUSE	sp|P23780|BGAL_MOUSE	2	2	1	sp|P23780|BGAL_MOUSE Beta-galactosidase OS=Mus musculus OX=10090 GN=Glb1 PE=1 SV=1	1	2	2	1	0	1	0	1	0	2	1	0	1	0	1	0	1	0	2	1	0	1	0	0	0	0	0	1	0	0	0	4	4	2.2	73.12	647	647	0.00090552	3.4355	0	1.9	0	1.9	0
sp|P23949|TISD_MOUSE	sp|P23949|TISD_MOUSE	2	2	2	sp|P23949|TISD_MOUSE mRNA decay activator protein ZFP36L2 OS=Mus musculus OX=10090 GN=Zfp36l2 PE=1 SV=2	1	2	2	2	1	1	2	1	1	1	1	1	0	1	1	2	1	1	1	1	1	0	1	1	2	1	1	1	1	1	0	7	7	7	50.069	484	484	0	16.855	4.1	4.1	7	4.1	4.1
sp|P24270|CATA_MOUSE;tr|A2AL20|A2AL20_MOUSE	sp|P24270|CATA_MOUSE;tr|A2AL20|A2AL20_MOUSE	9;5	9;5	9;5	sp|P24270|CATA_MOUSE Catalase OS=Mus musculus OX=10090 GN=Cat PE=1 SV=4;tr|A2AL20|A2AL20_MOUSE Catalase OS=Mus musculus OX=10090 GN=Cat PE=1 SV=1	2	9	9	9	5	3	4	6	5	2	7	5	5	5	3	4	6	5	2	7	5	5	5	3	4	6	5	2	7	5	5	26.6	26.6	26.6	59.795	527	527;176	0	50.477	13.5	9.3	11.6	18.8	16.9
sp|P24288|BCAT1_MOUSE;tr|E9Q4K3|E9Q4K3_MOUSE;tr|Q8CBC8|Q8CBC8_MOUSE;tr|B2KFA9|B2KFA9_MOUSE;tr|B2KFA8|B2KFA8_MOUSE;tr|A0A0N4SV61|A0A0N4SV61_MOUSE	sp|P24288|BCAT1_MOUSE;tr|E9Q4K3|E9Q4K3_MOUSE;tr|Q8CBC8|Q8CBC8_MOUSE	5;5;5;2;2;1	5;5;5;2;2;1	5;5;5;2;2;1	sp|P24288|BCAT1_MOUSE Branched-chain-amino-acid aminotransferase, cytosolic OS=Mus musculus OX=10090 GN=Bcat1 PE=1 SV=2;tr|E9Q4K3|E9Q4K3_MOUSE Branched-chain-amino-acid aminotransferase OS=Mus musculus OX=10090 GN=Bcat1 PE=1 SV=1;tr|Q8CBC8|Q8CBC8_MOUSE Bra	6	5	5	5	3	3	4	1	1	1	3	3	2	3	3	4	1	1	1	3	3	2	3	3	4	1	1	1	3	3	2	13.5	13.5	13.5	42.791	386	386;393;453;136;223;180	0	41.208	9.1	10.1	13.5	3.6	3.6
sp|P24369|PPIB_MOUSE	sp|P24369|PPIB_MOUSE	17	17	17	sp|P24369|PPIB_MOUSE Peptidyl-prolyl cis-trans isomerase B OS=Mus musculus OX=10090 GN=Ppib PE=1 SV=2	1	17	17	17	16	11	15	11	16	7	12	14	13	16	11	15	11	16	7	12	14	13	16	11	15	11	16	7	12	14	13	63.4	63.4	63.4	23.713	216	216	0	159.45	59.7	50.9	59.7	50.9	63.4
sp|P24472|GSTA4_MOUSE;tr|A0A1L1SS61|A0A1L1SS61_MOUSE	sp|P24472|GSTA4_MOUSE	7;3	7;3	7;3	sp|P24472|GSTA4_MOUSE Glutathione S-transferase A4 OS=Mus musculus OX=10090 GN=Gsta4 PE=1 SV=3	2	7	7	7	5	6	2	6	6	3	6	4	6	5	6	2	6	6	3	6	4	6	5	6	2	6	6	3	6	4	6	31.5	31.5	31.5	25.564	222	222;105	0	28.459	28.4	28.8	15.8	28.8	28.8
sp|P24527|LKHA4_MOUSE	sp|P24527|LKHA4_MOUSE	18	18	18	sp|P24527|LKHA4_MOUSE Leukotriene A-4 hydrolase OS=Mus musculus OX=10090 GN=Lta4h PE=1 SV=4	1	18	18	18	7	10	4	9	9	7	13	12	12	7	10	4	9	9	7	13	12	12	7	10	4	9	9	7	13	12	12	35.4	35.4	35.4	69.05	611	611	0	135.36	14.9	22.1	7.7	21.4	21.6
sp|P24547|IMDH2_MOUSE;tr|A0A0A6YY72|A0A0A6YY72_MOUSE;tr|A0A0A6YXS4|A0A0A6YXS4_MOUSE	sp|P24547|IMDH2_MOUSE;tr|A0A0A6YY72|A0A0A6YY72_MOUSE	11;7;4	11;7;4	11;7;4	sp|P24547|IMDH2_MOUSE Inosine-5-monophosphate dehydrogenase 2 OS=Mus musculus OX=10090 GN=Impdh2 PE=1 SV=2;tr|A0A0A6YY72|A0A0A6YY72_MOUSE Inosine-5-monophosphate dehydrogenase 2 (Fragment) OS=Mus musculus OX=10090 GN=Impdh2 PE=1 SV=1	3	11	11	11	9	9	7	8	9	10	9	10	10	9	9	7	8	9	10	9	10	10	9	9	7	8	9	10	9	10	10	24.5	24.5	24.5	55.814	514	514;320;248	0	154.92	24.5	20.8	18.9	15.4	18.7
sp|P24549|AL1A1_MOUSE;tr|A0A286YDG6|A0A286YDG6_MOUSE;tr|A0A286YCZ0|A0A286YCZ0_MOUSE;sp|O35945|AL1A7_MOUSE	sp|P24549|AL1A1_MOUSE	10;4;4;3	10;4;4;3	10;4;4;3	sp|P24549|AL1A1_MOUSE Retinal dehydrogenase 1 OS=Mus musculus OX=10090 GN=Aldh1a1 PE=1 SV=5	4	10	10	10	1	3	2	4	4	3	3	8	7	1	3	2	4	4	3	3	8	7	1	3	2	4	4	3	3	8	7	29.1	29.1	29.1	54.467	501	501;128;138;501	0	45.519	2	9.2	5.4	12	10.8
sp|P24638|PPAL_MOUSE;tr|B7ZCF5|B7ZCF5_MOUSE;tr|B7ZCF4|B7ZCF4_MOUSE	sp|P24638|PPAL_MOUSE;tr|B7ZCF5|B7ZCF5_MOUSE;tr|B7ZCF4|B7ZCF4_MOUSE	2;2;1	2;2;1	2;2;1	sp|P24638|PPAL_MOUSE Lysosomal acid phosphatase OS=Mus musculus OX=10090 GN=Acp2 PE=1 SV=2;tr|B7ZCF5|B7ZCF5_MOUSE Lysosomal acid phosphatase (Fragment) OS=Mus musculus OX=10090 GN=Acp2 PE=1 SV=1;tr|B7ZCF4|B7ZCF4_MOUSE Lysosomal acid phosphatase (Fragment)	3	2	2	2	2	1	2	1	1	2	1	1	1	2	1	2	1	1	2	1	1	1	2	1	2	1	1	2	1	1	1	5	5	5	48.508	423	423;305;166	0	7.8511	5	1.7	5	3.3	3.3
sp|P24668|MPRD_MOUSE	sp|P24668|MPRD_MOUSE	6	6	6	sp|P24668|MPRD_MOUSE Cation-dependent mannose-6-phosphate receptor OS=Mus musculus OX=10090 GN=M6pr PE=1 SV=1	1	6	6	6	4	3	3	2	3	2	3	2	2	4	3	3	2	3	2	3	2	2	4	3	3	2	3	2	3	2	2	21.6	21.6	21.6	31.172	278	278	0	47.888	16.5	19.1	14	14	14
tr|A2A9P6|A2A9P6_MOUSE;sp|P24788|CD11B_MOUSE	tr|A2A9P6|A2A9P6_MOUSE;sp|P24788|CD11B_MOUSE	3;3	3;3	3;3	tr|A2A9P6|A2A9P6_MOUSE Cyclin-dependent kinase 11B OS=Mus musculus OX=10090 GN=Cdk11b PE=1 SV=1;sp|P24788|CD11B_MOUSE Cyclin-dependent kinase 11B OS=Mus musculus OX=10090 GN=Cdk11b PE=1 SV=2	2	3	3	3	1	2	1	2	1	1	2	2	2	1	2	1	2	1	1	2	2	2	1	2	1	2	1	1	2	2	2	5.6	5.6	5.6	87.319	750	750;784	0	10.136	2.3	3.9	2.3	4	2.3
sp|P25206|MCM3_MOUSE	sp|P25206|MCM3_MOUSE	13	13	13	sp|P25206|MCM3_MOUSE DNA replication licensing factor MCM3 OS=Mus musculus OX=10090 GN=Mcm3 PE=1 SV=2	1	13	13	13	5	8	7	6	6	7	7	7	9	5	8	7	6	6	7	7	7	9	5	8	7	6	6	7	7	7	9	22.3	22.3	22.3	91.545	812	812	0	96.643	7.9	14.2	11.3	9.7	12.3
sp|P25444|RS2_MOUSE;tr|D3YVC1|D3YVC1_MOUSE;tr|D3YWJ3|D3YWJ3_MOUSE;tr|D3Z536|D3Z536_MOUSE	sp|P25444|RS2_MOUSE;tr|D3YVC1|D3YVC1_MOUSE;tr|D3YWJ3|D3YWJ3_MOUSE	7;5;5;2	7;5;5;2	7;5;5;2	sp|P25444|RS2_MOUSE 40S ribosomal protein S2 OS=Mus musculus OX=10090 GN=Rps2 PE=1 SV=3;tr|D3YVC1|D3YVC1_MOUSE 40S ribosomal protein S2 (Fragment) OS=Mus musculus OX=10090 GN=Rps2 PE=1 SV=1;tr|D3YWJ3|D3YWJ3_MOUSE 40S ribosomal protein S2 OS=Mus musculus OX	4	7	7	7	5	3	4	4	4	3	4	4	3	5	3	4	4	4	3	4	4	3	5	3	4	4	4	3	4	4	3	26.6	26.6	26.6	31.231	293	293;269;302;292	0	63.829	16.4	13.7	12.6	17.4	14.3
sp|P25446|TNR6_MOUSE	sp|P25446|TNR6_MOUSE	1	1	1	sp|P25446|TNR6_MOUSE Tumor necrosis factor receptor superfamily member 6 OS=Mus musculus OX=10090 GN=Fas PE=1 SV=2	1	1	1	1	1	0	0	0	0	0	0	0	1	1	0	0	0	0	0	0	0	1	1	0	0	0	0	0	0	0	1	3.4	3.4	3.4	37.437	327	327	0.001172	3.0793	3.4	0	0	0	0
tr|Q6PI17|Q6PI17_MOUSE;sp|P25785|TIMP2_MOUSE	tr|Q6PI17|Q6PI17_MOUSE;sp|P25785|TIMP2_MOUSE	1;1	1;1	1;1	tr|Q6PI17|Q6PI17_MOUSE Metalloproteinase inhibitor 2 OS=Mus musculus OX=10090 GN=Timp2 PE=1 SV=1;sp|P25785|TIMP2_MOUSE Metalloproteinase inhibitor 2 OS=Mus musculus OX=10090 GN=Timp2 PE=1 SV=2	2	1	1	1	0	1	0	1	1	0	0	1	0	0	1	0	1	1	0	0	1	0	0	1	0	1	1	0	0	1	0	6.8	6.8	6.8	24.356	220	220;220	0.0028474	2.6868	0	6.8	0	6.8	6.8
sp|P25799|NFKB1_MOUSE	sp|P25799|NFKB1_MOUSE	1	1	1	sp|P25799|NFKB1_MOUSE Nuclear factor NF-kappa-B p105 subunit OS=Mus musculus OX=10090 GN=Nfkb1 PE=1 SV=2	1	1	1	1	0	1	0	1	1	1	1	0	1	0	1	0	1	1	1	1	0	1	0	1	0	1	1	1	1	0	1	1.5	1.5	1.5	105.61	971	971	0.00091352	3.5364	0	1.5	0	1.5	1.5
tr|A2AWT6|A2AWT6_MOUSE;tr|A2AWT7|A2AWT7_MOUSE;tr|A2AWT5|A2AWT5_MOUSE;sp|P25976|UBF1_MOUSE;tr|E9Q4A8|E9Q4A8_MOUSE;tr|G3UZW9|G3UZW9_MOUSE	tr|A2AWT6|A2AWT6_MOUSE;tr|A2AWT7|A2AWT7_MOUSE;tr|A2AWT5|A2AWT5_MOUSE;sp|P25976|UBF1_MOUSE	13;13;13;13;3;1	13;13;13;13;3;1	13;13;13;13;3;1	tr|A2AWT6|A2AWT6_MOUSE Nucleolar transcription factor 1 OS=Mus musculus OX=10090 GN=Ubtf PE=1 SV=1;tr|A2AWT7|A2AWT7_MOUSE Nucleolar transcription factor 1 OS=Mus musculus OX=10090 GN=Ubtf PE=1 SV=1;tr|A2AWT5|A2AWT5_MOUSE Nucleolar transcription factor 1 OS	6	13	13	13	6	6	6	6	8	3	11	6	8	6	6	6	6	8	3	11	6	8	6	6	6	6	8	3	11	6	8	19.5	19.5	19.5	85.009	727	727;752;764;765;169;151	0	65.224	11.1	10	12	10.3	14.4
sp|P26039|TLN1_MOUSE;tr|A2AIM2|A2AIM2_MOUSE;tr|F6SX70|F6SX70_MOUSE;tr|F6S1V7|F6S1V7_MOUSE	sp|P26039|TLN1_MOUSE	71;7;5;2	71;7;5;2	65;5;5;2	sp|P26039|TLN1_MOUSE Talin-1 OS=Mus musculus OX=10090 GN=Tln1 PE=1 SV=2	4	71	71	65	55	50	46	41	47	34	49	49	50	55	50	46	41	47	34	49	49	50	52	46	43	39	42	31	46	45	46	39.3	39.3	37.1	269.82	2541	2541;241;279;122	0	323.31	33.5	32	28.8	25.9	29.6
sp|P26040|EZRI_MOUSE	sp|P26040|EZRI_MOUSE	10	4	4	sp|P26040|EZRI_MOUSE Ezrin OS=Mus musculus OX=10090 GN=Ezr PE=1 SV=3	1	10	4	4	5	8	5	7	6	4	7	7	7	2	3	2	2	2	2	2	2	2	2	3	2	2	2	2	2	2	2	16.7	9.2	9.2	69.406	586	586	0	34.932	9.4	14	10.8	11.8	11.3
sp|P26041|MOES_MOUSE	sp|P26041|MOES_MOUSE	24	24	19	sp|P26041|MOES_MOUSE Moesin OS=Mus musculus OX=10090 GN=Msn PE=1 SV=3	1	24	24	19	15	14	12	15	15	9	16	18	15	15	14	12	15	15	9	16	18	15	12	9	10	10	11	7	11	13	10	37.3	37.3	31.2	67.766	577	577	0	323.31	26.9	25	22.5	24.8	26.3
sp|P26043|RADI_MOUSE;tr|Q7TSG6|Q7TSG6_MOUSE	sp|P26043|RADI_MOUSE;tr|Q7TSG6|Q7TSG6_MOUSE	14;7	9;2	8;2	sp|P26043|RADI_MOUSE Radixin OS=Mus musculus OX=10090 GN=Rdx PE=1 SV=3;tr|Q7TSG6|Q7TSG6_MOUSE Radixin OS=Mus musculus OX=10090 GN=Rdx PE=1 SV=1	2	14	9	8	8	7	8	7	7	5	9	10	8	5	2	6	2	3	3	4	5	3	5	2	5	2	3	3	4	5	3	23.5	17.5	16	68.542	583	583;389	0	100.39	11.3	10.8	15.8	10.8	11.8
sp|P26231|CTNA1_MOUSE;sp|Q65CL1|CTNA3_MOUSE	sp|P26231|CTNA1_MOUSE	27;1	27;1	24;1	sp|P26231|CTNA1_MOUSE Catenin alpha-1 OS=Mus musculus OX=10090 GN=Ctnna1 PE=1 SV=1	2	27	27	24	13	10	17	17	18	12	14	15	16	13	10	17	17	18	12	14	15	16	12	8	16	14	17	12	13	14	13	38.1	38.1	35.2	100.11	906	906;895	0	173.47	24.1	20.5	27.6	28.5	31.2
sp|P26350|PTMA_MOUSE;tr|A0A087WP98|A0A087WP98_MOUSE;tr|A0A087WPN6|A0A087WPN6_MOUSE;tr|A0A087WQN2|A0A087WQN2_MOUSE	sp|P26350|PTMA_MOUSE;tr|A0A087WP98|A0A087WP98_MOUSE;tr|A0A087WPN6|A0A087WPN6_MOUSE	5;4;4;2	5;4;4;2	5;4;4;2	sp|P26350|PTMA_MOUSE Prothymosin alpha OS=Mus musculus OX=10090 GN=Ptma PE=1 SV=2;tr|A0A087WP98|A0A087WP98_MOUSE Prothymosin alpha OS=Mus musculus OX=10090 GN=Ptma PE=1 SV=1;tr|A0A087WPN6|A0A087WPN6_MOUSE Prothymosin alpha OS=Mus musculus OX=10090 GN=Ptma	4	5	5	5	3	2	3	1	2	2	1	3	2	3	2	3	1	2	2	1	3	2	3	2	3	1	2	2	1	3	2	37.8	37.8	37.8	12.254	111	111;58;98;145	0	113.65	17.1	21.6	17.1	12.6	15.3
tr|Q80XR5|Q80XR5_MOUSE;sp|P26369|U2AF2_MOUSE;tr|Q3KQM4|Q3KQM4_MOUSE;tr|A0A140LJK3|A0A140LJK3_MOUSE;tr|A0A140LJ08|A0A140LJ08_MOUSE	tr|Q80XR5|Q80XR5_MOUSE;sp|P26369|U2AF2_MOUSE;tr|Q3KQM4|Q3KQM4_MOUSE	13;13;9;3;1	13;13;9;3;1	13;13;9;3;1	tr|Q80XR5|Q80XR5_MOUSE U2 snRNP auxiliary factor large subunit OS=Mus musculus OX=10090 GN=U2af2 PE=1 SV=1;sp|P26369|U2AF2_MOUSE Splicing factor U2AF 65 kDa subunit OS=Mus musculus OX=10090 GN=U2af2 PE=1 SV=3;tr|Q3KQM4|Q3KQM4_MOUSE U2 snRNP auxiliary facto	5	13	13	13	12	9	11	9	10	8	9	11	9	12	9	11	9	10	8	9	11	9	12	9	11	9	10	8	9	11	9	38.9	38.9	38.9	53.12	471	471;475;307;95;111	0	112.04	38.9	33.1	34.4	37.2	38.4
sp|P26443|DHE3_MOUSE;tr|F7CFA5|F7CFA5_MOUSE	sp|P26443|DHE3_MOUSE	24;5	24;5	24;5	sp|P26443|DHE3_MOUSE Glutamate dehydrogenase 1, mitochondrial OS=Mus musculus OX=10090 GN=Glud1 PE=1 SV=1	2	24	24	24	19	16	18	16	17	16	17	16	17	19	16	18	16	17	16	17	16	17	19	16	18	16	17	16	17	16	17	38.9	38.9	38.9	61.336	558	558;144	0	252.33	33.2	32.6	33.5	34.4	34.4
sp|P26450|P85A_MOUSE	sp|P26450|P85A_MOUSE	2	2	2	sp|P26450|P85A_MOUSE Phosphatidylinositol 3-kinase regulatory subunit alpha OS=Mus musculus OX=10090 GN=Pik3r1 PE=1 SV=2	1	2	2	2	0	1	0	1	1	0	1	0	1	0	1	0	1	1	0	1	0	1	0	1	0	1	1	0	1	0	1	5.9	5.9	5.9	83.516	724	724	0	6.4652	0	1.7	0	4.3	1.7
sp|P26516|PSMD7_MOUSE	sp|P26516|PSMD7_MOUSE	11	11	11	sp|P26516|PSMD7_MOUSE 26S proteasome non-ATPase regulatory subunit 7 OS=Mus musculus OX=10090 GN=Psmd7 PE=1 SV=2	1	11	11	11	8	5	7	4	5	2	6	6	7	8	5	7	4	5	2	6	6	7	8	5	7	4	5	2	6	6	7	38.6	38.6	38.6	36.539	321	321	0	117.89	32.4	25.5	34.3	22.4	26.5
sp|P26618|PGFRA_MOUSE;tr|A0A0J9YV87|A0A0J9YV87_MOUSE	sp|P26618|PGFRA_MOUSE	10;3	10;3	10;3	sp|P26618|PGFRA_MOUSE Platelet-derived growth factor receptor alpha OS=Mus musculus OX=10090 GN=Pdgfra PE=1 SV=3	2	10	10	10	4	5	3	7	4	4	7	4	5	4	5	3	7	4	4	7	4	5	4	5	3	7	4	4	7	4	5	12.3	12.3	12.3	122.68	1089	1089;481	0	44.02	5.6	7.4	4.4	10.7	5.6
sp|P26638|SYSC_MOUSE;tr|Q8C483|Q8C483_MOUSE;tr|A2AFS0|A2AFS0_MOUSE;tr|A2AFS1|A2AFS1_MOUSE	sp|P26638|SYSC_MOUSE;tr|Q8C483|Q8C483_MOUSE;tr|A2AFS0|A2AFS0_MOUSE;tr|A2AFS1|A2AFS1_MOUSE	18;18;16;9	18;18;16;9	18;18;16;9	sp|P26638|SYSC_MOUSE Serine--tRNA ligase, cytoplasmic OS=Mus musculus OX=10090 GN=Sars PE=1 SV=3;tr|Q8C483|Q8C483_MOUSE Serine--tRNA ligase, cytoplasmic OS=Mus musculus OX=10090 GN=Sars PE=1 SV=1;tr|A2AFS0|A2AFS0_MOUSE Serine--tRNA ligase, cytoplasmic (Fra	4	18	18	18	14	10	11	10	10	9	10	11	9	14	10	11	10	10	9	10	11	9	14	10	11	10	10	9	10	11	9	41.4	41.4	41.4	58.388	512	512;536;352;186	0	135.54	33.4	29.5	32.2	27.9	27.9
sp|P26645|MARCS_MOUSE	sp|P26645|MARCS_MOUSE	9	9	9	sp|P26645|MARCS_MOUSE Myristoylated alanine-rich C-kinase substrate OS=Mus musculus OX=10090 GN=Marcks PE=1 SV=2	1	9	9	9	5	4	5	1	3	1	5	5	6	5	4	5	1	3	1	5	5	6	5	4	5	1	3	1	5	5	6	57	57	57	29.661	309	309	0	109.26	35.6	33.3	46.3	16.2	26.2
sp|P26883|FKB1A_MOUSE;tr|F6X9I3|F6X9I3_MOUSE	sp|P26883|FKB1A_MOUSE	3;1	3;1	3;1	sp|P26883|FKB1A_MOUSE Peptidyl-prolyl cis-trans isomerase FKBP1A OS=Mus musculus OX=10090 GN=Fkbp1a PE=1 SV=2	2	3	3	3	3	2	2	2	2	2	2	2	2	3	2	2	2	2	2	2	2	2	3	2	2	2	2	2	2	2	2	28.7	28.7	28.7	11.922	108	108;161	0	52.767	28.7	25	28.7	25	25
sp|P27046|MA2A1_MOUSE;tr|F6QMB7|F6QMB7_MOUSE	sp|P27046|MA2A1_MOUSE	22;2	22;2	22;2	sp|P27046|MA2A1_MOUSE Alpha-mannosidase 2 OS=Mus musculus OX=10090 GN=Man2a1 PE=1 SV=2	2	22	22	22	6	17	6	15	11	11	13	16	14	6	17	6	15	11	11	13	16	14	6	17	6	15	11	11	13	16	14	25.5	25.5	25.5	131.63	1150	1150;280	0	144.19	8.7	19.6	7.7	16.9	13.8
sp|P27048|RSMB_MOUSE;sp|P63163|RSMN_MOUSE	sp|P27048|RSMB_MOUSE;sp|P63163|RSMN_MOUSE	2;2	2;2	2;2	sp|P27048|RSMB_MOUSE Small nuclear ribonucleoprotein-associated protein B OS=Mus musculus OX=10090 GN=Snrpb PE=1 SV=1;sp|P63163|RSMN_MOUSE Small nuclear ribonucleoprotein-associated protein N OS=Mus musculus OX=10090 GN=Snrpn PE=1 SV=1	2	2	2	2	0	2	1	2	2	2	1	2	1	0	2	1	2	2	2	1	2	1	0	2	1	2	2	2	1	2	1	12.6	12.6	12.6	23.656	231	231;240	0	12.186	0	12.6	3.5	12.6	12.6
sp|P27546|MAP4_MOUSE;tr|A0A0G2JDN7|A0A0G2JDN7_MOUSE;tr|E9PZ43|E9PZ43_MOUSE;tr|A0A0G2JFH2|A0A0G2JFH2_MOUSE;tr|A0A0G2JFT4|A0A0G2JFT4_MOUSE;tr|A0A0G2JG35|A0A0G2JG35_MOUSE;tr|A0A140T8T5|A0A140T8T5_MOUSE;tr|Q78TF3|Q78TF3_MOUSE;tr|A0A0G2JFK3|A0A0G2JFK3_MOUSE;tr|A0A0G2JDY5|A0A0G2JDY5_MOUSE;tr|A0A0G2JE57|A0A0G2JE57_MOUSE;tr|A0A0G2JDU1|A0A0G2JDU1_MOUSE	sp|P27546|MAP4_MOUSE	25;6;6;6;4;4;4;2;2;2;1;1	25;6;6;6;4;4;4;2;2;2;1;1	25;6;6;6;4;4;4;2;2;2;1;1	sp|P27546|MAP4_MOUSE Microtubule-associated protein 4 OS=Mus musculus OX=10090 GN=Map4 PE=1 SV=3	12	25	25	25	17	12	20	15	16	12	17	17	15	17	12	20	15	16	12	17	17	15	17	12	20	15	16	12	17	17	15	37.6	37.6	37.6	117.43	1125	1125;902;933;1441;276;290;414;99;207;220;81;116	0	305.46	30.5	21.2	34.8	26.1	27.6
sp|P27601|GNA13_MOUSE;tr|Q9D034|Q9D034_MOUSE	sp|P27601|GNA13_MOUSE;tr|Q9D034|Q9D034_MOUSE	3;2	3;2	3;2	sp|P27601|GNA13_MOUSE Guanine nucleotide-binding protein subunit alpha-13 OS=Mus musculus OX=10090 GN=Gna13 PE=1 SV=1;tr|Q9D034|Q9D034_MOUSE Guanine nucleotide-binding protein subunit alpha-13 OS=Mus musculus OX=10090 GN=Gna13 PE=1 SV=1	2	3	3	3	1	2	1	2	1	2	2	2	3	1	2	1	2	1	2	2	2	3	1	2	1	2	1	2	2	2	3	10.9	10.9	10.9	44.054	377	377;173	0	8.1368	2.7	6.4	2.7	7.2	2.7
sp|P27612|PLAP_MOUSE;tr|F7D1R5|F7D1R5_MOUSE	sp|P27612|PLAP_MOUSE	11;4	11;4	11;4	sp|P27612|PLAP_MOUSE Phospholipase A-2-activating protein OS=Mus musculus OX=10090 GN=Plaa PE=1 SV=4	2	11	11	11	5	4	6	4	5	4	4	7	2	5	4	6	4	5	4	4	7	2	5	4	6	4	5	4	4	7	2	18.5	18.5	18.5	87.22	794	794;214	0	83.285	11.8	7.8	12.7	6.5	9.3
sp|P27641|XRCC5_MOUSE	sp|P27641|XRCC5_MOUSE	2	2	2	sp|P27641|XRCC5_MOUSE X-ray repair cross-complementing protein 5 OS=Mus musculus OX=10090 GN=Xrcc5 PE=1 SV=4	1	2	2	2	1	1	1	0	0	0	0	1	0	1	1	1	0	0	0	0	1	0	1	1	1	0	0	0	0	1	0	3.4	3.4	3.4	83.056	732	732	0.00092223	3.6609	1.4	2	1.4	0	0
sp|P27659|RL3_MOUSE;tr|A0A2R8VHN4|A0A2R8VHN4_MOUSE;tr|A0A087WNS0|A0A087WNS0_MOUSE;tr|A0A087WQK0|A0A087WQK0_MOUSE	sp|P27659|RL3_MOUSE	11;3;1;1	11;3;1;1	11;3;1;1	sp|P27659|RL3_MOUSE 60S ribosomal protein L3 OS=Mus musculus OX=10090 GN=Rpl3 PE=1 SV=3	4	11	11	11	6	6	6	4	7	4	7	6	6	6	6	6	4	7	4	7	6	6	6	6	6	4	7	4	7	6	6	28.3	28.3	28.3	46.109	403	403;134;180;188	0	164.7	17.6	17.6	23.8	14.6	18.4
sp|P27661|H2AX_MOUSE;sp|Q64522|H2A2B_MOUSE	sp|P27661|H2AX_MOUSE;sp|Q64522|H2A2B_MOUSE	9;5	4;3	4;3	sp|P27661|H2AX_MOUSE Histone H2AX OS=Mus musculus OX=10090 GN=H2afx PE=1 SV=2;sp|Q64522|H2A2B_MOUSE Histone H2A type 2-B OS=Mus musculus OX=10090 GN=Hist2h2ab PE=1 SV=3	2	9	4	4	6	5	8	4	5	4	5	5	5	2	2	4	2	2	2	2	2	2	2	2	4	2	2	2	2	2	2	39.9	26.6	26.6	15.142	143	143;130	0	156.77	36.4	32.2	39.9	32.2	32.2
sp|P27773|PDIA3_MOUSE;tr|F6Q404|F6Q404_MOUSE	sp|P27773|PDIA3_MOUSE	37;3	37;3	37;3	sp|P27773|PDIA3_MOUSE Protein disulfide-isomerase A3 OS=Mus musculus OX=10090 GN=Pdia3 PE=1 SV=2	2	37	37	37	33	22	32	22	28	21	25	29	24	33	22	32	22	28	21	25	29	24	33	22	32	22	28	21	25	29	24	61	61	61	56.678	505	505;124	0	323.31	57.8	46.7	55.8	46.3	51.3
sp|P28271|ACOC_MOUSE;sp|Q811J3|IREB2_MOUSE	sp|P28271|ACOC_MOUSE	9;1	9;1	9;1	sp|P28271|ACOC_MOUSE Cytoplasmic aconitate hydratase OS=Mus musculus OX=10090 GN=Aco1 PE=1 SV=3	2	9	9	9	1	3	2	1	2	2	2	3	3	1	3	2	1	2	2	2	3	3	1	3	2	1	2	2	2	3	3	14.5	14.5	14.5	98.124	889	889;963	0	26.488	2.1	4.6	4	2.1	3.9
sp|P28301|LYOX_MOUSE	sp|P28301|LYOX_MOUSE	8	8	8	sp|P28301|LYOX_MOUSE Protein-lysine 6-oxidase OS=Mus musculus OX=10090 GN=Lox PE=1 SV=1	1	8	8	8	6	4	7	4	5	3	4	6	5	6	4	7	4	5	3	4	6	5	6	4	7	4	5	3	4	6	5	25.8	25.8	25.8	46.7	411	411	0	79.031	20.4	14.1	22.6	12.9	17.3
sp|P28352|APEX1_MOUSE;tr|D3Z124|D3Z124_MOUSE;tr|D3Z6R9|D3Z6R9_MOUSE;tr|F6QA74|F6QA74_MOUSE	sp|P28352|APEX1_MOUSE;tr|D3Z124|D3Z124_MOUSE;tr|D3Z6R9|D3Z6R9_MOUSE;tr|F6QA74|F6QA74_MOUSE	5;4;4;4	5;4;4;4	5;4;4;4	sp|P28352|APEX1_MOUSE DNA-(apurinic or apyrimidinic site) lyase OS=Mus musculus OX=10090 GN=Apex1 PE=1 SV=2;tr|D3Z124|D3Z124_MOUSE DNA-(apurinic or apyrimidinic site) lyase (Fragment) OS=Mus musculus OX=10090 GN=Apex1 PE=1 SV=1;tr|D3Z6R9|D3Z6R9_MOUSE DNA-(	4	5	5	5	3	4	2	2	4	2	4	2	4	3	4	2	2	4	2	4	2	4	3	4	2	2	4	2	4	2	4	20.8	20.8	20.8	35.49	317	317;177;214;289	0	66.344	16.1	18.9	8.8	8.8	16.1
sp|P28474|ADHX_MOUSE;tr|A0A0G2JGS3|A0A0G2JGS3_MOUSE	sp|P28474|ADHX_MOUSE;tr|A0A0G2JGS3|A0A0G2JGS3_MOUSE	2;1	2;1	1;1	sp|P28474|ADHX_MOUSE Alcohol dehydrogenase class-3 OS=Mus musculus OX=10090 GN=Adh5 PE=1 SV=3;tr|A0A0G2JGS3|A0A0G2JGS3_MOUSE Alcohol dehydrogenase class-3 OS=Mus musculus OX=10090 GN=Adh5 PE=1 SV=1	2	2	2	1	0	2	0	0	0	0	1	0	1	0	2	0	0	0	0	1	0	1	0	1	0	0	0	0	1	0	1	8	8	5.9	39.547	374	374;56	0	5.1511	0	8	0	0	0
sp|P28481|CO2A1_MOUSE	sp|P28481|CO2A1_MOUSE	2	2	2	sp|P28481|CO2A1_MOUSE Collagen alpha-1(II) chain OS=Mus musculus OX=10090 GN=Col2a1 PE=1 SV=2	1	2	2	2	2	2	1	2	1	0	1	1	1	2	2	1	2	1	0	1	1	1	2	2	1	2	1	0	1	1	1	2.1	2.1	2.1	141.97	1487	1487	0.0017381	2.941	2.1	2.1	1.4	2.1	1.4
sp|P28653|PGS1_MOUSE	sp|P28653|PGS1_MOUSE	11	11	11	sp|P28653|PGS1_MOUSE Biglycan OS=Mus musculus OX=10090 GN=Bgn PE=1 SV=1	1	11	11	11	6	6	7	6	6	5	6	6	7	6	6	7	6	6	5	6	6	7	6	6	7	6	6	5	6	6	7	33.9	33.9	33.9	41.639	369	369	0	106.61	20.1	18.4	29	19.8	18.4
sp|P28654|PGS2_MOUSE	sp|P28654|PGS2_MOUSE	5	5	5	sp|P28654|PGS2_MOUSE Decorin OS=Mus musculus OX=10090 GN=Dcn PE=1 SV=1	1	5	5	5	2	3	2	2	4	0	3	5	3	2	3	2	2	4	0	3	5	3	2	3	2	2	4	0	3	5	3	13.6	13.6	13.6	39.809	354	354	0	29.018	6.2	9.9	6.2	6.8	12.7
tr|Q3TF41|Q3TF41_MOUSE;tr|Q8BSH9|Q8BSH9_MOUSE;sp|P28656|NP1L1_MOUSE;tr|E9PW66|E9PW66_MOUSE	tr|Q3TF41|Q3TF41_MOUSE;tr|Q8BSH9|Q8BSH9_MOUSE;sp|P28656|NP1L1_MOUSE;tr|E9PW66|E9PW66_MOUSE	13;13;13;11	13;13;13;11	11;11;11;9	tr|Q3TF41|Q3TF41_MOUSE Nucleosome assembly protein 1-like 1 OS=Mus musculus OX=10090 GN=Nap1l1 PE=1 SV=1;tr|Q8BSH9|Q8BSH9_MOUSE Nucleosome assembly protein 1-like 1 OS=Mus musculus OX=10090 GN=Nap1l1 PE=1 SV=1;sp|P28656|NP1L1_MOUSE Nucleosome assembly prot	4	13	13	11	10	8	11	10	11	10	8	11	9	10	8	11	10	11	10	8	11	9	8	7	9	8	9	9	7	9	7	33.7	33.7	31	42.732	368	368;383;391;418	0	248.98	28.8	23.9	28.8	32.9	32.9
sp|P28658|ATX10_MOUSE	sp|P28658|ATX10_MOUSE	9	9	9	sp|P28658|ATX10_MOUSE Ataxin-10 OS=Mus musculus OX=10090 GN=Atxn10 PE=1 SV=2	1	9	9	9	2	9	1	5	3	1	6	5	6	2	9	1	5	3	1	6	5	6	2	9	1	5	3	1	6	5	6	26.7	26.7	26.7	53.706	475	475	0	48.957	6.5	26.7	2.9	13.9	9.7
sp|P28659|CELF1_MOUSE;tr|A0A0R4J0T5|A0A0R4J0T5_MOUSE	sp|P28659|CELF1_MOUSE;tr|A0A0R4J0T5|A0A0R4J0T5_MOUSE	2;2	2;2	2;2	sp|P28659|CELF1_MOUSE CUGBP Elav-like family member 1 OS=Mus musculus OX=10090 GN=Celf1 PE=1 SV=2;tr|A0A0R4J0T5|A0A0R4J0T5_MOUSE CUG triplet repeat, RNA binding protein 1, isoform CRA_b OS=Mus musculus OX=10090 GN=Celf1 PE=1 SV=1	2	2	2	2	1	0	1	0	0	0	0	1	0	1	0	1	0	0	0	0	1	0	1	0	1	0	0	0	0	1	0	5.1	5.1	5.1	52.107	486	486;487	0	7.9722	3.5	0	5.1	0	0
sp|P28660|NCKP1_MOUSE;tr|A2AS98|A2AS98_MOUSE	sp|P28660|NCKP1_MOUSE;tr|A2AS98|A2AS98_MOUSE	6;6	6;6	6;6	sp|P28660|NCKP1_MOUSE Nck-associated protein 1 OS=Mus musculus OX=10090 GN=Nckap1 PE=1 SV=2;tr|A2AS98|A2AS98_MOUSE Nck-associated protein 1 OS=Mus musculus OX=10090 GN=Nckap1 PE=1 SV=1	2	6	6	6	0	4	0	4	1	2	5	3	6	0	4	0	4	1	2	5	3	6	0	4	0	4	1	2	5	3	6	6.9	6.9	6.9	128.78	1128	1128;1134	0	23.589	0	4.9	0	4.8	1.2
sp|P28667|MRP_MOUSE	sp|P28667|MRP_MOUSE	2	2	2	sp|P28667|MRP_MOUSE MARCKS-related protein OS=Mus musculus OX=10090 GN=Marcksl1 PE=1 SV=2	1	2	2	2	2	1	0	0	0	0	2	2	1	2	1	0	0	0	0	2	2	1	2	1	0	0	0	0	2	2	1	12.5	12.5	12.5	20.165	200	200	0	78.674	12.5	7.5	0	0	0
tr|F8VQ42|F8VQ42_MOUSE;sp|P28740|KIF2A_MOUSE;tr|E0CZ72|E0CZ72_MOUSE	tr|F8VQ42|F8VQ42_MOUSE;sp|P28740|KIF2A_MOUSE;tr|E0CZ72|E0CZ72_MOUSE	5;5;5	5;5;5	5;5;5	tr|F8VQ42|F8VQ42_MOUSE Kinesin-like protein (Fragment) OS=Mus musculus OX=10090 GN=Kif2a PE=1 SV=1;sp|P28740|KIF2A_MOUSE Kinesin-like protein KIF2A OS=Mus musculus OX=10090 GN=Kif2a PE=1 SV=2;tr|E0CZ72|E0CZ72_MOUSE Kinesin-like protein OS=Mus musculus OX=1	3	5	5	5	1	4	1	4	5	1	5	2	3	1	4	1	4	5	1	5	2	3	1	4	1	4	5	1	5	2	3	11	11	11	75.968	671	671;705;743	0	21.735	2.8	9.1	2.8	9.8	11
tr|Q3TET1|Q3TET1_MOUSE;tr|Q3UI47|Q3UI47_MOUSE;sp|P28741|KIF3A_MOUSE;tr|B1AQZ2|B1AQZ2_MOUSE;tr|B1AQZ5|B1AQZ5_MOUSE	tr|Q3TET1|Q3TET1_MOUSE;tr|Q3UI47|Q3UI47_MOUSE;sp|P28741|KIF3A_MOUSE;tr|B1AQZ2|B1AQZ2_MOUSE;tr|B1AQZ5|B1AQZ5_MOUSE	2;2;2;2;1	2;2;2;2;1	2;2;2;2;1	tr|Q3TET1|Q3TET1_MOUSE Kinesin-like protein OS=Mus musculus OX=10090 GN=Kif3a PE=1 SV=1;tr|Q3UI47|Q3UI47_MOUSE Kinesin-like protein OS=Mus musculus OX=10090 GN=Kif3a PE=1 SV=1;sp|P28741|KIF3A_MOUSE Kinesin-like protein KIF3A OS=Mus musculus OX=10090 GN=Kif	5	2	2	2	1	1	2	0	1	1	1	1	1	1	1	2	0	1	1	1	1	1	1	1	2	0	1	1	1	1	1	3.9	3.9	3.9	79.444	694	694;698;701;725;185	0.00031847	4.0876	1.9	1.9	3.9	0	1.9
tr|H3BJE0|H3BJE0_MOUSE;tr|H3BJ90|H3BJ90_MOUSE;sp|P28798|GRN_MOUSE;tr|Q3U9N4|Q3U9N4_MOUSE	tr|H3BJE0|H3BJE0_MOUSE;tr|H3BJ90|H3BJ90_MOUSE;sp|P28798|GRN_MOUSE;tr|Q3U9N4|Q3U9N4_MOUSE	1;1;1;1	1;1;1;1	1;1;1;1	tr|H3BJE0|H3BJE0_MOUSE Granulins (Fragment) OS=Mus musculus OX=10090 GN=Grn PE=1 SV=1;tr|H3BJ90|H3BJ90_MOUSE Granulins (Fragment) OS=Mus musculus OX=10090 GN=Grn PE=1 SV=1;sp|P28798|GRN_MOUSE Granulins OS=Mus musculus OX=10090 GN=Grn PE=1 SV=2;tr|Q3U9N4|Q3	4	1	1	1	1	0	1	0	1	0	0	0	0	1	0	1	0	1	0	0	0	0	1	0	1	0	1	0	0	0	0	6.5	6.5	6.5	27.083	247	247;335;589;602	0	4.5916	6.5	0	6.5	0	6.5
tr|Q1MX41|Q1MX41_MOUSE;tr|Q1MX43|Q1MX43_MOUSE;tr|Q1MX40|Q1MX40_MOUSE;tr|Q1MX42|Q1MX42_MOUSE;sp|P28867|KPCD_MOUSE	tr|Q1MX41|Q1MX41_MOUSE;tr|Q1MX43|Q1MX43_MOUSE;tr|Q1MX40|Q1MX40_MOUSE;tr|Q1MX42|Q1MX42_MOUSE;sp|P28867|KPCD_MOUSE	1;1;1;1;1	1;1;1;1;1	1;1;1;1;1	tr|Q1MX41|Q1MX41_MOUSE Protein kinase C OS=Mus musculus OX=10090 GN=Prkcd PE=1 SV=1;tr|Q1MX43|Q1MX43_MOUSE Protein kinase C OS=Mus musculus OX=10090 GN=Prkcd PE=1 SV=1;tr|Q1MX40|Q1MX40_MOUSE Protein kinase C OS=Mus musculus OX=10090 GN=Prkcd PE=1 SV=1;tr|Q	5	1	1	1	0	1	0	0	1	0	0	0	1	0	1	0	0	1	0	0	0	1	0	1	0	0	1	0	0	0	1	2.2	2.2	2.2	62.821	545	545;559;571;585;674	0	6.8563	0	2.2	0	0	2.2
sp|P29341|PABP1_MOUSE;tr|Q9D4E6|Q9D4E6_MOUSE;tr|F6ZAX1|F6ZAX1_MOUSE;tr|A0A2I3BR37|A0A2I3BR37_MOUSE;tr|Q8C7D3|Q8C7D3_MOUSE;tr|A2A5N3|A2A5N3_MOUSE	sp|P29341|PABP1_MOUSE	31;11;6;6;1;1	31;11;6;6;1;1	20;4;5;3;1;1	sp|P29341|PABP1_MOUSE Polyadenylate-binding protein 1 OS=Mus musculus OX=10090 GN=Pabpc1 PE=1 SV=2	6	31	31	20	25	16	25	14	21	11	19	22	19	25	16	25	14	21	11	19	22	19	16	9	16	9	14	7	12	15	13	51.6	51.6	38.4	70.67	636	636;643;118;126;381;607	0	293.17	48.7	29.6	50.6	26.7	41.8
sp|P29387|GBB4_MOUSE;tr|A0A0A6YVN9|A0A0A6YVN9_MOUSE;tr|V9GWY1|V9GWY1_MOUSE;tr|D3YZX3|D3YZX3_MOUSE;tr|E9QKR0|E9QKR0_MOUSE	sp|P29387|GBB4_MOUSE;tr|A0A0A6YVN9|A0A0A6YVN9_MOUSE;tr|V9GWY1|V9GWY1_MOUSE	4;3;3;1;1	1;1;1;0;0	1;1;1;0;0	sp|P29387|GBB4_MOUSE Guanine nucleotide-binding protein subunit beta-4 OS=Mus musculus OX=10090 GN=Gnb4 PE=1 SV=4;tr|A0A0A6YVN9|A0A0A6YVN9_MOUSE Guanine nucleotide-binding protein subunit beta-4 OS=Mus musculus OX=10090 GN=Gnb4 PE=1 SV=1;tr|V9GWY1|V9GWY1_M	5	4	1	1	3	2	2	2	2	1	2	2	3	1	0	0	0	0	0	0	0	0	1	0	0	0	0	0	0	0	0	9.4	6.2	6.2	37.379	340	340;73;83;296;382	0	4.8367	6.2	4.1	4.1	4.1	4.1
tr|Q9CPX4|Q9CPX4_MOUSE;sp|P29391|FRIL1_MOUSE;tr|A0A1B0GR60|A0A1B0GR60_MOUSE;sp|P49945|FRIL2_MOUSE;tr|A0A1B0GRH4|A0A1B0GRH4_MOUSE;tr|A0A1Y7VNT9|A0A1Y7VNT9_MOUSE	tr|Q9CPX4|Q9CPX4_MOUSE;sp|P29391|FRIL1_MOUSE;tr|A0A1B0GR60|A0A1B0GR60_MOUSE;sp|P49945|FRIL2_MOUSE	9;9;7;5;4;2	9;9;7;5;4;2	9;9;7;5;4;2	tr|Q9CPX4|Q9CPX4_MOUSE Ferritin OS=Mus musculus OX=10090 GN=Ftl1 PE=1 SV=1;sp|P29391|FRIL1_MOUSE Ferritin light chain 1 OS=Mus musculus OX=10090 GN=Ftl1 PE=1 SV=2;tr|A0A1B0GR60|A0A1B0GR60_MOUSE Ferritin OS=Mus musculus OX=10090 GN=Ftl1 PE=1 SV=1;sp|P49945|	6	9	9	9	6	5	8	5	5	4	5	6	7	6	5	8	5	5	4	5	6	7	6	5	8	5	5	4	5	6	7	59.6	59.6	59.6	20.772	183	183;183;160;183;84;30	0	83.833	59.6	44.3	59.6	48.6	48.6
sp|P29416|HEXA_MOUSE	sp|P29416|HEXA_MOUSE	7	7	7	sp|P29416|HEXA_MOUSE Beta-hexosaminidase subunit alpha OS=Mus musculus OX=10090 GN=Hexa PE=1 SV=2	1	7	7	7	2	5	1	5	3	3	4	3	2	2	5	1	5	3	3	4	3	2	2	5	1	5	3	3	4	3	2	17	17	17	60.612	528	528	0	28.402	5.5	12.5	2.1	11.7	7.2
sp|P29533|VCAM1_MOUSE;tr|Q3UPN1|Q3UPN1_MOUSE;tr|A0A0G2JFP9|A0A0G2JFP9_MOUSE	sp|P29533|VCAM1_MOUSE;tr|Q3UPN1|Q3UPN1_MOUSE;tr|A0A0G2JFP9|A0A0G2JFP9_MOUSE	12;12;7	12;12;7	12;12;7	sp|P29533|VCAM1_MOUSE Vascular cell adhesion protein 1 OS=Mus musculus OX=10090 GN=Vcam1 PE=1 SV=1;tr|Q3UPN1|Q3UPN1_MOUSE Vascular cell adhesion protein 1 OS=Mus musculus OX=10090 GN=Vcam1 PE=1 SV=1;tr|A0A0G2JFP9|A0A0G2JFP9_MOUSE Vascular cell adhesion pro	3	12	12	12	6	7	5	5	7	5	7	8	8	6	7	5	5	7	5	7	8	8	6	7	5	5	7	5	7	8	8	19.6	19.6	19.6	81.317	739	739;739;237	0	40.641	13.4	11.4	11.9	9.7	12.4
sp|P29595|NEDD8_MOUSE	sp|P29595|NEDD8_MOUSE	3	3	3	sp|P29595|NEDD8_MOUSE NEDD8 OS=Mus musculus OX=10090 GN=Nedd8 PE=1 SV=2	1	3	3	3	1	1	2	1	2	1	1	3	2	1	1	2	1	2	1	1	3	2	1	1	2	1	2	1	1	3	2	40.7	40.7	40.7	8.9723	81	81	0	43.401	17.3	17.3	23.5	17.3	23.5
sp|P29758|OAT_MOUSE	sp|P29758|OAT_MOUSE	19	19	19	sp|P29758|OAT_MOUSE Ornithine aminotransferase, mitochondrial OS=Mus musculus OX=10090 GN=Oat PE=1 SV=1	1	19	19	19	14	12	10	16	16	12	14	15	15	14	12	10	16	16	12	14	15	15	14	12	10	16	16	12	14	15	15	48.1	48.1	48.1	48.354	439	439	0	217.64	40.3	43.3	31.9	46.9	45.1
sp|P30115|GSTA3_MOUSE	sp|P30115|GSTA3_MOUSE	2	2	2	sp|P30115|GSTA3_MOUSE Glutathione S-transferase A3 OS=Mus musculus OX=10090 GN=Gsta3 PE=1 SV=2	1	2	2	2	0	1	0	1	0	0	1	0	0	0	1	0	1	0	0	1	0	0	0	1	0	1	0	0	1	0	0	14	14	14	25.36	221	221	0	6.5045	0	8.6	0	5.4	0
sp|P30275|KCRU_MOUSE;tr|A2ARP5|A2ARP5_MOUSE;sp|Q6P8J7|KCRS_MOUSE	sp|P30275|KCRU_MOUSE;tr|A2ARP5|A2ARP5_MOUSE	4;3;1	4;3;1	4;3;1	sp|P30275|KCRU_MOUSE Creatine kinase U-type, mitochondrial OS=Mus musculus OX=10090 GN=Ckmt1 PE=1 SV=1;tr|A2ARP5|A2ARP5_MOUSE Creatine kinase U-type, mitochondrial (Fragment) OS=Mus musculus OX=10090 GN=Ckmt1 PE=1 SV=1	3	4	4	4	2	2	2	4	3	3	1	4	3	2	2	2	4	3	3	1	4	3	2	2	2	4	3	3	1	4	3	14.1	14.1	14.1	47.003	418	418;251;419	0	24.073	12	10.5	12	14.1	12
sp|P30285|CDK4_MOUSE;tr|E9Q9E4|E9Q9E4_MOUSE;tr|E9PZX7|E9PZX7_MOUSE;tr|D6RHS5|D6RHS5_MOUSE;tr|D3YWB0|D3YWB0_MOUSE	sp|P30285|CDK4_MOUSE;tr|E9Q9E4|E9Q9E4_MOUSE;tr|E9PZX7|E9PZX7_MOUSE	8;7;7;3;3	8;7;7;3;3	7;6;6;3;3	sp|P30285|CDK4_MOUSE Cyclin-dependent kinase 4 OS=Mus musculus OX=10090 GN=Cdk4 PE=1 SV=1;tr|E9Q9E4|E9Q9E4_MOUSE Cyclin-dependent kinase 4 (Fragment) OS=Mus musculus OX=10090 GN=Cdk4 PE=1 SV=1;tr|E9PZX7|E9PZX7_MOUSE Cyclin-dependent kinase 4 (Fragment) OS=	5	8	8	7	2	4	3	3	1	0	2	4	5	2	4	3	3	1	0	2	4	5	2	3	3	2	1	0	1	4	4	37	37	34.3	33.75	303	303;253;271;74;158	0	27.895	9.6	17.8	21.1	10.9	5.6
sp|P30412|PPIC_MOUSE	sp|P30412|PPIC_MOUSE	7	7	7	sp|P30412|PPIC_MOUSE Peptidyl-prolyl cis-trans isomerase C OS=Mus musculus OX=10090 GN=Ppic PE=1 SV=1	1	7	7	7	5	4	7	5	5	5	5	5	5	5	4	7	5	5	5	5	5	5	5	4	7	5	5	5	5	5	5	34.4	34.4	34.4	22.794	212	212	0	33.878	32.5	25.5	34.4	32.5	32.5
sp|P30416|FKBP4_MOUSE;tr|F7CAT1|F7CAT1_MOUSE;tr|F6S2D5|F6S2D5_MOUSE	sp|P30416|FKBP4_MOUSE	15;6;6	15;6;6	15;6;6	sp|P30416|FKBP4_MOUSE Peptidyl-prolyl cis-trans isomerase FKBP4 OS=Mus musculus OX=10090 GN=Fkbp4 PE=1 SV=5	3	15	15	15	8	9	5	5	7	3	7	11	8	8	9	5	5	7	3	7	11	8	8	9	5	5	7	3	7	11	8	39.1	39.1	39.1	51.572	458	458;187;260	0	117	24.5	29.3	18.3	17.7	21.2
sp|P30681|HMGB2_MOUSE;tr|A0A1B0GQX9|A0A1B0GQX9_MOUSE	sp|P30681|HMGB2_MOUSE	8;3	8;3	8;3	sp|P30681|HMGB2_MOUSE High mobility group protein B2 OS=Mus musculus OX=10090 GN=Hmgb2 PE=1 SV=3	2	8	8	8	7	3	5	2	4	0	4	4	4	7	3	5	2	4	0	4	4	4	7	3	5	2	4	0	4	4	4	23.8	23.8	23.8	24.162	210	210;99	0	60.69	23.8	18.6	22.9	13.8	18.6
sp|P30999|CTND1_MOUSE;tr|G3X9V2|G3X9V2_MOUSE;tr|E9Q8Z8|E9Q8Z8_MOUSE;tr|E9Q8Z6|E9Q8Z6_MOUSE;tr|E9Q8Z5|E9Q8Z5_MOUSE;tr|E9Q8Z9|E9Q8Z9_MOUSE;tr|D3Z2H2|D3Z2H2_MOUSE;tr|E9Q8Z4|E9Q8Z4_MOUSE;tr|E9Q903|E9Q903_MOUSE;tr|E9Q901|E9Q901_MOUSE;tr|E9Q904|E9Q904_MOUSE;tr|D3Z7H6|D3Z7H6_MOUSE;tr|E9Q986|E9Q986_MOUSE;tr|E9Q905|E9Q905_MOUSE;tr|E9Q907|E9Q907_MOUSE;tr|E9Q906|E9Q906_MOUSE;tr|D3Z2H7|D3Z2H7_MOUSE	sp|P30999|CTND1_MOUSE;tr|G3X9V2|G3X9V2_MOUSE;tr|E9Q8Z8|E9Q8Z8_MOUSE;tr|E9Q8Z6|E9Q8Z6_MOUSE;tr|E9Q8Z5|E9Q8Z5_MOUSE;tr|E9Q8Z9|E9Q8Z9_MOUSE;tr|D3Z2H2|D3Z2H2_MOUSE;tr|E9Q8Z4|E9Q8Z4_MOUSE;tr|E9Q903|E9Q903_MOUSE;tr|E9Q901|E9Q901_MOUSE;tr|E9Q904|E9Q904_MOUSE;tr|D3Z7H6|D3Z7H6_MOUSE;tr|E9Q986|E9Q986_MOUSE;tr|E9Q905|E9Q905_MOUSE;tr|E9Q907|E9Q907_MOUSE;tr|E9Q906|E9Q906_MOUSE;tr|D3Z2H7|D3Z2H7_MOUSE	28;28;26;26;26;24;24;24;22;22;22;22;20;20;20;20;16	28;28;26;26;26;24;24;24;22;22;22;22;20;20;20;20;16	28;28;26;26;26;24;24;24;22;22;22;22;20;20;20;20;16	sp|P30999|CTND1_MOUSE Catenin delta-1 OS=Mus musculus OX=10090 GN=Ctnnd1 PE=1 SV=2;tr|G3X9V2|G3X9V2_MOUSE Catenin (Cadherin associated protein), delta 1, isoform CRA_a OS=Mus musculus OX=10090 GN=Ctnnd1 PE=1 SV=1;tr|E9Q8Z8|E9Q8Z8_MOUSE Catenin delta-1 OS=M	17	28	28	28	14	12	14	12	16	8	15	17	14	14	12	14	12	16	8	15	17	14	14	12	14	12	16	8	15	17	14	38.8	38.8	38.8	104.92	938	938;932;967;961;940;878;884;868;892;907;913;837;830;866;860;839;609	0	200.78	24.1	20	27	21	29.1
sp|P31230|AIMP1_MOUSE;tr|Q3UZG4|Q3UZG4_MOUSE;tr|A0A0G2JEU9|A0A0G2JEU9_MOUSE;tr|A0A0G2JDV0|A0A0G2JDV0_MOUSE;tr|A0A0G2JDW6|A0A0G2JDW6_MOUSE;tr|A0A0G2JDH0|A0A0G2JDH0_MOUSE	sp|P31230|AIMP1_MOUSE;tr|Q3UZG4|Q3UZG4_MOUSE	8;8;2;2;2;1	8;8;2;2;2;1	8;8;2;2;2;1	sp|P31230|AIMP1_MOUSE Aminoacyl tRNA synthase complex-interacting multifunctional protein 1 OS=Mus musculus OX=10090 GN=Aimp1 PE=1 SV=2;tr|Q3UZG4|Q3UZG4_MOUSE Aminoacyl tRNA synthase complex-interacting multifunctional protein 1 OS=Mus musculus OX=10090 GN	6	8	8	8	6	4	6	4	5	6	4	4	5	6	4	6	4	5	6	4	4	5	6	4	6	4	5	6	4	4	5	43.5	43.5	43.5	33.997	310	310;319;80;85;115;55	0	134.98	38.7	22.3	36.1	25.2	31.3
sp|P31254|UBA1Y_MOUSE	sp|P31254|UBA1Y_MOUSE	6	1	1	sp|P31254|UBA1Y_MOUSE Ubiquitin-like modifier-activating enzyme 1 Y OS=Mus musculus OX=10090 GN=Uba1y PE=1 SV=2	1	6	1	1	4	2	3	4	4	3	4	5	6	1	1	0	1	1	0	1	1	1	1	1	0	1	1	0	1	1	1	6.3	1.4	1.4	118.04	1058	1058	0	4.3271	4.9	2.2	3.5	4.6	4
sp|P31324|KAP3_MOUSE;tr|H3BK84|H3BK84_MOUSE	sp|P31324|KAP3_MOUSE;tr|H3BK84|H3BK84_MOUSE	9;6	9;6	7;4	sp|P31324|KAP3_MOUSE cAMP-dependent protein kinase type II-beta regulatory subunit OS=Mus musculus OX=10090 GN=Prkar2b PE=1 SV=3;tr|H3BK84|H3BK84_MOUSE cAMP-dependent protein kinase type II-beta regulatory subunit OS=Mus musculus OX=10090 GN=Prkar2b PE=1 S	2	9	9	7	6	6	4	6	5	4	8	6	7	6	6	4	6	5	4	8	6	7	4	4	3	4	3	3	6	4	5	32.7	32.7	25.7	46.167	416	416;256	0	70.403	22.1	21.6	15.4	22.1	18.3
sp|P31428|DPEP1_MOUSE;tr|A0A1D5RM32|A0A1D5RM32_MOUSE;tr|A0A1D5RML1|A0A1D5RML1_MOUSE	sp|P31428|DPEP1_MOUSE	3;1;1	3;1;1	3;1;1	sp|P31428|DPEP1_MOUSE Dipeptidase 1 OS=Mus musculus OX=10090 GN=Dpep1 PE=1 SV=2	3	3	3	3	0	3	0	1	2	1	2	1	3	0	3	0	1	2	1	2	1	3	0	3	0	1	2	1	2	1	3	12.9	12.9	12.9	45.722	410	410;187;284	0	26.839	0	12.9	0	5.1	10.7
tr|D3YYP9|D3YYP9_MOUSE;tr|D3YXX3|D3YXX3_MOUSE;tr|D3Z783|D3Z783_MOUSE;sp|P31750|AKT1_MOUSE	tr|D3YYP9|D3YYP9_MOUSE;tr|D3YXX3|D3YXX3_MOUSE;tr|D3Z783|D3Z783_MOUSE;sp|P31750|AKT1_MOUSE	3;3;3;3	3;3;3;3	3;3;3;3	tr|D3YYP9|D3YYP9_MOUSE RAC-alpha serine/threonine-protein kinase (Fragment) OS=Mus musculus OX=10090 GN=Akt1 PE=1 SV=1;tr|D3YXX3|D3YXX3_MOUSE RAC-alpha serine/threonine-protein kinase (Fragment) OS=Mus musculus OX=10090 GN=Akt1 PE=1 SV=2;tr|D3Z783|D3Z783_M	4	3	3	3	0	0	0	0	1	1	2	1	2	0	0	0	0	1	1	2	1	2	0	0	0	0	1	1	2	1	2	18.7	18.7	18.7	15.784	134	134;202;437;480	0	7.8528	0	0	0	0	11.9
sp|P31786|ACBP_MOUSE;tr|Q4VWZ5|Q4VWZ5_MOUSE;tr|D3Z563|D3Z563_MOUSE;tr|M0QWU8|M0QWU8_MOUSE	sp|P31786|ACBP_MOUSE;tr|Q4VWZ5|Q4VWZ5_MOUSE	9;7;4;4	9;7;4;4	9;7;4;4	sp|P31786|ACBP_MOUSE Acyl-CoA-binding protein OS=Mus musculus OX=10090 GN=Dbi PE=1 SV=2;tr|Q4VWZ5|Q4VWZ5_MOUSE Acyl-CoA-binding protein OS=Mus musculus OX=10090 GN=Dbi PE=1 SV=1	4	9	9	9	8	4	8	6	6	3	4	7	4	8	4	8	6	6	3	4	7	4	8	4	8	6	6	3	4	7	4	77	77	77	10	87	87;135;63;77	0	195.76	77	55.2	77	59.8	59.8
sp|P31938|MP2K1_MOUSE	sp|P31938|MP2K1_MOUSE	7	7	6	sp|P31938|MP2K1_MOUSE Dual specificity mitogen-activated protein kinase kinase 1 OS=Mus musculus OX=10090 GN=Map2k1 PE=1 SV=2	1	7	7	6	5	0	2	2	2	0	2	3	3	5	0	2	2	2	0	2	3	3	4	0	2	1	2	0	2	2	3	21.6	21.6	18.6	43.474	393	393	0	35.682	18.1	0	6.4	11.2	11.2
sp|P32020|NLTP_MOUSE;tr|A2APS4|A2APS4_MOUSE	sp|P32020|NLTP_MOUSE	13;3	13;3	13;3	sp|P32020|NLTP_MOUSE Non-specific lipid-transfer protein OS=Mus musculus OX=10090 GN=Scp2 PE=1 SV=3	2	13	13	13	8	7	7	9	9	4	8	6	9	8	7	7	9	9	4	8	6	9	8	7	7	9	9	4	8	6	9	26.9	26.9	26.9	59.125	547	547;231	0	82.5	15.5	13	13.7	18.5	20.1
sp|P32067|LA_MOUSE;tr|A2AR07|A2AR07_MOUSE;tr|D6RI87|D6RI87_MOUSE;tr|F6SXM5|F6SXM5_MOUSE	sp|P32067|LA_MOUSE;tr|A2AR07|A2AR07_MOUSE;tr|D6RI87|D6RI87_MOUSE	12;8;7;3	12;8;7;3	12;8;7;3	sp|P32067|LA_MOUSE Lupus La protein homolog OS=Mus musculus OX=10090 GN=Ssb PE=1 SV=1;tr|A2AR07|A2AR07_MOUSE Lupus La protein homolog (Fragment) OS=Mus musculus OX=10090 GN=Ssb PE=1 SV=1;tr|D6RI87|D6RI87_MOUSE Lupus La protein homolog OS=Mus musculus OX=10	4	12	12	12	8	6	5	6	8	4	10	8	9	8	6	5	6	8	4	10	8	9	8	6	5	6	8	4	10	8	9	30.1	30.1	30.1	47.756	415	415;184;159;230	0	113.37	27	17.1	16.4	19.5	23.9
sp|P32233|DRG1_MOUSE;tr|F7BQ65|F7BQ65_MOUSE	sp|P32233|DRG1_MOUSE	4;1	4;1	4;1	sp|P32233|DRG1_MOUSE Developmentally-regulated GTP-binding protein 1 OS=Mus musculus OX=10090 GN=Drg1 PE=1 SV=1	2	4	4	4	1	1	1	1	0	1	2	1	1	1	1	1	1	0	1	2	1	1	1	1	1	1	0	1	2	1	1	15.3	15.3	15.3	40.512	367	367;69	0	12.156	2.7	4.4	2.7	4.4	0
sp|P32507|NECT2_MOUSE	sp|P32507|NECT2_MOUSE	4	4	4	sp|P32507|NECT2_MOUSE Nectin-2 OS=Mus musculus OX=10090 GN=Nectin2 PE=1 SV=2	1	4	4	4	1	0	1	0	2	1	0	0	0	1	0	1	0	2	1	0	0	0	1	0	1	0	2	1	0	0	0	10.6	10.6	10.6	57.317	530	530	0	9.3413	3.2	0	2.3	0	5.1
sp|P32883|RASK_MOUSE	sp|P32883|RASK_MOUSE	3	1	1	sp|P32883|RASK_MOUSE GTPase KRas OS=Mus musculus OX=10090 GN=Kras PE=1 SV=1	1	3	1	1	1	3	1	1	0	0	3	0	0	0	1	0	0	0	0	1	0	0	0	1	0	0	0	0	1	0	0	20.1	7.9	7.9	21.656	189	189	0.0023055	2.8649	6.3	20.1	6.3	6.3	0
sp|P32921|SYWC_MOUSE	sp|P32921|SYWC_MOUSE	8	8	8	sp|P32921|SYWC_MOUSE Tryptophan--tRNA ligase, cytoplasmic OS=Mus musculus OX=10090 GN=Wars PE=1 SV=2	1	8	8	8	4	4	4	4	3	6	6	5	6	4	4	4	4	3	6	6	5	6	4	4	4	4	3	6	6	5	6	26.4	26.4	26.4	54.357	481	481	0	40.136	12.3	13.1	12.3	13.1	9.4
sp|P33174|KIF4_MOUSE	sp|P33174|KIF4_MOUSE	2	2	2	sp|P33174|KIF4_MOUSE Chromosome-associated kinesin KIF4 OS=Mus musculus OX=10090 GN=Kif4 PE=1 SV=3	1	2	2	2	0	0	0	1	1	0	0	1	0	0	0	0	1	1	0	0	1	0	0	0	0	1	1	0	0	1	0	2.1	2.1	2.1	139.52	1231	1231	0.0011703	3.0559	0	0	0	0.9	1.2
sp|P33434|MMP2_MOUSE	sp|P33434|MMP2_MOUSE	5	5	5	sp|P33434|MMP2_MOUSE 72 kDa type IV collagenase OS=Mus musculus OX=10090 GN=Mmp2 PE=1 SV=1	1	5	5	5	2	3	2	3	4	1	2	0	1	2	3	2	3	4	1	2	0	1	2	3	2	3	4	1	2	0	1	8.8	8.8	8.8	74.102	662	662	0	16.832	4.7	5.4	4.7	5.4	7.6
sp|P33609|DPOLA_MOUSE	sp|P33609|DPOLA_MOUSE	3	3	3	sp|P33609|DPOLA_MOUSE DNA polymerase alpha catalytic subunit OS=Mus musculus OX=10090 GN=Pola1 PE=1 SV=2	1	3	3	3	1	3	0	1	0	0	2	1	2	1	3	0	1	0	0	2	1	2	1	3	0	1	0	0	2	1	2	2.3	2.3	2.3	167.34	1465	1465	0	7.6859	1.2	2.3	0	1.1	0
sp|P34022|RANG_MOUSE;tr|H7BX22|H7BX22_MOUSE	sp|P34022|RANG_MOUSE;tr|H7BX22|H7BX22_MOUSE	6;3	6;3	6;3	sp|P34022|RANG_MOUSE Ran-specific GTPase-activating protein OS=Mus musculus OX=10090 GN=Ranbp1 PE=1 SV=2;tr|H7BX22|H7BX22_MOUSE Ran-specific GTPase-activating protein OS=Mus musculus OX=10090 GN=Ranbp1 PE=1 SV=1	2	6	6	6	6	4	4	5	6	3	3	5	4	6	4	4	5	6	3	3	5	4	6	4	4	5	6	3	3	5	4	35	35	35	23.596	203	203;153	0	39.382	35	33	12.8	18.2	35
sp|P34152|FAK1_MOUSE;tr|A0A2I3BQ85|A0A2I3BQ85_MOUSE	sp|P34152|FAK1_MOUSE	4;1	4;1	4;1	sp|P34152|FAK1_MOUSE Focal adhesion kinase 1 OS=Mus musculus OX=10090 GN=Ptk2 PE=1 SV=3	2	4	4	4	3	2	0	2	1	0	2	2	1	3	2	0	2	1	0	2	2	1	3	2	0	2	1	0	2	2	1	5.1	5.1	5.1	123.54	1090	1090;126	0	11.58	3.9	2.6	0	2.2	0.9
sp|P34884|MIF_MOUSE	sp|P34884|MIF_MOUSE	2	2	2	sp|P34884|MIF_MOUSE Macrophage migration inhibitory factor OS=Mus musculus OX=10090 GN=Mif PE=1 SV=2	1	2	2	2	1	1	2	1	1	2	1	2	1	1	1	2	1	1	2	1	2	1	1	1	2	1	1	2	1	2	1	27.8	27.8	27.8	12.504	115	115	0	21.967	9.6	9.6	27.8	9.6	9.6
tr|A0A0A6YVY7|A0A0A6YVY7_MOUSE;tr|A0A0A6YW28|A0A0A6YW28_MOUSE;sp|P35123|UBP4_MOUSE;tr|A0A0A6YWM7|A0A0A6YWM7_MOUSE;sp|Q99K46|UBP11_MOUSE	tr|A0A0A6YVY7|A0A0A6YVY7_MOUSE;tr|A0A0A6YW28|A0A0A6YW28_MOUSE;sp|P35123|UBP4_MOUSE	3;3;3;1;1	3;3;3;1;1	3;3;3;1;1	tr|A0A0A6YVY7|A0A0A6YVY7_MOUSE Ubiquitin carboxyl-terminal hydrolase 4 OS=Mus musculus OX=10090 GN=Usp4 PE=1 SV=1;tr|A0A0A6YW28|A0A0A6YW28_MOUSE Ubiquitin carboxyl-terminal hydrolase 4 OS=Mus musculus OX=10090 GN=Usp4 PE=1 SV=1;sp|P35123|UBP4_MOUSE Ubiquit	5	3	3	3	1	2	0	0	0	0	1	1	3	1	2	0	0	0	0	1	1	3	1	2	0	0	0	0	1	1	3	5.6	5.6	5.6	82.185	734	734;915;962;394;921	0	7.9486	1.9	3.1	0	0	0
sp|P35235|PTN11_MOUSE	sp|P35235|PTN11_MOUSE	7	7	7	sp|P35235|PTN11_MOUSE Tyrosine-protein phosphatase non-receptor type 11 OS=Mus musculus OX=10090 GN=Ptpn11 PE=1 SV=2	1	7	7	7	5	4	4	3	3	2	3	3	3	5	4	4	3	3	2	3	3	3	5	4	4	3	3	2	3	3	3	18.1	18.1	18.1	68.46	597	597	0	34.583	13.9	11.9	11.6	9.5	9.5
sp|P35278|RAB5C_MOUSE;tr|Q8C266|Q8C266_MOUSE	sp|P35278|RAB5C_MOUSE;tr|Q8C266|Q8C266_MOUSE	7;6	7;6	6;5	sp|P35278|RAB5C_MOUSE Ras-related protein Rab-5C OS=Mus musculus OX=10090 GN=Rab5c PE=1 SV=2;tr|Q8C266|Q8C266_MOUSE Ras-related protein Rab-5C OS=Mus musculus OX=10090 GN=Rab5c PE=1 SV=1	2	7	7	6	4	1	4	3	3	2	3	4	2	4	1	4	3	3	2	3	4	2	4	1	4	3	3	2	3	3	2	46.3	46.3	41.7	23.412	216	216;234	0	62.777	21.8	6.5	21.8	24.5	26.9
sp|P61294|RAB6B_MOUSE;sp|P35279|RAB6A_MOUSE;tr|A0A1L1SRS6|A0A1L1SRS6_MOUSE;tr|D3YV69|D3YV69_MOUSE;sp|Q8BHD0|RB39A_MOUSE	sp|P61294|RAB6B_MOUSE;sp|P35279|RAB6A_MOUSE;tr|A0A1L1SRS6|A0A1L1SRS6_MOUSE;tr|D3YV69|D3YV69_MOUSE	4;4;3;3;1	4;4;3;3;1	4;4;3;3;1	sp|P61294|RAB6B_MOUSE Ras-related protein Rab-6B OS=Mus musculus OX=10090 GN=Rab6b PE=1 SV=1;sp|P35279|RAB6A_MOUSE Ras-related protein Rab-6A OS=Mus musculus OX=10090 GN=Rab6a PE=1 SV=4;tr|A0A1L1SRS6|A0A1L1SRS6_MOUSE Ras-related protein Rab-6B OS=Mus muscu	5	4	4	4	1	3	1	2	1	2	2	2	3	1	3	1	2	1	2	2	2	3	1	3	1	2	1	2	2	2	3	20.2	20.2	20.2	23.461	208	208;208;80;175;217	0	16.076	9.1	16.8	9.1	11.1	9.1
sp|P35282|RAB21_MOUSE;tr|A0A1W2P6Z4|A0A1W2P6Z4_MOUSE	sp|P35282|RAB21_MOUSE;tr|A0A1W2P6Z4|A0A1W2P6Z4_MOUSE	2;1	2;1	2;1	sp|P35282|RAB21_MOUSE Ras-related protein Rab-21 OS=Mus musculus OX=10090 GN=Rab21 PE=1 SV=4;tr|A0A1W2P6Z4|A0A1W2P6Z4_MOUSE Ras-related protein Rab-21 OS=Mus musculus OX=10090 GN=Rab21 PE=1 SV=1	2	2	2	2	1	2	0	1	1	1	2	1	2	1	2	0	1	1	1	2	1	2	1	2	0	1	1	1	2	1	2	13.5	13.5	13.5	24.106	222	222;94	0	39.247	7.7	13.5	0	7.7	7.7
sp|P35288|RAB23_MOUSE;tr|Q9D4I9|Q9D4I9_MOUSE;tr|M0QWL7|M0QWL7_MOUSE	sp|P35288|RAB23_MOUSE;tr|Q9D4I9|Q9D4I9_MOUSE	4;3;1	4;3;1	4;3;1	sp|P35288|RAB23_MOUSE Ras-related protein Rab-23 OS=Mus musculus OX=10090 GN=Rab23 PE=1 SV=2;tr|Q9D4I9|Q9D4I9_MOUSE RAB23, member RAS oncogene family, isoform CRA_a OS=Mus musculus OX=10090 GN=Rab23 PE=1 SV=1	3	4	4	4	0	3	0	1	1	0	1	0	1	0	3	0	1	1	0	1	0	1	0	3	0	1	1	0	1	0	1	30.8	30.8	30.8	26.678	237	237;237;64	0	10.144	0	17.7	0	6.8	13.1
sp|P35293|RAB18_MOUSE	sp|P35293|RAB18_MOUSE	7	7	7	sp|P35293|RAB18_MOUSE Ras-related protein Rab-18 OS=Mus musculus OX=10090 GN=Rab18 PE=1 SV=2	1	7	7	7	1	5	0	6	4	5	6	5	6	1	5	0	6	4	5	6	5	6	1	5	0	6	4	5	6	5	6	35.4	35.4	35.4	23.035	206	206	0	40.006	6.8	28.2	0	29.6	22.8
sp|P35486|ODPA_MOUSE;sp|P35487|ODPAT_MOUSE	sp|P35486|ODPA_MOUSE	12;1	12;1	12;1	sp|P35486|ODPA_MOUSE Pyruvate dehydrogenase E1 component subunit alpha, somatic form, mitochondrial OS=Mus musculus OX=10090 GN=Pdha1 PE=1 SV=1	2	12	12	12	5	9	5	6	6	3	6	5	8	5	9	5	6	6	3	6	5	8	5	9	5	6	6	3	6	5	8	29.5	29.5	29.5	43.231	390	390;391	0	80.154	14.1	26.9	14.1	19.7	16.7
sp|P35505|FAAA_MOUSE;tr|D3Z2R9|D3Z2R9_MOUSE	sp|P35505|FAAA_MOUSE	7;2	7;2	7;2	sp|P35505|FAAA_MOUSE Fumarylacetoacetase OS=Mus musculus OX=10090 GN=Fah PE=1 SV=2	2	7	7	7	2	2	4	2	2	3	3	4	3	2	2	4	2	2	3	3	4	3	2	2	4	2	2	3	3	4	3	30.5	30.5	30.5	46.175	419	419;141	0	26.516	9.1	5.3	18.4	6.9	6.9
sp|P35550|FBRL_MOUSE;tr|A0A140LIR6|A0A140LIR6_MOUSE	sp|P35550|FBRL_MOUSE	12;4	12;4	10;4	sp|P35550|FBRL_MOUSE rRNA 2-O-methyltransferase fibrillarin OS=Mus musculus OX=10090 GN=Fbl PE=1 SV=2	2	12	12	10	7	5	9	8	10	2	8	10	7	7	5	9	8	10	2	8	10	7	6	4	8	7	9	2	6	9	6	40.4	40.4	32.7	34.306	327	327;85	0	123.31	26.6	23.5	36.7	36.1	36.4
sp|P35564|CALX_MOUSE	sp|P35564|CALX_MOUSE	25	25	25	sp|P35564|CALX_MOUSE Calnexin OS=Mus musculus OX=10090 GN=Canx PE=1 SV=1	1	25	25	25	21	17	20	15	20	12	17	21	18	21	17	20	15	20	12	17	21	18	21	17	20	15	20	12	17	21	18	32.5	32.5	32.5	67.277	591	591	0	323.31	31	27.9	28.8	26.4	28.6
sp|P35585|AP1M1_MOUSE;tr|D3YZ71|D3YZ71_MOUSE	sp|P35585|AP1M1_MOUSE	5;2	5;2	5;2	sp|P35585|AP1M1_MOUSE AP-1 complex subunit mu-1 OS=Mus musculus OX=10090 GN=Ap1m1 PE=1 SV=3	2	5	5	5	0	3	0	1	1	1	2	3	3	0	3	0	1	1	1	2	3	3	0	3	0	1	1	1	2	3	3	17	17	17	48.542	423	423;181	0	32.668	0	11.3	0	4.5	2.8
tr|A0A0N5E9G7|A0A0N5E9G7_MOUSE;tr|G3X8Z6|G3X8Z6_MOUSE;sp|P35601|RFC1_MOUSE;tr|Q5U4B1|Q5U4B1_MOUSE;tr|G3UWX1|G3UWX1_MOUSE	tr|A0A0N5E9G7|A0A0N5E9G7_MOUSE;tr|G3X8Z6|G3X8Z6_MOUSE;sp|P35601|RFC1_MOUSE;tr|Q5U4B1|Q5U4B1_MOUSE;tr|G3UWX1|G3UWX1_MOUSE	2;2;2;2;2	2;2;2;2;2	2;2;2;2;2	tr|A0A0N5E9G7|A0A0N5E9G7_MOUSE Replication factor C subunit 1 OS=Mus musculus OX=10090 GN=Rfc1 PE=1 SV=1;tr|G3X8Z6|G3X8Z6_MOUSE Replication factor C subunit 1 OS=Mus musculus OX=10090 GN=Rfc1 PE=1 SV=1;sp|P35601|RFC1_MOUSE Replication factor C subunit 1 OS	5	2	2	2	1	2	1	2	2	2	2	2	2	1	2	1	2	2	2	2	2	2	1	2	1	2	2	2	2	2	2	2	2	2	125.86	1130	1130;1131;1131;1132;1145	0	9.4599	1.1	2	1.1	2	2
tr|B1AXW5|B1AXW5_MOUSE;tr|B1AXW6|B1AXW6_MOUSE;sp|P35700|PRDX1_MOUSE;tr|B1AXW4|B1AXW4_MOUSE	tr|B1AXW5|B1AXW5_MOUSE;tr|B1AXW6|B1AXW6_MOUSE;sp|P35700|PRDX1_MOUSE;tr|B1AXW4|B1AXW4_MOUSE	18;18;18;10	18;18;18;10	17;17;17;10	tr|B1AXW5|B1AXW5_MOUSE Peroxiredoxin-1 (Fragment) OS=Mus musculus OX=10090 GN=Prdx1 PE=1 SV=8;tr|B1AXW6|B1AXW6_MOUSE Peroxiredoxin-1 (Fragment) OS=Mus musculus OX=10090 GN=Prdx1 PE=1 SV=1;sp|P35700|PRDX1_MOUSE Peroxiredoxin-1 OS=Mus musculus OX=10090 GN=Pr	4	18	18	17	17	13	16	11	13	10	13	13	12	17	13	16	11	13	10	13	13	12	16	12	15	10	12	9	12	12	11	61.5	61.5	61.5	18.87	169	169;176;199;123	0	191.07	61.5	50.9	61.5	45.6	50.9
tr|A0A140LJL0|A0A140LJL0_MOUSE;sp|P35762|CD81_MOUSE	tr|A0A140LJL0|A0A140LJL0_MOUSE;sp|P35762|CD81_MOUSE	2;2	2;2	2;2	tr|A0A140LJL0|A0A140LJL0_MOUSE CD81 antigen (Fragment) OS=Mus musculus OX=10090 GN=Cd81 PE=1 SV=1;sp|P35762|CD81_MOUSE CD81 antigen OS=Mus musculus OX=10090 GN=Cd81 PE=1 SV=2	2	2	2	2	1	1	1	1	2	2	1	2	1	1	1	1	1	2	2	1	2	1	1	1	1	1	2	2	1	2	1	19	19	19	13.176	121	121;236	0	77.551	19	16.5	19	16.5	19
sp|P35821|PTN1_MOUSE	sp|P35821|PTN1_MOUSE	3	3	3	sp|P35821|PTN1_MOUSE Tyrosine-protein phosphatase non-receptor type 1 OS=Mus musculus OX=10090 GN=Ptpn1 PE=1 SV=2	1	3	3	3	1	2	0	1	2	0	1	2	2	1	2	0	1	2	0	1	2	2	1	2	0	1	2	0	1	2	2	10	10	10	49.593	432	432	0	10.535	4.4	7.2	0	2.8	7.2
sp|P35831|PTN12_MOUSE	sp|P35831|PTN12_MOUSE	2	2	2	sp|P35831|PTN12_MOUSE Tyrosine-protein phosphatase non-receptor type 12 OS=Mus musculus OX=10090 GN=Ptpn12 PE=1 SV=3	1	2	2	2	0	1	1	0	0	0	0	0	0	0	1	1	0	0	0	0	0	0	0	1	1	0	0	0	0	0	0	3.2	3.2	3.2	86.525	775	775	0	6.1551	0	1.9	1.3	0	0
tr|E9QAT0|E9QAT0_MOUSE;tr|Q6AXB7|Q6AXB7_MOUSE;sp|P35922|FMR1_MOUSE;tr|E9QAS8|E9QAS8_MOUSE;tr|E9QAS9|E9QAS9_MOUSE;tr|D3Z6U8|D3Z6U8_MOUSE;tr|E9QNF5|E9QNF5_MOUSE	tr|E9QAT0|E9QAT0_MOUSE;tr|Q6AXB7|Q6AXB7_MOUSE;sp|P35922|FMR1_MOUSE;tr|E9QAS8|E9QAS8_MOUSE;tr|E9QAS9|E9QAS9_MOUSE;tr|D3Z6U8|D3Z6U8_MOUSE;tr|E9QNF5|E9QNF5_MOUSE	6;6;6;6;5;5;5	4;4;4;4;3;3;3	4;4;4;4;3;3;3	tr|E9QAT0|E9QAT0_MOUSE Synaptic functional regulator FMR1 OS=Mus musculus OX=10090 GN=Fmr1 PE=1 SV=1;tr|Q6AXB7|Q6AXB7_MOUSE Fragile X mental retardation syndrome 1 homolog OS=Mus musculus OX=10090 GN=Fmr1 PE=1 SV=1;sp|P35922|FMR1_MOUSE Synaptic functional	7	6	4	4	4	4	3	3	4	1	3	4	4	2	2	1	1	2	1	1	2	2	2	2	1	1	2	1	1	2	2	12.9	8.3	8.3	66.169	589	589;614;614;631;585;591;593	0	46.383	8.5	8.3	7	7	10
sp|P35979|RL12_MOUSE	sp|P35979|RL12_MOUSE	4	4	4	sp|P35979|RL12_MOUSE 60S ribosomal protein L12 OS=Mus musculus OX=10090 GN=Rpl12 PE=1 SV=2	1	4	4	4	4	2	4	2	3	2	2	3	2	4	2	4	2	3	2	2	3	2	4	2	4	2	3	2	2	3	2	26.1	26.1	26.1	17.804	165	165	0	127.01	26.1	18.8	26.1	18.8	24.2
tr|A0A1B0GSS8|A0A1B0GSS8_MOUSE;tr|A0A1B0GQU8|A0A1B0GQU8_MOUSE;sp|P35980|RL18_MOUSE;tr|A0A1B0GSA8|A0A1B0GSA8_MOUSE;tr|A0A1B0GSF7|A0A1B0GSF7_MOUSE	tr|A0A1B0GSS8|A0A1B0GSS8_MOUSE;tr|A0A1B0GQU8|A0A1B0GQU8_MOUSE;sp|P35980|RL18_MOUSE;tr|A0A1B0GSA8|A0A1B0GSA8_MOUSE;tr|A0A1B0GSF7|A0A1B0GSF7_MOUSE	2;2;2;1;1	2;2;2;1;1	2;2;2;1;1	tr|A0A1B0GSS8|A0A1B0GSS8_MOUSE 60S ribosomal protein L18 OS=Mus musculus OX=10090 GN=Rpl18 PE=1 SV=1;tr|A0A1B0GQU8|A0A1B0GQU8_MOUSE 60S ribosomal protein L18 OS=Mus musculus OX=10090 GN=Rpl18 PE=1 SV=1;sp|P35980|RL18_MOUSE 60S ribosomal protein L18 OS=Mus	5	2	2	2	2	1	2	1	1	1	1	1	2	2	1	2	1	1	1	1	1	2	2	1	2	1	1	1	1	1	2	15.5	15.5	15.5	17.958	155	155;159;188;126;136	0	8.7711	15.5	8.4	15.5	8.4	8.4
sp|P36552|HEM6_MOUSE	sp|P36552|HEM6_MOUSE	6	6	6	sp|P36552|HEM6_MOUSE Oxygen-dependent coproporphyrinogen-III oxidase, mitochondrial OS=Mus musculus OX=10090 GN=Cpox PE=1 SV=2	1	6	6	6	2	2	1	3	3	3	5	6	3	2	2	1	3	3	3	5	6	3	2	2	1	3	3	3	5	6	3	17.8	17.8	17.8	49.714	443	443	0	22.904	6.3	5	2.9	7	7
sp|P36916|GNL1_MOUSE	sp|P36916|GNL1_MOUSE	3	3	3	sp|P36916|GNL1_MOUSE Guanine nucleotide-binding protein-like 1 OS=Mus musculus OX=10090 GN=Gnl1 PE=1 SV=4	1	3	3	3	1	2	1	0	1	0	0	1	2	1	2	1	0	1	0	0	1	2	1	2	1	0	1	0	0	1	2	6.9	6.9	6.9	68.77	607	607	0	15.557	2.8	4	2.8	0	2.8
sp|P37040|NCPR_MOUSE;tr|Q05DV1|Q05DV1_MOUSE;tr|E9Q997|E9Q997_MOUSE;tr|E9PVT9|E9PVT9_MOUSE;tr|F6R7H8|F6R7H8_MOUSE	sp|P37040|NCPR_MOUSE;tr|Q05DV1|Q05DV1_MOUSE	20;18;6;5;1	20;18;6;5;1	20;18;6;5;1	sp|P37040|NCPR_MOUSE NADPH--cytochrome P450 reductase OS=Mus musculus OX=10090 GN=Por PE=1 SV=2;tr|Q05DV1|Q05DV1_MOUSE NADPH--cytochrome P450 reductase OS=Mus musculus OX=10090 GN=Por PE=1 SV=1	5	20	20	20	10	12	7	10	9	12	15	14	12	10	12	7	10	9	12	15	14	12	10	12	7	10	9	12	15	14	12	37.3	37.3	37.3	77.043	678	678;649;273;219;168	0	111.4	19.5	28.5	14.3	24	17.7
sp|P37804|TAGL_MOUSE;tr|A0A1L1STN8|A0A1L1STN8_MOUSE	sp|P37804|TAGL_MOUSE;tr|A0A1L1STN8|A0A1L1STN8_MOUSE	5;3	5;3	5;3	sp|P37804|TAGL_MOUSE Transgelin OS=Mus musculus OX=10090 GN=Tagln PE=1 SV=3;tr|A0A1L1STN8|A0A1L1STN8_MOUSE Transgelin (Fragment) OS=Mus musculus OX=10090 GN=Tagln PE=1 SV=1	2	5	5	5	2	3	1	2	2	1	1	4	2	2	3	1	2	2	1	1	4	2	2	3	1	2	2	1	1	4	2	29.9	29.9	29.9	22.576	201	201;109	0	21.326	10.9	17.4	6	10.9	10.9
sp|P37889|FBLN2_MOUSE	sp|P37889|FBLN2_MOUSE	10	10	10	sp|P37889|FBLN2_MOUSE Fibulin-2 OS=Mus musculus OX=10090 GN=Fbln2 PE=1 SV=2	1	10	10	10	6	6	6	4	8	4	6	8	6	6	6	6	4	8	4	6	8	6	6	6	6	4	8	4	6	8	6	9.8	9.8	9.8	131.83	1221	1221	0	80.068	5.7	6.5	5.7	3.8	7.2
sp|P37913|DNLI1_MOUSE;tr|Q3U4X8|Q3U4X8_MOUSE;tr|D3YUW4|D3YUW4_MOUSE;tr|E9PV36|E9PV36_MOUSE;tr|V9GWZ4|V9GWZ4_MOUSE	sp|P37913|DNLI1_MOUSE;tr|Q3U4X8|Q3U4X8_MOUSE	10;10;2;2;2	10;10;2;2;2	10;10;2;2;2	sp|P37913|DNLI1_MOUSE DNA ligase 1 OS=Mus musculus OX=10090 GN=Lig1 PE=1 SV=2;tr|Q3U4X8|Q3U4X8_MOUSE DNA ligase OS=Mus musculus OX=10090 GN=Lig1 PE=1 SV=1	5	10	10	10	1	5	0	1	1	1	5	0	2	1	5	0	1	1	1	5	0	2	1	5	0	1	1	1	5	0	2	14.7	14.7	14.7	102.29	916	916;932;225;270;313	0	39.467	1.1	7.5	0	2.1	2.1
sp|P38060|HMGCL_MOUSE	sp|P38060|HMGCL_MOUSE	5	5	5	sp|P38060|HMGCL_MOUSE Hydroxymethylglutaryl-CoA lyase, mitochondrial OS=Mus musculus OX=10090 GN=Hmgcl PE=1 SV=2	1	5	5	5	4	3	3	2	2	2	4	3	3	4	3	3	2	2	2	4	3	3	4	3	3	2	2	2	4	3	3	27.4	27.4	27.4	34.238	325	325	0	23.495	18.8	19.7	19.7	11.1	11.1
sp|P38647|GRP75_MOUSE	sp|P38647|GRP75_MOUSE	39	39	39	sp|P38647|GRP75_MOUSE Stress-70 protein, mitochondrial OS=Mus musculus OX=10090 GN=Hspa9 PE=1 SV=3	1	39	39	39	29	25	32	22	28	18	25	27	24	29	25	32	22	28	18	25	27	24	29	25	32	22	28	18	25	27	24	53	53	53	73.46	679	679	0	323.31	45.2	42.9	44.9	38	45.4
sp|P39053|DYN1_MOUSE;tr|A0A0J9YUE9|A0A0J9YUE9_MOUSE;tr|A0A0J9YUN4|A0A0J9YUN4_MOUSE;tr|D6RH60|D6RH60_MOUSE;tr|F6TH70|F6TH70_MOUSE;tr|F6RRH9|F6RRH9_MOUSE;tr|F6W8Z8|F6W8Z8_MOUSE	sp|P39053|DYN1_MOUSE;tr|A0A0J9YUE9|A0A0J9YUE9_MOUSE;tr|A0A0J9YUN4|A0A0J9YUN4_MOUSE	22;21;21;2;1;1;1	22;21;21;2;1;1;1	13;12;12;2;1;1;1	sp|P39053|DYN1_MOUSE Dynamin-1 OS=Mus musculus OX=10090 GN=Dnm1 PE=1 SV=2;tr|A0A0J9YUE9|A0A0J9YUE9_MOUSE Dynamin-1 OS=Mus musculus OX=10090 GN=Dnm1 PE=1 SV=1;tr|A0A0J9YUN4|A0A0J9YUN4_MOUSE Dynamin-1 OS=Mus musculus OX=10090 GN=Dnm1 PE=1 SV=1	7	22	22	13	9	12	9	10	9	9	10	10	12	9	12	9	10	9	9	10	10	12	4	7	3	6	5	4	6	6	8	30.8	30.8	22.7	97.802	867	867;835;864;59;149;159;283	0	137.89	15	15.8	13.4	15.8	14.6
tr|F8WIV5|F8WIV5_MOUSE;sp|P39054|DYN2_MOUSE;tr|Q3T9X3|Q3T9X3_MOUSE;tr|Q3TCR7|Q3TCR7_MOUSE;tr|G3X9G4|G3X9G4_MOUSE;tr|G3UZZ3|G3UZZ3_MOUSE;tr|G3UY64|G3UY64_MOUSE;tr|G3UXX2|G3UXX2_MOUSE	tr|F8WIV5|F8WIV5_MOUSE;sp|P39054|DYN2_MOUSE;tr|Q3T9X3|Q3T9X3_MOUSE;tr|Q3TCR7|Q3TCR7_MOUSE;tr|G3X9G4|G3X9G4_MOUSE;tr|G3UZZ3|G3UZZ3_MOUSE	19;19;18;18;18;15;2;1	12;12;11;11;11;10;1;1	11;11;10;10;10;9;1;1	tr|F8WIV5|F8WIV5_MOUSE Dynamin-2 OS=Mus musculus OX=10090 GN=Dnm2 PE=1 SV=2;sp|P39054|DYN2_MOUSE Dynamin-2 OS=Mus musculus OX=10090 GN=Dnm2 PE=1 SV=2;tr|Q3T9X3|Q3T9X3_MOUSE Dynamin-2 OS=Mus musculus OX=10090 GN=Dnm2 PE=1 SV=1;tr|Q3TCR7|Q3TCR7_MOUSE Dynamin	8	19	12	11	7	10	6	6	6	6	9	9	8	4	6	2	4	4	3	6	6	5	4	5	2	3	4	2	5	5	4	26.1	19.8	17.6	98.096	870	870;870;860;869;870;807;69;248	0	63.577	10.6	16	9.4	9.7	7.4
sp|P39098|MA1A2_MOUSE;tr|A0A0G2JGT9|A0A0G2JGT9_MOUSE;tr|A2A723|A2A723_MOUSE	sp|P39098|MA1A2_MOUSE;tr|A0A0G2JGT9|A0A0G2JGT9_MOUSE;tr|A2A723|A2A723_MOUSE	2;1;1	2;1;1	2;1;1	sp|P39098|MA1A2_MOUSE Mannosyl-oligosaccharide 1,2-alpha-mannosidase IB OS=Mus musculus OX=10090 GN=Man1a2 PE=1 SV=1;tr|A0A0G2JGT9|A0A0G2JGT9_MOUSE Mannosyl-oligosaccharide 1,2-alpha-mannosidase IB OS=Mus musculus OX=10090 GN=Man1a2 PE=1 SV=1;tr|A2A723|A2A	3	2	2	2	0	2	0	1	1	1	2	1	1	0	2	0	1	1	1	2	1	1	0	2	0	1	1	1	2	1	1	5	5	5	72.871	641	641;122;246	0	5.7419	0	5	0	2.7	2.7
sp|P39429|TRAF2_MOUSE	sp|P39429|TRAF2_MOUSE	1	1	1	sp|P39429|TRAF2_MOUSE TNF receptor-associated factor 2 OS=Mus musculus OX=10090 GN=Traf2 PE=1 SV=1	1	1	1	1	0	0	0	0	0	0	0	1	1	0	0	0	0	0	0	0	1	1	0	0	0	0	0	0	0	1	1	4	4	4	56.026	501	501	0.0008918	3.207	0	0	0	0	0
sp|P40124|CAP1_MOUSE;tr|B1ARS0|B1ARS0_MOUSE	sp|P40124|CAP1_MOUSE	16;7	16;7	16;7	sp|P40124|CAP1_MOUSE Adenylyl cyclase-associated protein 1 OS=Mus musculus OX=10090 GN=Cap1 PE=1 SV=4	2	16	16	16	12	7	12	8	8	6	6	9	9	12	7	12	8	8	6	6	9	9	12	7	12	8	8	6	6	9	9	42.2	42.2	42.2	51.564	474	474;164	0	145.24	29.7	24.3	35.4	26.4	26.6
sp|P40142|TKT_MOUSE;tr|A0A286YE28|A0A286YE28_MOUSE;tr|E0CY51|E0CY51_MOUSE	sp|P40142|TKT_MOUSE;tr|A0A286YE28|A0A286YE28_MOUSE	15;12;2	15;12;2	15;12;2	sp|P40142|TKT_MOUSE Transketolase OS=Mus musculus OX=10090 GN=Tkt PE=1 SV=1;tr|A0A286YE28|A0A286YE28_MOUSE Transketolase (Fragment) OS=Mus musculus OX=10090 GN=Tkt PE=1 SV=1	3	15	15	15	13	9	12	9	9	5	11	9	10	13	9	12	9	9	5	11	9	10	13	9	12	9	9	5	11	9	10	34.3	34.3	34.3	67.63	623	623;502;42	0	181.48	31.5	22.2	31.5	23	23
sp|P40240|CD9_MOUSE	sp|P40240|CD9_MOUSE	1	1	1	sp|P40240|CD9_MOUSE CD9 antigen OS=Mus musculus OX=10090 GN=Cd9 PE=1 SV=2	1	1	1	1	0	1	0	0	1	0	1	1	1	0	1	0	0	1	0	1	1	1	0	1	0	0	1	0	1	1	1	5.3	5.3	5.3	25.258	226	226	0	5.8437	0	5.3	0	0	5.3
sp|P40336|VP26A_MOUSE;tr|A0A1W2P7R7|A0A1W2P7R7_MOUSE;tr|A0A1W2P7Z9|A0A1W2P7Z9_MOUSE	sp|P40336|VP26A_MOUSE	4;1;1	4;1;1	4;1;1	sp|P40336|VP26A_MOUSE Vacuolar protein sorting-associated protein 26A OS=Mus musculus OX=10090 GN=Vps26a PE=1 SV=1	3	4	4	4	1	4	1	3	2	3	3	3	3	1	4	1	3	2	3	3	3	3	1	4	1	3	2	3	3	3	3	16.8	16.8	16.8	38.113	327	327;63;123	0	23.87	3.7	16.8	3.7	11.6	7.6
tr|D3Z0F3|D3Z0F3_MOUSE;tr|A0A0R4J1N9|A0A0R4J1N9_MOUSE;sp|P40630|TFAM_MOUSE	tr|D3Z0F3|D3Z0F3_MOUSE;tr|A0A0R4J1N9|A0A0R4J1N9_MOUSE;sp|P40630|TFAM_MOUSE	2;2;2	2;2;2	2;2;2	tr|D3Z0F3|D3Z0F3_MOUSE Transcription factor A, mitochondrial (Fragment) OS=Mus musculus OX=10090 GN=Tfam PE=1 SV=1;tr|A0A0R4J1N9|A0A0R4J1N9_MOUSE Transcription factor A, mitochondrial OS=Mus musculus OX=10090 GN=Tfam PE=1 SV=1;sp|P40630|TFAM_MOUSE Transcri	3	2	2	2	1	1	1	1	1	0	1	1	1	1	1	1	1	1	0	1	1	1	1	1	1	1	1	0	1	1	1	21	21	21	16.678	143	143;199;243	0	10.155	10.5	10.5	10.5	10.5	10.5
sp|P41105|RL28_MOUSE	sp|P41105|RL28_MOUSE	2	2	2	sp|P41105|RL28_MOUSE 60S ribosomal protein L28 OS=Mus musculus OX=10090 GN=Rpl28 PE=1 SV=2	1	2	2	2	2	1	2	2	2	1	1	2	1	2	1	2	2	2	1	1	2	1	2	1	2	2	2	1	1	2	1	20.4	20.4	20.4	15.733	137	137	0	11.327	20.4	7.3	20.4	20.4	20.4
tr|D3Z041|D3Z041_MOUSE;sp|P41216|ACSL1_MOUSE;tr|D3YVF6|D3YVF6_MOUSE;tr|D3Z457|D3Z457_MOUSE	tr|D3Z041|D3Z041_MOUSE;sp|P41216|ACSL1_MOUSE	5;5;1;1	5;5;1;1	4;4;1;1	tr|D3Z041|D3Z041_MOUSE Long-chain-fatty-acid--CoA ligase 1 OS=Mus musculus OX=10090 GN=Acsl1 PE=1 SV=1;sp|P41216|ACSL1_MOUSE Long-chain-fatty-acid--CoA ligase 1 OS=Mus musculus OX=10090 GN=Acsl1 PE=1 SV=2	4	5	5	4	0	3	0	1	1	1	3	2	3	0	3	0	1	1	1	3	2	3	0	2	0	1	1	1	3	2	3	9.4	9.4	8.2	78.034	699	699;699;86;136	0	11.937	0	4.3	0	2.1	1.9
tr|A0A1L1SR46|A0A1L1SR46_MOUSE;tr|A0A1L1STA1|A0A1L1STA1_MOUSE;sp|P41241|CSK_MOUSE;tr|A0A1L1SQQ5|A0A1L1SQQ5_MOUSE	tr|A0A1L1SR46|A0A1L1SR46_MOUSE;tr|A0A1L1STA1|A0A1L1STA1_MOUSE;sp|P41241|CSK_MOUSE;tr|A0A1L1SQQ5|A0A1L1SQQ5_MOUSE	2;2;2;1	2;2;2;1	2;2;2;1	tr|A0A1L1SR46|A0A1L1SR46_MOUSE Tyrosine-protein kinase CSK (Fragment) OS=Mus musculus OX=10090 GN=Csk PE=1 SV=1;tr|A0A1L1STA1|A0A1L1STA1_MOUSE Tyrosine-protein kinase CSK (Fragment) OS=Mus musculus OX=10090 GN=Csk PE=1 SV=1;sp|P41241|CSK_MOUSE Tyrosine-pro	4	2	2	2	0	1	1	0	0	0	1	0	2	0	1	1	0	0	0	1	0	2	0	1	1	0	0	0	1	0	2	22.2	22.2	22.2	12.122	108	108;139;450;91	0	4.5955	0	12	12	0	0
tr|A0A1W2P8C6|A0A1W2P8C6_MOUSE;sp|P41731|CD63_MOUSE	tr|A0A1W2P8C6|A0A1W2P8C6_MOUSE;sp|P41731|CD63_MOUSE	1;1	1;1	1;1	tr|A0A1W2P8C6|A0A1W2P8C6_MOUSE Tetraspanin (Fragment) OS=Mus musculus OX=10090 GN=Cd63 PE=1 SV=1;sp|P41731|CD63_MOUSE CD63 antigen OS=Mus musculus OX=10090 GN=Cd63 PE=1 SV=2	2	1	1	1	0	1	0	1	0	0	1	0	1	0	1	0	1	0	0	1	0	1	0	1	0	1	0	0	1	0	1	6.7	6.7	6.7	17.865	164	164;238	0	7.2529	0	6.7	0	6.7	0
tr|D9J2V6|D9J2V6_MOUSE;sp|P41778|PBX1_MOUSE;tr|G3UXL9|G3UXL9_MOUSE;tr|Q3UR63|Q3UR63_MOUSE;tr|V9GXB8|V9GXB8_MOUSE;sp|O35984|PBX2_MOUSE	tr|D9J2V6|D9J2V6_MOUSE;sp|P41778|PBX1_MOUSE;tr|G3UXL9|G3UXL9_MOUSE;tr|Q3UR63|Q3UR63_MOUSE;tr|V9GXB8|V9GXB8_MOUSE;sp|O35984|PBX2_MOUSE	2;2;1;1;1;1	2;2;1;1;1;1	2;2;1;1;1;1	tr|D9J2V6|D9J2V6_MOUSE Pre-B-cell leukemia transcription factor 1 OS=Mus musculus OX=10090 GN=Pbx1 PE=1 SV=1;sp|P41778|PBX1_MOUSE Pre-B-cell leukemia transcription factor 1 OS=Mus musculus OX=10090 GN=Pbx1 PE=1 SV=2;tr|G3UXL9|G3UXL9_MOUSE Pre-B-cell leukem	6	2	2	2	0	1	0	0	0	0	2	0	0	0	1	0	0	0	0	2	0	0	0	1	0	0	0	0	2	0	0	8.6	8.6	8.6	37.048	339	339;430;147;348;370;430	0.00090854	3.4798	0	4.1	0	0	0
sp|P42125|ECI1_MOUSE	sp|P42125|ECI1_MOUSE	7	7	7	sp|P42125|ECI1_MOUSE Enoyl-CoA delta isomerase 1, mitochondrial OS=Mus musculus OX=10090 GN=Eci1 PE=1 SV=2	1	7	7	7	6	4	6	3	5	3	4	5	4	6	4	6	3	5	3	4	5	4	6	4	6	3	5	3	4	5	4	25.3	25.3	25.3	32.25	289	289	0	61.972	25.3	20.4	25.3	16.6	25.3
sp|P42128|FOXK1_MOUSE;tr|A0A0G2JG71|A0A0G2JG71_MOUSE	sp|P42128|FOXK1_MOUSE;tr|A0A0G2JG71|A0A0G2JG71_MOUSE	2;1	2;1	2;1	sp|P42128|FOXK1_MOUSE Forkhead box protein K1 OS=Mus musculus OX=10090 GN=Foxk1 PE=1 SV=2;tr|A0A0G2JG71|A0A0G2JG71_MOUSE Forkhead box protein K1 OS=Mus musculus OX=10090 GN=Foxk1 PE=1 SV=1	2	2	2	2	1	0	1	0	1	0	0	1	0	1	0	1	0	1	0	0	1	0	1	0	1	0	1	0	0	1	0	3.5	3.5	3.5	74.919	719	719;181	0	6.0906	2.5	0	2.5	0	1
sp|P42208|SEPT2_MOUSE;tr|E9Q3V6|E9Q3V6_MOUSE;tr|F6WYM0|F6WYM0_MOUSE;tr|D3YYB1|D3YYB1_MOUSE;tr|D3Z3C0|D3Z3C0_MOUSE;tr|D3Z1S1|D3Z1S1_MOUSE;tr|D3YV76|D3YV76_MOUSE;tr|F6UKN5|F6UKN5_MOUSE;tr|D3YZU7|D3YZU7_MOUSE	sp|P42208|SEPT2_MOUSE;tr|E9Q3V6|E9Q3V6_MOUSE	12;11;5;5;5;3;2;2;2	12;11;5;5;5;3;2;2;2	12;11;5;5;5;3;2;2;2	sp|P42208|SEPT2_MOUSE Septin-2 OS=Mus musculus OX=10090 GN=Sept2 PE=1 SV=2;tr|E9Q3V6|E9Q3V6_MOUSE Septin-2 OS=Mus musculus OX=10090 GN=Sept2 PE=1 SV=1	9	12	12	12	9	9	7	8	8	9	10	9	9	9	9	7	8	8	9	10	9	9	9	9	7	8	8	9	10	9	9	42.7	42.7	42.7	41.525	361	361;321;212;213;221;177;77;107;120	0	240.5	36	41.3	29.4	36.3	32.1
tr|Q8C3V4|Q8C3V4_MOUSE;sp|P42225|STAT1_MOUSE;tr|A0A087WSP5|A0A087WSP5_MOUSE;tr|Q99K94|Q99K94_MOUSE;tr|Q8CFQ1|Q8CFQ1_MOUSE;tr|A0A087WRI1|A0A087WRI1_MOUSE;tr|A0A087WSQ5|A0A087WSQ5_MOUSE	tr|Q8C3V4|Q8C3V4_MOUSE;sp|P42225|STAT1_MOUSE;tr|A0A087WSP5|A0A087WSP5_MOUSE;tr|Q99K94|Q99K94_MOUSE;tr|Q8CFQ1|Q8CFQ1_MOUSE	8;8;8;7;4;3;3	8;8;8;7;4;3;3	8;8;8;7;4;3;3	tr|Q8C3V4|Q8C3V4_MOUSE Signal transducer and activator of transcription OS=Mus musculus OX=10090 GN=Stat1 PE=1 SV=1;sp|P42225|STAT1_MOUSE Signal transducer and activator of transcription 1 OS=Mus musculus OX=10090 GN=Stat1 PE=1 SV=1;tr|A0A087WSP5|A0A087WSP	7	8	8	8	0	4	0	1	1	0	1	1	2	0	4	0	1	1	0	1	1	2	0	4	0	1	1	0	1	1	2	15.8	15.8	15.8	87.314	749	749;749;755;712;243;131;154	0	17.906	0	8.4	0	1.9	1.9
sp|P42227|STAT3_MOUSE;tr|B7ZC18|B7ZC18_MOUSE	sp|P42227|STAT3_MOUSE;tr|B7ZC18|B7ZC18_MOUSE	12;10	12;10	12;10	sp|P42227|STAT3_MOUSE Signal transducer and activator of transcription 3 OS=Mus musculus OX=10090 GN=Stat3 PE=1 SV=2;tr|B7ZC18|B7ZC18_MOUSE Signal transducer and activator of transcription OS=Mus musculus OX=10090 GN=Stat3 PE=1 SV=1	2	12	12	12	3	10	2	8	7	2	8	9	9	3	10	2	8	7	2	8	9	9	3	10	2	8	7	2	8	9	9	23.8	23.8	23.8	88.053	770	770;744	0	127.55	5.8	20.4	4.3	16.9	14.9
tr|A2A5D4|A2A5D4_MOUSE;tr|A2A5D3|A2A5D3_MOUSE;sp|P42230|STA5A_MOUSE;tr|B2C3G8|B2C3G8_MOUSE	tr|A2A5D4|A2A5D4_MOUSE;tr|A2A5D3|A2A5D3_MOUSE;sp|P42230|STA5A_MOUSE;tr|B2C3G8|B2C3G8_MOUSE	1;1;1;1	1;1;1;1	1;1;1;1	tr|A2A5D4|A2A5D4_MOUSE Signal transducer and activator of transcription 5A (Fragment) OS=Mus musculus OX=10090 GN=Stat5a PE=1 SV=1;tr|A2A5D3|A2A5D3_MOUSE Signal transducer and activator of transcription 5A (Fragment) OS=Mus musculus OX=10090 GN=Stat5a PE=1	4	1	1	1	0	0	0	0	0	0	0	1	1	0	0	0	0	0	0	0	1	1	0	0	0	0	0	0	0	1	1	29.4	29.4	29.4	6.0067	51	51;125;793;797	0.0022982	2.8195	0	0	0	0	0
sp|P42232|STA5B_MOUSE	sp|P42232|STA5B_MOUSE	1	1	1	sp|P42232|STA5B_MOUSE Signal transducer and activator of transcription 5B OS=Mus musculus OX=10090 GN=Stat5b PE=1 SV=1	1	1	1	1	0	1	0	0	0	0	0	0	0	0	1	0	0	0	0	0	0	0	0	1	0	0	0	0	0	0	0	1.8	1.8	1.8	90.001	786	786	0.0036579	2.5122	0	1.8	0	0	0
sp|P42567|EPS15_MOUSE;tr|H3BK65|H3BK65_MOUSE;tr|Q5JC28|Q5JC28_MOUSE;tr|F6W2Q5|F6W2Q5_MOUSE;tr|A0A0R4J0A0|A0A0R4J0A0_MOUSE;tr|H3BJB8|H3BJB8_MOUSE	sp|P42567|EPS15_MOUSE;tr|H3BK65|H3BK65_MOUSE;tr|Q5JC28|Q5JC28_MOUSE;tr|F6W2Q5|F6W2Q5_MOUSE	12;12;11;10;5;3	12;12;11;10;5;3	12;12;11;10;5;3	sp|P42567|EPS15_MOUSE Epidermal growth factor receptor substrate 15 OS=Mus musculus OX=10090 GN=Eps15 PE=1 SV=1;tr|H3BK65|H3BK65_MOUSE Epidermal growth factor receptor substrate 15 OS=Mus musculus OX=10090 GN=Eps15 PE=1 SV=1;tr|Q5JC28|Q5JC28_MOUSE Epiderma	6	12	12	12	2	3	5	4	4	3	4	6	5	2	3	5	4	4	3	4	6	5	2	3	5	4	4	3	4	6	5	20.6	20.6	20.6	98.47	897	897;933;793;764;583;103	0	85.781	5.5	6.8	9.7	8.1	9.3
sp|P42669|PURA_MOUSE	sp|P42669|PURA_MOUSE	4	4	4	sp|P42669|PURA_MOUSE Transcriptional activator protein Pur-alpha OS=Mus musculus OX=10090 GN=Pura PE=1 SV=1	1	4	4	4	3	3	3	2	2	2	2	2	3	3	3	3	2	2	2	2	2	3	3	3	3	2	2	2	2	2	3	19.9	19.9	19.9	34.883	321	321	0	96.06	19.9	18.1	19.9	15.3	15.3
sp|P42932|TCPQ_MOUSE;tr|H3BL49|H3BL49_MOUSE;tr|H3BJB6|H3BJB6_MOUSE;tr|H3BKR8|H3BKR8_MOUSE;tr|H3BLL1|H3BLL1_MOUSE;tr|H3BKG2|H3BKG2_MOUSE	sp|P42932|TCPQ_MOUSE;tr|H3BL49|H3BL49_MOUSE;tr|H3BJB6|H3BJB6_MOUSE	27;25;15;4;3;3	27;25;15;4;3;3	27;25;15;4;3;3	sp|P42932|TCPQ_MOUSE T-complex protein 1 subunit theta OS=Mus musculus OX=10090 GN=Cct8 PE=1 SV=3;tr|H3BL49|H3BL49_MOUSE T-complex protein 1 subunit theta OS=Mus musculus OX=10090 GN=Cct8 PE=1 SV=1;tr|H3BJB6|H3BJB6_MOUSE T-complex protein 1 subunit theta (	6	27	27	27	16	15	13	11	18	7	17	18	19	16	15	13	11	18	7	17	18	19	16	15	13	11	18	7	17	18	19	44.3	44.3	44.3	59.555	548	548;489;239;71;132;158	0	167.19	27.4	31	25.2	23	31
sp|P43024|CX6A1_MOUSE;tr|Q9DCW5|Q9DCW5_MOUSE	sp|P43024|CX6A1_MOUSE;tr|Q9DCW5|Q9DCW5_MOUSE	2;2	2;2	2;2	sp|P43024|CX6A1_MOUSE Cytochrome c oxidase subunit 6A1, mitochondrial OS=Mus musculus OX=10090 GN=Cox6a1 PE=1 SV=2;tr|Q9DCW5|Q9DCW5_MOUSE Cytochrome c oxidase subunit 6A, mitochondrial OS=Mus musculus OX=10090 GN=Cox6a1 PE=1 SV=1	2	2	2	2	2	0	1	1	1	1	0	2	1	2	0	1	1	1	1	0	2	1	2	0	1	1	1	1	0	2	1	40.5	40.5	40.5	12.352	111	111;112	0	7.5203	40.5	0	26.1	26.1	26.1
tr|B8JJI9|B8JJI9_MOUSE;tr|F7CII1|F7CII1_MOUSE;tr|D3YYP4|D3YYP4_MOUSE;sp|P43135|COT2_MOUSE;tr|Q32NY6|Q32NY6_MOUSE;sp|Q60632|COT1_MOUSE	tr|B8JJI9|B8JJI9_MOUSE;tr|F7CII1|F7CII1_MOUSE;tr|D3YYP4|D3YYP4_MOUSE;sp|P43135|COT2_MOUSE;tr|Q32NY6|Q32NY6_MOUSE;sp|Q60632|COT1_MOUSE	1;1;1;1;1;1	1;1;1;1;1;1	1;1;1;1;1;1	tr|B8JJI9|B8JJI9_MOUSE COUP transcription factor 1 OS=Mus musculus OX=10090 GN=Nr2f1 PE=1 SV=1;tr|F7CII1|F7CII1_MOUSE COUP transcription factor 1 OS=Mus musculus OX=10090 GN=Nr2f1 PE=1 SV=2;tr|D3YYP4|D3YYP4_MOUSE COUP transcription factor 2 OS=Mus musculus	6	1	1	1	0	1	0	0	0	0	0	0	0	0	1	0	0	0	0	0	0	0	0	1	0	0	0	0	0	0	0	5.3	5.3	5.3	29.314	263	263;273;281;414;420;422	0.0066152	2.238	0	5.3	0	0	0
sp|P43247|MSH2_MOUSE	sp|P43247|MSH2_MOUSE	6	6	6	sp|P43247|MSH2_MOUSE DNA mismatch repair protein Msh2 OS=Mus musculus OX=10090 GN=Msh2 PE=1 SV=1	1	6	6	6	2	4	1	2	3	2	4	4	4	2	4	1	2	3	2	4	4	4	2	4	1	2	3	2	4	4	4	7.6	7.6	7.6	104.15	935	935	0	38.595	2.7	5.2	1.2	2.7	4.6
sp|P43274|H14_MOUSE;sp|Q07133|H1T_MOUSE;tr|I7HFT9|I7HFT9_MOUSE	sp|P43274|H14_MOUSE	12;4;4	12;4;4	4;0;0	sp|P43274|H14_MOUSE Histone H1.4 OS=Mus musculus OX=10090 GN=Hist1h1e PE=1 SV=2	3	12	12	4	10	8	2	6	6	3	7	7	7	10	8	2	6	6	3	7	7	7	4	4	1	4	4	3	4	4	4	32	32	15.1	21.977	219	219;208;209	0	116.43	32	26.5	15.1	24.2	21.9
sp|P43275|H11_MOUSE	sp|P43275|H11_MOUSE	6	4	4	sp|P43275|H11_MOUSE Histone H1.1 OS=Mus musculus OX=10090 GN=Hist1h1a PE=1 SV=2	1	6	4	4	3	4	3	3	2	0	3	3	4	3	3	3	2	2	0	3	3	4	3	3	3	2	2	0	3	3	4	24.4	19.7	19.7	21.785	213	213	0	77.965	19.7	24.4	19.7	23.5	10.3
sp|P43276|H15_MOUSE	sp|P43276|H15_MOUSE	10	9	9	sp|P43276|H15_MOUSE Histone H1.5 OS=Mus musculus OX=10090 GN=Hist1h1b PE=1 SV=2	1	10	9	9	8	5	5	4	4	4	4	6	4	7	5	5	4	4	4	4	6	4	7	5	5	4	4	4	4	6	4	31.8	26.5	26.5	22.576	223	223	0	75.103	31.4	19.7	23.3	19.3	19.3
sp|P43277|H13_MOUSE	sp|P43277|H13_MOUSE	12	4	3	sp|P43277|H13_MOUSE Histone H1.3 OS=Mus musculus OX=10090 GN=Hist1h1d PE=1 SV=2	1	12	4	3	10	6	5	6	6	3	7	7	6	4	2	4	4	4	3	4	4	3	3	1	3	3	3	2	3	3	2	31.7	14.9	9.5	22.099	221	221	0	41.196	31.7	24	24.4	24	21.7
tr|A2AKI5|A2AKI5_MOUSE;sp|P43406|ITAV_MOUSE;tr|F6RWM8|F6RWM8_MOUSE;tr|F6W6Q6|F6W6Q6_MOUSE	tr|A2AKI5|A2AKI5_MOUSE;sp|P43406|ITAV_MOUSE	11;11;1;1	11;11;1;1	11;11;1;1	tr|A2AKI5|A2AKI5_MOUSE Integrin alpha-V OS=Mus musculus OX=10090 GN=Itgav PE=1 SV=1;sp|P43406|ITAV_MOUSE Integrin alpha-V OS=Mus musculus OX=10090 GN=Itgav PE=1 SV=2	4	11	11	11	1	6	1	3	4	0	5	4	3	1	6	1	3	4	0	5	4	3	1	6	1	3	4	0	5	4	3	12.3	12.3	12.3	111.51	1008	1008;1044;59;120	0	27.559	0.9	8.4	1	4.9	5.9
sp|P43883|PLIN2_MOUSE;tr|B1AXR3|B1AXR3_MOUSE;tr|B1AXR5|B1AXR5_MOUSE	sp|P43883|PLIN2_MOUSE;tr|B1AXR3|B1AXR3_MOUSE;tr|B1AXR5|B1AXR5_MOUSE	9;6;6	9;6;6	9;6;6	sp|P43883|PLIN2_MOUSE Perilipin-2 OS=Mus musculus OX=10090 GN=Plin2 PE=1 SV=2;tr|B1AXR3|B1AXR3_MOUSE Perilipin-2 (Fragment) OS=Mus musculus OX=10090 GN=Plin2 PE=1 SV=1;tr|B1AXR5|B1AXR5_MOUSE Perilipin-2 (Fragment) OS=Mus musculus OX=10090 GN=Plin2 PE=1 SV=	3	9	9	9	5	4	6	5	6	4	5	4	5	5	4	6	5	6	4	5	4	5	5	4	6	5	6	4	5	4	5	37.4	37.4	37.4	46.646	425	425;157;196	0	35.495	22.8	18.8	26.1	21.6	24.9
sp|P45376|ALDR_MOUSE;tr|D3YVJ7|D3YVJ7_MOUSE	sp|P45376|ALDR_MOUSE	10;4	10;4	10;4	sp|P45376|ALDR_MOUSE Aldose reductase OS=Mus musculus OX=10090 GN=Akr1b1 PE=1 SV=3	2	10	10	10	8	6	5	4	6	4	6	5	6	8	6	5	4	6	4	6	5	6	8	6	5	4	6	4	6	5	6	33.5	33.5	33.5	35.732	316	316;176	0	90.29	30.7	25	24.7	19.6	26.6
sp|P45377|ALD2_MOUSE	sp|P45377|ALD2_MOUSE	6	6	2	sp|P45377|ALD2_MOUSE Aldose reductase-related protein 2 OS=Mus musculus OX=10090 GN=Akr1b8 PE=1 SV=2	1	6	6	2	3	5	3	3	3	3	4	3	3	3	5	3	3	3	3	4	3	3	1	2	0	1	0	1	2	1	1	21.2	21.2	13.3	36.12	316	316	0	31.389	16.8	20.6	7.9	16.5	9.8
tr|A0A0U1RPL2|A0A0U1RPL2_MOUSE;tr|A0A0U1RQB6|A0A0U1RQB6_MOUSE;tr|F8VPR5|F8VPR5_MOUSE;sp|P45481|CBP_MOUSE	tr|A0A0U1RPL2|A0A0U1RPL2_MOUSE;tr|A0A0U1RQB6|A0A0U1RQB6_MOUSE;tr|F8VPR5|F8VPR5_MOUSE;sp|P45481|CBP_MOUSE	3;3;3;3	3;3;3;3	2;2;2;2	tr|A0A0U1RPL2|A0A0U1RPL2_MOUSE CREB-binding protein (Fragment) OS=Mus musculus OX=10090 GN=Crebbp PE=1 SV=1;tr|A0A0U1RQB6|A0A0U1RQB6_MOUSE CREB-binding protein OS=Mus musculus OX=10090 GN=Crebbp PE=1 SV=1;tr|F8VPR5|F8VPR5_MOUSE CREB-binding protein OS=Mus	4	3	3	2	0	2	0	0	1	1	3	1	2	0	2	0	0	1	1	3	1	2	0	1	0	0	0	0	2	1	2	5.1	5.1	4.1	122.55	1107	1107;2403;2441;2441	0	6.2984	0	2.9	0	0	1.1
sp|P45591|COF2_MOUSE;tr|A0A1Y7VJ71|A0A1Y7VJ71_MOUSE	sp|P45591|COF2_MOUSE	9;3	7;3	7;3	sp|P45591|COF2_MOUSE Cofilin-2 OS=Mus musculus OX=10090 GN=Cfl2 PE=1 SV=1	2	9	7	7	6	3	7	3	4	4	4	4	4	5	2	5	2	3	3	3	3	3	5	2	5	2	3	3	3	3	3	59.6	51.2	51.2	18.709	166	166;58	0	111.94	47.6	27.1	51.2	25.9	29.5
sp|P45878|FKBP2_MOUSE	sp|P45878|FKBP2_MOUSE	3	3	3	sp|P45878|FKBP2_MOUSE Peptidyl-prolyl cis-trans isomerase FKBP2 OS=Mus musculus OX=10090 GN=Fkbp2 PE=1 SV=1	1	3	3	3	3	2	3	2	2	2	2	3	2	3	2	3	2	2	2	2	3	2	3	2	3	2	2	2	2	3	2	29.3	29.3	29.3	15.344	140	140	0	23.668	29.3	28.6	29.3	28.6	28.6
sp|P45952|ACADM_MOUSE;tr|D6RFD7|D6RFD7_MOUSE	sp|P45952|ACADM_MOUSE	10;1	10;1	10;1	sp|P45952|ACADM_MOUSE Medium-chain specific acyl-CoA dehydrogenase, mitochondrial OS=Mus musculus OX=10090 GN=Acadm PE=1 SV=1	2	10	10	10	5	5	4	5	7	3	4	7	8	5	5	4	5	7	3	4	7	8	5	5	4	5	7	3	4	7	8	22.8	22.8	22.8	46.481	421	421;157	0	36.673	15.9	14.5	12.4	15.2	20.9
sp|P46061|RAGP1_MOUSE;tr|A0A2R8VHK9|A0A2R8VHK9_MOUSE;tr|A0A2R8W753|A0A2R8W753_MOUSE	sp|P46061|RAGP1_MOUSE;tr|A0A2R8VHK9|A0A2R8VHK9_MOUSE;tr|A0A2R8W753|A0A2R8W753_MOUSE	10;6;5	10;6;5	10;6;5	sp|P46061|RAGP1_MOUSE Ran GTPase-activating protein 1 OS=Mus musculus OX=10090 GN=Rangap1 PE=1 SV=2;tr|A0A2R8VHK9|A0A2R8VHK9_MOUSE Ran GTPase-activating protein 1 (Fragment) OS=Mus musculus OX=10090 GN=Rangap1 PE=1 SV=1;tr|A0A2R8W753|A0A2R8W753_MOUSE Ran G	3	10	10	10	6	6	3	4	3	4	4	6	4	6	6	3	4	3	4	4	6	4	6	6	3	4	3	4	4	6	4	20.4	20.4	20.4	63.53	589	589;257;144	0	58.682	12.7	13.4	8.8	9.3	9.2
sp|P46414|CDN1B_MOUSE	sp|P46414|CDN1B_MOUSE	3	3	3	sp|P46414|CDN1B_MOUSE Cyclin-dependent kinase inhibitor 1B OS=Mus musculus OX=10090 GN=Cdkn1b PE=1 SV=2	1	3	3	3	2	3	0	0	0	0	2	2	3	2	3	0	0	0	0	2	2	3	2	3	0	0	0	0	2	2	3	18.3	18.3	18.3	22.193	197	197	0	19.837	18.3	18.3	0	0	0
sp|P46460|NSF_MOUSE;tr|G3UX86|G3UX86_MOUSE	sp|P46460|NSF_MOUSE	10;2	10;2	10;2	sp|P46460|NSF_MOUSE Vesicle-fusing ATPase OS=Mus musculus OX=10090 GN=Nsf PE=1 SV=2	2	10	10	10	5	6	2	5	3	2	7	5	9	5	6	2	5	3	2	7	5	9	5	6	2	5	3	2	7	5	9	15.5	15.5	15.5	82.613	744	744;210	0	53.369	8.1	10.6	4.4	9.4	6.2
sp|P46467|VPS4B_MOUSE;sp|Q8BPY9|FIGL1_MOUSE	sp|P46467|VPS4B_MOUSE	8;1	8;1	6;0	sp|P46467|VPS4B_MOUSE Vacuolar protein sorting-associated protein 4B OS=Mus musculus OX=10090 GN=Vps4b PE=1 SV=2	2	8	8	6	6	3	3	3	4	2	3	6	6	6	3	3	3	4	2	3	6	6	5	3	2	2	3	2	2	4	4	25.2	25.2	18.9	49.419	444	444;683	0	26.961	20.9	10.4	10.1	10.4	14
sp|P46471|PRS7_MOUSE;tr|Q8BVQ9|Q8BVQ9_MOUSE	sp|P46471|PRS7_MOUSE;tr|Q8BVQ9|Q8BVQ9_MOUSE	17;17	17;17	17;17	sp|P46471|PRS7_MOUSE 26S proteasome regulatory subunit 7 OS=Mus musculus OX=10090 GN=Psmc2 PE=1 SV=5;tr|Q8BVQ9|Q8BVQ9_MOUSE 26S proteasome regulatory subunit 7 OS=Mus musculus OX=10090 GN=Psmc2 PE=1 SV=1	2	17	17	17	12	11	10	8	8	8	11	11	11	12	11	10	8	8	8	11	11	11	12	11	10	8	8	8	11	11	11	43.9	43.9	43.9	48.647	433	433;475	0	199.05	37.9	31.9	36.5	28.6	23.6
sp|P46638|RB11B_MOUSE;tr|G3UY29|G3UY29_MOUSE;tr|E9Q3P9|E9Q3P9_MOUSE;tr|F8WGS1|F8WGS1_MOUSE;tr|G3UZD3|G3UZD3_MOUSE;tr|G3UZL4|G3UZL4_MOUSE	sp|P46638|RB11B_MOUSE;tr|G3UY29|G3UY29_MOUSE;tr|E9Q3P9|E9Q3P9_MOUSE;tr|F8WGS1|F8WGS1_MOUSE;tr|G3UZD3|G3UZD3_MOUSE	13;11;11;11;10;5	2;0;0;0;2;1	2;0;0;0;2;1	sp|P46638|RB11B_MOUSE Ras-related protein Rab-11B OS=Mus musculus OX=10090 GN=Rab11b PE=1 SV=3;tr|G3UY29|G3UY29_MOUSE MCG22989, isoform CRA_a OS=Mus musculus OX=10090 GN=Rab11b PE=4 SV=1;tr|E9Q3P9|E9Q3P9_MOUSE Ras-related protein Rab-11A OS=Mus musculus OX	6	13	2	2	7	6	5	6	5	3	8	9	8	0	2	0	2	0	0	2	2	2	0	2	0	2	0	0	2	2	2	57.3	13.3	13.3	24.489	218	218;149;153;155;193;125	0	37.781	29.4	34.9	24.3	38.5	22.9
sp|P46656|ADX_MOUSE;tr|A0A1L1STP5|A0A1L1STP5_MOUSE	sp|P46656|ADX_MOUSE;tr|A0A1L1STP5|A0A1L1STP5_MOUSE	2;1	2;1	2;1	sp|P46656|ADX_MOUSE Adrenodoxin, mitochondrial OS=Mus musculus OX=10090 GN=Fdx1 PE=1 SV=1;tr|A0A1L1STP5|A0A1L1STP5_MOUSE Adrenodoxin, mitochondrial OS=Mus musculus OX=10090 GN=Fdx1 PE=1 SV=1	2	2	2	2	0	1	1	0	0	0	1	1	0	0	1	1	0	0	0	1	1	0	0	1	1	0	0	0	1	1	0	15.4	15.4	15.4	20.123	188	188;166	0.0073851	2.1528	0	6.4	9	0	0
sp|P46664|PURA2_MOUSE;sp|P28650|PURA1_MOUSE;tr|J3QN31|J3QN31_MOUSE	sp|P46664|PURA2_MOUSE	7;1;1	7;1;1	7;1;1	sp|P46664|PURA2_MOUSE Adenylosuccinate synthetase isozyme 2 OS=Mus musculus OX=10090 GN=Adss PE=1 SV=2	3	7	7	7	4	6	3	5	4	5	3	5	6	4	6	3	5	4	5	3	5	6	4	6	3	5	4	5	3	5	6	18.6	18.6	18.6	50.02	456	456;457;480	0	47.058	12.7	14.9	8.1	13.4	13.6
tr|A2T4N6|A2T4N6_MOUSE;tr|A0A0R4J0N5|A0A0R4J0N5_MOUSE;sp|P46718|PDCD2_MOUSE	tr|A2T4N6|A2T4N6_MOUSE;tr|A0A0R4J0N5|A0A0R4J0N5_MOUSE;sp|P46718|PDCD2_MOUSE	1;1;1	1;1;1	1;1;1	tr|A2T4N6|A2T4N6_MOUSE Programmed cell death 2 alternative transcript OS=Mus musculus OX=10090 GN=Pdcd2 PE=1 SV=1;tr|A0A0R4J0N5|A0A0R4J0N5_MOUSE Programmed cell death 2, isoform CRA_b OS=Mus musculus OX=10090 GN=Pdcd2 PE=1 SV=1;sp|P46718|PDCD2_MOUSE Progra	3	1	1	1	0	1	0	0	0	0	0	0	0	0	1	0	0	0	0	0	0	0	0	1	0	0	0	0	0	0	0	7.8	7.8	7.8	28.692	258	258;343;343	0.00090198	3.3396	0	7.8	0	0	0
tr|E9QNH6|E9QNH6_MOUSE;tr|E9Q580|E9Q580_MOUSE;sp|P46735|MYO1B_MOUSE;tr|Q7TQD7|Q7TQD7_MOUSE	tr|E9QNH6|E9QNH6_MOUSE;tr|E9Q580|E9Q580_MOUSE;sp|P46735|MYO1B_MOUSE;tr|Q7TQD7|Q7TQD7_MOUSE	3;3;3;3	3;3;3;3	3;3;3;3	tr|E9QNH6|E9QNH6_MOUSE Unconventional myosin-Ib OS=Mus musculus OX=10090 GN=Myo1b PE=1 SV=1;tr|E9Q580|E9Q580_MOUSE Unconventional myosin-Ib OS=Mus musculus OX=10090 GN=Myo1b PE=1 SV=1;sp|P46735|MYO1B_MOUSE Unconventional myosin-Ib OS=Mus musculus OX=10090	4	3	3	3	0	1	0	0	1	0	2	1	2	0	1	0	0	1	0	2	1	2	0	1	0	0	1	0	2	1	2	4.3	4.3	4.3	125.03	1078	1078;1084;1107;1136	0	5.8881	0	1.4	0	0	1.4
sp|P46935|NEDD4_MOUSE;tr|Q3V335|Q3V335_MOUSE;tr|V9GWV8|V9GWV8_MOUSE;tr|V9GXK3|V9GXK3_MOUSE;tr|V9GXS6|V9GXS6_MOUSE	sp|P46935|NEDD4_MOUSE	25;9;7;6;1	25;9;7;6;1	24;9;7;6;1	sp|P46935|NEDD4_MOUSE E3 ubiquitin-protein ligase NEDD4 OS=Mus musculus OX=10090 GN=Nedd4 PE=1 SV=3	5	25	25	24	10	15	15	15	13	9	14	16	17	10	15	15	15	13	9	14	16	17	10	14	15	15	13	9	13	16	16	37.2	37.2	35.9	102.71	887	887;305;196;195;30	0	294.46	17.5	25.9	20.6	26	21.8
sp|P46938|YAP1_MOUSE;tr|G3UYA6|G3UYA6_MOUSE;tr|G3UY62|G3UY62_MOUSE;tr|G3UYV4|G3UYV4_MOUSE;tr|G3UYW7|G3UYW7_MOUSE	sp|P46938|YAP1_MOUSE;tr|G3UYA6|G3UYA6_MOUSE;tr|G3UY62|G3UY62_MOUSE;tr|G3UYV4|G3UYV4_MOUSE;tr|G3UYW7|G3UYW7_MOUSE	15;10;10;10;9	15;10;10;10;9	15;10;10;10;9	sp|P46938|YAP1_MOUSE Transcriptional coactivator YAP1 OS=Mus musculus OX=10090 GN=Yap1 PE=1 SV=2;tr|G3UYA6|G3UYA6_MOUSE Transcriptional coactivator YAP1 OS=Mus musculus OX=10090 GN=Yap1 PE=1 SV=1;tr|G3UY62|G3UY62_MOUSE Transcriptional coactivator YAP1 OS=M	5	15	15	15	13	8	12	9	10	6	10	11	8	13	8	12	9	10	6	10	11	8	13	8	12	9	10	6	10	11	8	65	65	65	52.383	488	488;353;357;369;397	0	205.34	56.1	35.9	52.5	38.3	41.4
sp|P46978|STT3A_MOUSE;tr|D3YZN5|D3YZN5_MOUSE	sp|P46978|STT3A_MOUSE	8;3	8;3	7;2	sp|P46978|STT3A_MOUSE Dolichyl-diphosphooligosaccharide--protein glycosyltransferase subunit STT3A OS=Mus musculus OX=10090 GN=Stt3a PE=1 SV=1	2	8	8	7	1	6	1	4	1	0	5	2	6	1	6	1	4	1	0	5	2	6	1	6	1	4	1	0	5	2	5	9.1	9.1	8.1	80.597	705	705;90	0	15.69	1	7	1	5.2	1
sp|P47199|QOR_MOUSE;tr|V9GXY8|V9GXY8_MOUSE;tr|A0A0A6YXR4|A0A0A6YXR4_MOUSE;tr|D3YWU6|D3YWU6_MOUSE;tr|D3Z4Q4|D3Z4Q4_MOUSE;tr|D3Z2X0|D3Z2X0_MOUSE;tr|A0A0A6YVS7|A0A0A6YVS7_MOUSE;tr|D3YUG9|D3YUG9_MOUSE;tr|A0A0G2JFU5|A0A0G2JFU5_MOUSE	sp|P47199|QOR_MOUSE;tr|V9GXY8|V9GXY8_MOUSE;tr|A0A0A6YXR4|A0A0A6YXR4_MOUSE;tr|D3YWU6|D3YWU6_MOUSE;tr|D3Z4Q4|D3Z4Q4_MOUSE;tr|D3Z2X0|D3Z2X0_MOUSE;tr|A0A0A6YVS7|A0A0A6YVS7_MOUSE;tr|D3YUG9|D3YUG9_MOUSE	4;3;3;2;2;2;2;2;1	4;3;3;2;2;2;2;2;1	4;3;3;2;2;2;2;2;1	sp|P47199|QOR_MOUSE Quinone oxidoreductase OS=Mus musculus OX=10090 GN=Cryz PE=1 SV=1;tr|V9GXY8|V9GXY8_MOUSE Quinone oxidoreductase OS=Mus musculus OX=10090 GN=Cryz PE=1 SV=1;tr|A0A0A6YXR4|A0A0A6YXR4_MOUSE Quinone oxidoreductase (Fragment) OS=Mus musculus	9	4	4	4	1	2	1	1	1	1	1	2	3	1	2	1	1	1	1	1	2	3	1	2	1	1	1	1	1	2	3	20.2	20.2	20.2	35.268	331	331;223;301;97;137;152;171;173;56	0	10.768	4.5	7.9	4.5	4.5	4.5
tr|Q9DBX5|Q9DBX5_MOUSE;sp|P47713|PA24A_MOUSE	tr|Q9DBX5|Q9DBX5_MOUSE;sp|P47713|PA24A_MOUSE	7;7	7;7	7;7	tr|Q9DBX5|Q9DBX5_MOUSE Phospholipase A2 OS=Mus musculus OX=10090 GN=Pla2g4a PE=1 SV=1;sp|P47713|PA24A_MOUSE Cytosolic phospholipase A2 OS=Mus musculus OX=10090 GN=Pla2g4a PE=1 SV=1	2	7	7	7	2	3	1	3	1	0	2	3	2	2	3	1	3	1	0	2	3	2	2	3	1	3	1	0	2	3	2	13.2	13.2	13.2	84.267	740	740;748	0	22.933	3.1	5.9	1.1	6.2	1.9
sp|P47738|ALDH2_MOUSE;tr|A0A0G2JEU1|A0A0G2JEU1_MOUSE;tr|A0A0G2JF60|A0A0G2JF60_MOUSE;tr|A0A0G2JFQ0|A0A0G2JFQ0_MOUSE;tr|D3YYF3|D3YYF3_MOUSE	sp|P47738|ALDH2_MOUSE;tr|A0A0G2JEU1|A0A0G2JEU1_MOUSE	15;14;6;6;3	15;14;6;6;3	15;14;6;6;3	sp|P47738|ALDH2_MOUSE Aldehyde dehydrogenase, mitochondrial OS=Mus musculus OX=10090 GN=Aldh2 PE=1 SV=1;tr|A0A0G2JEU1|A0A0G2JEU1_MOUSE Aldehyde dehydrogenase, mitochondrial OS=Mus musculus OX=10090 GN=Aldh2 PE=1 SV=1	5	15	15	15	9	12	9	13	14	10	10	14	12	9	12	9	13	14	10	10	14	12	9	12	9	13	14	10	10	14	12	37.8	37.8	37.8	56.537	519	519;471;196;229;185	0	152.14	25	35.5	22.7	35.6	37.6
sp|P47740|AL3A2_MOUSE;tr|B1AV77|B1AV77_MOUSE;tr|B1ATI0|B1ATI0_MOUSE;sp|P47739|AL3A1_MOUSE	sp|P47740|AL3A2_MOUSE;tr|B1AV77|B1AV77_MOUSE;tr|B1ATI0|B1ATI0_MOUSE	8;8;8;1	8;8;8;1	8;8;8;1	sp|P47740|AL3A2_MOUSE Fatty aldehyde dehydrogenase OS=Mus musculus OX=10090 GN=Aldh3a2 PE=1 SV=2;tr|B1AV77|B1AV77_MOUSE Aldehyde dehydrogenase OS=Mus musculus OX=10090 GN=Aldh3a2 PE=1 SV=1;tr|B1ATI0|B1ATI0_MOUSE Aldehyde dehydrogenase OS=Mus musculus OX=10	4	8	8	8	2	5	3	3	3	1	3	3	1	2	5	3	3	3	1	3	3	1	2	5	3	3	3	1	3	3	1	22.1	22.1	22.1	53.97	484	484;487;532;453	0	24.037	6	13.6	8.5	9.5	8.9
sp|P47753|CAZA1_MOUSE;tr|Q5RKN9|Q5RKN9_MOUSE;tr|A0A0G2JE27|A0A0G2JE27_MOUSE	sp|P47753|CAZA1_MOUSE;tr|Q5RKN9|Q5RKN9_MOUSE	10;10;4	10;10;4	8;8;3	sp|P47753|CAZA1_MOUSE F-actin-capping protein subunit alpha-1 OS=Mus musculus OX=10090 GN=Capza1 PE=1 SV=4;tr|Q5RKN9|Q5RKN9_MOUSE Capping protein (Actin filament) muscle Z-line, alpha 1 OS=Mus musculus OX=10090 GN=Capza1 PE=1 SV=1	3	10	10	8	5	7	6	6	7	3	7	7	6	5	7	6	6	7	3	7	7	6	4	6	4	5	6	3	6	6	5	52.4	52.4	44.8	32.939	286	286;286;112	0	115.8	29.7	40.2	33.9	31.8	36
sp|P47754|CAZA2_MOUSE;tr|A0A0N4SVM0|A0A0N4SVM0_MOUSE;tr|D6RCW7|D6RCW7_MOUSE	sp|P47754|CAZA2_MOUSE;tr|A0A0N4SVM0|A0A0N4SVM0_MOUSE;tr|D6RCW7|D6RCW7_MOUSE	9;7;7	7;6;6	7;6;6	sp|P47754|CAZA2_MOUSE F-actin-capping protein subunit alpha-2 OS=Mus musculus OX=10090 GN=Capza2 PE=1 SV=3;tr|A0A0N4SVM0|A0A0N4SVM0_MOUSE F-actin-capping protein subunit alpha-2 (Fragment) OS=Mus musculus OX=10090 GN=Capza2 PE=1 SV=1;tr|D6RCW7|D6RCW7_MOUSE	3	9	7	7	4	7	4	5	5	4	6	5	6	3	6	2	4	4	4	5	4	5	3	6	2	4	4	4	5	4	5	43.7	36	36	32.967	286	286;169;174	0	91.977	14.7	39.5	18.9	30.1	30.1
sp|P47758|SRPRB_MOUSE;tr|E9Q035|E9Q035_MOUSE	sp|P47758|SRPRB_MOUSE;tr|E9Q035|E9Q035_MOUSE	5;5	5;5	5;5	sp|P47758|SRPRB_MOUSE Signal recognition particle receptor subunit beta OS=Mus musculus OX=10090 GN=Srprb PE=1 SV=1;tr|E9Q035|E9Q035_MOUSE Uncharacterized protein OS=Mus musculus OX=10090 GN=Gm20425 PE=4 SV=1	2	5	5	5	2	3	1	2	3	0	2	2	3	2	3	1	2	3	0	2	2	3	2	3	1	2	3	0	2	2	3	24.5	24.5	24.5	29.579	269	269;978	0	34.825	7.4	17.1	7.4	7.4	12.3
sp|P47791|GSHR_MOUSE	sp|P47791|GSHR_MOUSE	3	3	3	sp|P47791|GSHR_MOUSE Glutathione reductase, mitochondrial OS=Mus musculus OX=10090 GN=Gsr PE=1 SV=3	1	3	3	3	0	1	0	1	2	0	1	2	2	0	1	0	1	2	0	1	2	2	0	1	0	1	2	0	1	2	2	6.8	6.8	6.8	53.662	500	500	0	6.9874	0	2.8	0	2.4	5.2
tr|G3XA66|G3XA66_MOUSE;sp|P47802|MTX1_MOUSE;tr|F7C846|F7C846_MOUSE;tr|D3Z3F4|D3Z3F4_MOUSE;tr|D3YVW0|D3YVW0_MOUSE;tr|G3UYJ5|G3UYJ5_MOUSE;tr|G3XA75|G3XA75_MOUSE;tr|G3UXX9|G3UXX9_MOUSE	tr|G3XA66|G3XA66_MOUSE;sp|P47802|MTX1_MOUSE;tr|F7C846|F7C846_MOUSE;tr|D3Z3F4|D3Z3F4_MOUSE;tr|D3YVW0|D3YVW0_MOUSE;tr|G3UYJ5|G3UYJ5_MOUSE;tr|G3XA75|G3XA75_MOUSE	5;5;5;4;4;3;3;2	5;5;5;4;4;3;3;2	5;5;5;4;4;3;3;2	tr|G3XA66|G3XA66_MOUSE Metaxin-1 (Fragment) OS=Mus musculus OX=10090 GN=Mtx1 PE=1 SV=1;sp|P47802|MTX1_MOUSE Metaxin-1 OS=Mus musculus OX=10090 GN=Mtx1 PE=1 SV=1;tr|F7C846|F7C846_MOUSE Metaxin-1 OS=Mus musculus OX=10090 GN=Mtx1 PE=1 SV=1;tr|D3Z3F4|D3Z3F4_MO	8	5	5	5	1	3	0	0	0	0	2	1	1	1	3	0	0	0	0	2	1	1	1	3	0	0	0	0	2	1	1	18.5	18.5	18.5	33.48	298	298;317;461;360;430;162;172;185	0	16.308	5	13.1	0	0	0
sp|P47809|MP2K4_MOUSE;tr|B1ATL6|B1ATL6_MOUSE;tr|M0QW52|M0QW52_MOUSE	sp|P47809|MP2K4_MOUSE;tr|B1ATL6|B1ATL6_MOUSE	4;2;1	4;2;1	4;2;1	sp|P47809|MP2K4_MOUSE Dual specificity mitogen-activated protein kinase kinase 4 OS=Mus musculus OX=10090 GN=Map2k4 PE=1 SV=2;tr|B1ATL6|B1ATL6_MOUSE Dual-specificity mitogen-activated protein kinase kinase 4 (Fragment) OS=Mus musculus OX=10090 GN=Map2k4 PE	3	4	4	4	0	2	1	2	0	0	0	0	1	0	2	1	2	0	0	0	0	1	0	2	1	2	0	0	0	0	1	15.9	15.9	15.9	44.113	397	397;206;130	0	4.2239	0	8.8	4.3	8.3	0
sp|P47811|MK14_MOUSE	sp|P47811|MK14_MOUSE	2	2	2	sp|P47811|MK14_MOUSE Mitogen-activated protein kinase 14 OS=Mus musculus OX=10090 GN=Mapk14 PE=1 SV=3	1	2	2	2	1	2	2	2	2	0	2	1	1	1	2	2	2	2	0	2	1	1	1	2	2	2	2	0	2	1	1	7.8	7.8	7.8	41.287	360	360	0	8.4045	2.2	7.8	7.8	7.8	7.8
sp|P47856|GFPT1_MOUSE;tr|D3YYE0|D3YYE0_MOUSE;tr|D3YYD9|D3YYD9_MOUSE	sp|P47856|GFPT1_MOUSE	7;2;2	7;2;2	6;2;2	sp|P47856|GFPT1_MOUSE Glutamine--fructose-6-phosphate aminotransferase [isomerizing] 1 OS=Mus musculus OX=10090 GN=Gfpt1 PE=1 SV=3	3	7	7	6	1	6	0	4	4	1	5	2	5	1	6	0	4	4	1	5	2	5	1	5	0	4	4	1	5	2	5	10.3	10.3	9.2	78.538	697	697;102;124	0	28.702	2	10.2	0	6.7	6.7
sp|P47857|PFKAM_MOUSE	sp|P47857|PFKAM_MOUSE	4	2	2	sp|P47857|PFKAM_MOUSE ATP-dependent 6-phosphofructokinase, muscle type OS=Mus musculus OX=10090 GN=Pfkm PE=1 SV=3	1	4	2	2	0	3	0	1	0	0	1	1	1	0	1	0	1	0	0	1	1	0	0	1	0	1	0	0	1	1	0	4.7	2.4	2.4	85.268	780	780	0.00093284	3.7934	0	4.7	0	1.4	0
sp|P47911|RL6_MOUSE;tr|A0A0J9YU32|A0A0J9YU32_MOUSE	sp|P47911|RL6_MOUSE	8;1	8;1	8;1	sp|P47911|RL6_MOUSE 60S ribosomal protein L6 OS=Mus musculus OX=10090 GN=Rpl6 PE=1 SV=3	2	8	8	8	3	4	3	3	3	1	4	4	4	3	4	3	3	3	1	4	4	4	3	4	3	3	3	1	4	4	4	27.4	27.4	27.4	33.509	296	296;74	0	21.879	11.5	13.9	12.5	9.5	12.8
sp|P47930|FOSL2_MOUSE	sp|P47930|FOSL2_MOUSE	3	3	3	sp|P47930|FOSL2_MOUSE Fos-related antigen 2 OS=Mus musculus OX=10090 GN=Fosl2 PE=1 SV=2	1	3	3	3	0	1	0	0	0	0	3	0	3	0	1	0	0	0	0	3	0	3	0	1	0	0	0	0	3	0	3	10.4	10.4	10.4	35.298	326	326	0	10.15	0	3.7	0	0	0
sp|P47934|CACP_MOUSE;tr|H7BX88|H7BX88_MOUSE;tr|B7ZDD7|B7ZDD7_MOUSE	sp|P47934|CACP_MOUSE;tr|H7BX88|H7BX88_MOUSE;tr|B7ZDD7|B7ZDD7_MOUSE	2;2;1	2;2;1	2;2;1	sp|P47934|CACP_MOUSE Carnitine O-acetyltransferase OS=Mus musculus OX=10090 GN=Crat PE=1 SV=3;tr|H7BX88|H7BX88_MOUSE Carnitine O-acetyltransferase OS=Mus musculus OX=10090 GN=Crat PE=1 SV=1;tr|B7ZDD7|B7ZDD7_MOUSE Carnitine O-acetyltransferase (Fragment) OS	3	2	2	2	0	2	0	0	0	0	1	0	0	0	2	0	0	0	0	1	0	0	0	2	0	0	0	0	1	0	0	3	3	3	70.839	626	626;605;205	0.0071213	2.1554	0	3	0	0	0
sp|P47941|CRKL_MOUSE	sp|P47941|CRKL_MOUSE	6	6	6	sp|P47941|CRKL_MOUSE Crk-like protein OS=Mus musculus OX=10090 GN=Crkl PE=1 SV=2	1	6	6	6	4	3	2	1	2	0	3	1	4	4	3	2	1	2	0	3	1	4	4	3	2	1	2	0	3	1	4	22.1	22.1	22.1	33.83	303	303	0	22.861	18.2	13.9	7.6	5	8.9
tr|E9Q3T0|E9Q3T0_MOUSE;sp|P47955|RLA1_MOUSE	tr|E9Q3T0|E9Q3T0_MOUSE;sp|P47955|RLA1_MOUSE	1;1	1;1	1;1	tr|E9Q3T0|E9Q3T0_MOUSE Uncharacterized protein OS=Mus musculus OX=10090 GN=Gm10073 PE=1 SV=1;sp|P47955|RLA1_MOUSE 60S acidic ribosomal protein P1 OS=Mus musculus OX=10090 GN=Rplp1 PE=1 SV=1	2	1	1	1	1	1	1	1	1	1	1	1	1	1	1	1	1	1	1	1	1	1	1	1	1	1	1	1	1	1	1	14	14	14	11.433	114	114;114	0	5.3793	14	14	14	14	14
sp|P47962|RL5_MOUSE;tr|D3YYV8|D3YYV8_MOUSE	sp|P47962|RL5_MOUSE	13;6	13;6	13;6	sp|P47962|RL5_MOUSE 60S ribosomal protein L5 OS=Mus musculus OX=10090 GN=Rpl5 PE=1 SV=3	2	13	13	13	11	6	11	8	7	4	5	8	6	11	6	11	8	7	4	5	8	6	11	6	11	8	7	4	5	8	6	26.9	26.9	26.9	34.4	297	297;163	0	111.73	24.2	15.5	24.2	20.2	15.5
sp|P47963|RL13_MOUSE	sp|P47963|RL13_MOUSE	12	12	12	sp|P47963|RL13_MOUSE 60S ribosomal protein L13 OS=Mus musculus OX=10090 GN=Rpl13 PE=1 SV=3	1	12	12	12	9	4	8	4	5	4	5	6	4	9	4	8	4	5	4	5	6	4	9	4	8	4	5	4	5	6	4	41.2	41.2	41.2	24.305	211	211	0	84.682	25.1	19.9	26.1	19.4	23.7
sp|P48024|EIF1_MOUSE;tr|J3QPZ8|J3QPZ8_MOUSE;tr|J3QN87|J3QN87_MOUSE	sp|P48024|EIF1_MOUSE;tr|J3QPZ8|J3QPZ8_MOUSE;tr|J3QN87|J3QN87_MOUSE	6;4;3	6;4;3	2;0;0	sp|P48024|EIF1_MOUSE Eukaryotic translation initiation factor 1 OS=Mus musculus OX=10090 GN=Eif1 PE=1 SV=2;tr|J3QPZ8|J3QPZ8_MOUSE Eukaryotic translation initiation factor 1 (Fragment) OS=Mus musculus OX=10090 GN=Eif1 PE=4 SV=1;tr|J3QN87|J3QN87_MOUSE Eukary	3	6	6	2	5	5	4	4	5	3	4	5	5	5	5	4	4	5	3	4	5	5	2	2	2	2	2	2	2	2	2	44.2	44.2	29.2	12.746	113	113;110;90	0	88.106	44.2	44.2	43.4	43.4	44.2
sp|P48036|ANXA5_MOUSE;tr|A0A0G2JGQ0|A0A0G2JGQ0_MOUSE	sp|P48036|ANXA5_MOUSE	32;12	32;12	32;12	sp|P48036|ANXA5_MOUSE Annexin A5 OS=Mus musculus OX=10090 GN=Anxa5 PE=1 SV=1	2	32	32	32	28	16	25	19	21	19	17	23	18	28	16	25	19	21	19	17	23	18	28	16	25	19	21	19	17	23	18	76.2	76.2	76.2	35.752	319	319;137	0	323.31	68.7	50.8	67.7	53.9	58.3
tr|A2A839|A2A839_MOUSE;tr|A2A838|A2A838_MOUSE;sp|P48193|41_MOUSE;tr|A2A841|A2A841_MOUSE;tr|F7BUB8|F7BUB8_MOUSE;tr|A2AD32|A2AD32_MOUSE;tr|A2A842|A2A842_MOUSE;tr|F7CR30|F7CR30_MOUSE;tr|F6S4K9|F6S4K9_MOUSE;tr|A0A1D5RLV1|A0A1D5RLV1_MOUSE	tr|A2A839|A2A839_MOUSE;tr|A2A838|A2A838_MOUSE;sp|P48193|41_MOUSE;tr|A2A841|A2A841_MOUSE;tr|F7BUB8|F7BUB8_MOUSE;tr|A2AD32|A2AD32_MOUSE;tr|A2A842|A2A842_MOUSE	4;4;4;4;3;3;2;1;1;1	3;3;3;3;2;2;2;1;1;1	3;3;3;3;2;2;2;1;1;1	tr|A2A839|A2A839_MOUSE Protein 4.1 OS=Mus musculus OX=10090 GN=Epb41 PE=1 SV=1;tr|A2A838|A2A838_MOUSE Protein 4.1 (Fragment) OS=Mus musculus OX=10090 GN=Epb41 PE=1 SV=1;sp|P48193|41_MOUSE Protein 4.1 OS=Mus musculus OX=10090 GN=Epb41 PE=1 SV=2;tr|A2A841|A2	10	4	3	3	1	1	2	2	1	0	0	0	0	0	1	2	2	1	0	0	0	0	0	1	2	2	1	0	0	0	0	8.3	6.6	6.6	72.423	639	639;667;858;869;250;715;769;197;375;476	0	4.61	1.7	2.3	4.2	4.9	2.5
sp|P48410|ABCD1_MOUSE;tr|A2ALN0|A2ALN0_MOUSE;sp|Q61285|ABCD2_MOUSE	sp|P48410|ABCD1_MOUSE;tr|A2ALN0|A2ALN0_MOUSE;sp|Q61285|ABCD2_MOUSE	2;1;1	2;1;1	1;1;0	sp|P48410|ABCD1_MOUSE ATP-binding cassette sub-family D member 1 OS=Mus musculus OX=10090 GN=Abcd1 PE=1 SV=1;tr|A2ALN0|A2ALN0_MOUSE ATP-binding cassette sub-family D member 1 OS=Mus musculus OX=10090 GN=Abcd1 PE=1 SV=1;sp|Q61285|ABCD2_MOUSE ATP-binding cas	3	2	2	1	0	1	0	0	0	0	1	0	1	0	1	0	0	0	0	1	0	1	0	1	0	0	0	0	1	0	0	5	5	2.7	81.858	736	736;504;741	0.00031827	4.0835	0	2.7	0	0	0
tr|A0A1Y7VJ48|A0A1Y7VJ48_MOUSE;sp|P48428|TBCA_MOUSE	tr|A0A1Y7VJ48|A0A1Y7VJ48_MOUSE;sp|P48428|TBCA_MOUSE	6;6	6;6	6;6	tr|A0A1Y7VJ48|A0A1Y7VJ48_MOUSE Tubulin-specific chaperone A OS=Mus musculus OX=10090 GN=Tbca PE=1 SV=1;sp|P48428|TBCA_MOUSE Tubulin-specific chaperone A OS=Mus musculus OX=10090 GN=Tbca PE=1 SV=3	2	6	6	6	5	2	6	4	4	3	4	4	3	5	2	6	4	4	3	4	4	3	5	2	6	4	4	3	4	4	3	34.5	34.5	34.5	9.9271	84	84;108	0	111.99	34.5	33.3	34.5	34.5	34.5
sp|P48678|LMNA_MOUSE;tr|D3YUF7|D3YUF7_MOUSE	sp|P48678|LMNA_MOUSE	66;17	66;17	66;17	sp|P48678|LMNA_MOUSE Prelamin-A/C OS=Mus musculus OX=10090 GN=Lmna PE=1 SV=2	2	66	66	66	55	30	48	33	45	19	36	39	35	55	30	48	33	45	19	36	39	35	55	30	48	33	45	19	36	39	35	65	65	65	74.237	665	665;117	0	323.31	62.6	47.4	55.9	48.3	55.5
sp|P48722|HS74L_MOUSE;tr|E0CY23|E0CY23_MOUSE;tr|A0A0N4SW76|A0A0N4SW76_MOUSE;tr|A0A0N4SVU2|A0A0N4SVU2_MOUSE	sp|P48722|HS74L_MOUSE;tr|E0CY23|E0CY23_MOUSE	13;8;3;1	13;8;3;1	13;8;3;1	sp|P48722|HS74L_MOUSE Heat shock 70 kDa protein 4L OS=Mus musculus OX=10090 GN=Hspa4l PE=1 SV=2;tr|E0CY23|E0CY23_MOUSE Heat shock 70 kDa protein 4L (Fragment) OS=Mus musculus OX=10090 GN=Hspa4l PE=1 SV=1	4	13	13	13	5	7	5	3	3	1	4	5	7	5	7	5	3	3	1	4	5	7	5	7	5	3	3	1	4	5	7	19.7	19.7	19.7	94.381	838	838;571;125;158	0	55.507	7.6	11.6	7.3	5.4	3.9
sp|P48758|CBR1_MOUSE;tr|A0A1B0GRG8|A0A1B0GRG8_MOUSE	sp|P48758|CBR1_MOUSE	12;3	12;3	11;3	sp|P48758|CBR1_MOUSE Carbonyl reductase [NADPH] 1 OS=Mus musculus OX=10090 GN=Cbr1 PE=1 SV=3	2	12	12	11	8	6	5	5	7	4	7	6	8	8	6	5	5	7	4	7	6	8	7	5	4	5	6	4	6	5	7	42.2	42.2	39.4	30.641	277	277;277	0	72.992	32.9	27.1	24.9	25.3	34.7
sp|P48759|PTX3_MOUSE	sp|P48759|PTX3_MOUSE	2	2	2	sp|P48759|PTX3_MOUSE Pentraxin-related protein PTX3 OS=Mus musculus OX=10090 GN=Ptx3 PE=1 SV=2	1	2	2	2	0	1	0	1	2	2	1	1	0	0	1	0	1	2	2	1	1	0	0	1	0	1	2	2	1	1	0	7.1	7.1	7.1	41.811	381	381	0	5.2251	0	2.4	0	2.4	7.1
sp|P48771|CX7A2_MOUSE	sp|P48771|CX7A2_MOUSE	2	2	2	sp|P48771|CX7A2_MOUSE Cytochrome c oxidase subunit 7A2, mitochondrial OS=Mus musculus OX=10090 GN=Cox7a2 PE=1 SV=2	1	2	2	2	2	1	1	1	1	1	1	2	1	2	1	1	1	1	1	1	2	1	2	1	1	1	1	1	1	2	1	27.7	27.7	27.7	9.2908	83	83	0	6.7657	27.7	15.7	15.7	15.7	15.7
sp|P48962|ADT1_MOUSE;sp|Q3V132|ADT4_MOUSE	sp|P48962|ADT1_MOUSE	14;3	9;0	9;0	sp|P48962|ADT1_MOUSE ADP/ATP translocase 1 OS=Mus musculus OX=10090 GN=Slc25a4 PE=1 SV=4	2	14	9	9	6	8	7	9	9	5	9	9	9	2	5	3	5	5	3	6	5	6	2	5	3	5	5	3	6	5	6	31.2	22.5	22.5	32.904	298	298;320	0	49.864	19.5	24.5	16.8	25.2	21.5
sp|P49138|MAPK2_MOUSE;tr|A0A087WSN7|A0A087WSN7_MOUSE	sp|P49138|MAPK2_MOUSE;tr|A0A087WSN7|A0A087WSN7_MOUSE	2;1	2;1	2;1	sp|P49138|MAPK2_MOUSE MAP kinase-activated protein kinase 2 OS=Mus musculus OX=10090 GN=Mapkapk2 PE=1 SV=2;tr|A0A087WSN7|A0A087WSN7_MOUSE MAP kinase-activated protein kinase 2 (Fragment) OS=Mus musculus OX=10090 GN=Mapkapk2 PE=1 SV=1	2	2	2	2	1	0	1	1	2	2	2	1	1	1	0	1	1	2	2	2	1	1	1	0	1	1	2	2	2	1	1	8.8	8.8	8.8	44.049	386	386;162	0	6.6793	4.4	0	4.4	4.4	8.8
sp|P49312|ROA1_MOUSE;tr|Q5EBP8|Q5EBP8_MOUSE	sp|P49312|ROA1_MOUSE;tr|Q5EBP8|Q5EBP8_MOUSE	17;17	17;17	17;17	sp|P49312|ROA1_MOUSE Heterogeneous nuclear ribonucleoprotein A1 OS=Mus musculus OX=10090 GN=Hnrnpa1 PE=1 SV=2;tr|Q5EBP8|Q5EBP8_MOUSE Heterogeneous nuclear ribonucleoprotein A1 OS=Mus musculus OX=10090 GN=Hnrnpa1 PE=1 SV=1	2	17	17	17	12	9	14	12	13	12	10	13	9	12	9	14	12	13	12	10	13	9	12	9	14	12	13	12	10	13	9	45.6	45.6	45.6	34.196	320	320;373	0	289.26	31.9	28.8	34.7	35	35.3
tr|E0CYQ4|E0CYQ4_MOUSE;tr|E0CX64|E0CX64_MOUSE;tr|H3BK26|H3BK26_MOUSE;sp|P49442|INPP_MOUSE	tr|E0CYQ4|E0CYQ4_MOUSE;tr|E0CX64|E0CX64_MOUSE;tr|H3BK26|H3BK26_MOUSE;sp|P49442|INPP_MOUSE	1;1;1;1	1;1;1;1	1;1;1;1	tr|E0CYQ4|E0CYQ4_MOUSE Inositol polyphosphate 1-phosphatase (Fragment) OS=Mus musculus OX=10090 GN=Inpp1 PE=1 SV=1;tr|E0CX64|E0CX64_MOUSE Inositol polyphosphate 1-phosphatase (Fragment) OS=Mus musculus OX=10090 GN=Inpp1 PE=1 SV=1;tr|H3BK26|H3BK26_MOUSE Ino	4	1	1	1	0	1	0	1	0	1	1	0	1	0	1	0	1	0	1	1	0	1	0	1	0	1	0	1	1	0	1	15	15	15	9.0285	80	80;90;110;396	0.00031656	4.0239	0	15	0	15	0
tr|Q9EQE2|Q9EQE2_MOUSE;sp|P49443|PPM1A_MOUSE	tr|Q9EQE2|Q9EQE2_MOUSE;sp|P49443|PPM1A_MOUSE	5;5	2;2	2;2	tr|Q9EQE2|Q9EQE2_MOUSE Protein phosphatase 1A OS=Mus musculus OX=10090 GN=Ppm1a PE=1 SV=1;sp|P49443|PPM1A_MOUSE Protein phosphatase 1A OS=Mus musculus OX=10090 GN=Ppm1a PE=1 SV=1	2	5	2	2	2	2	0	1	1	1	1	3	3	0	0	0	1	1	1	0	1	1	0	0	0	1	1	1	0	1	1	16.1	9	9	35.888	323	323;382	0.00031878	4.0886	7.1	6.5	0	5.6	5.6
sp|P49586|PCY1A_MOUSE;tr|D3Z3T5|D3Z3T5_MOUSE;sp|Q811Q9|PCY1B_MOUSE	sp|P49586|PCY1A_MOUSE;tr|D3Z3T5|D3Z3T5_MOUSE	7;5;2	7;5;2	7;5;2	sp|P49586|PCY1A_MOUSE Choline-phosphate cytidylyltransferase A OS=Mus musculus OX=10090 GN=Pcyt1a PE=1 SV=1;tr|D3Z3T5|D3Z3T5_MOUSE Choline-phosphate cytidylyltransferase A OS=Mus musculus OX=10090 GN=Pcyt1a PE=1 SV=1	3	7	7	7	3	3	3	1	1	0	4	2	3	3	3	3	1	1	0	4	2	3	3	3	3	1	1	0	4	2	3	26.7	26.7	26.7	41.666	367	367;265;369	0	33.326	11.7	14.4	11.7	5.7	5.4
tr|A0A0G2JDL3|A0A0G2JDL3_MOUSE;sp|P49615|CDK5_MOUSE	tr|A0A0G2JDL3|A0A0G2JDL3_MOUSE;sp|P49615|CDK5_MOUSE	3;3	2;2	2;2	tr|A0A0G2JDL3|A0A0G2JDL3_MOUSE Cyclin-dependent-like kinase 5 OS=Mus musculus OX=10090 GN=Cdk5 PE=1 SV=1;sp|P49615|CDK5_MOUSE Cyclin-dependent-like kinase 5 OS=Mus musculus OX=10090 GN=Cdk5 PE=1 SV=1	2	3	2	2	0	3	0	2	1	2	2	1	3	0	2	0	1	1	2	1	1	2	0	2	0	1	1	2	1	1	2	10.4	7.3	7.3	29.528	260	260;292	0.0063889	2.3502	0	10.4	0	6.2	3.1
sp|P49717|MCM4_MOUSE;tr|A0A2R8VHP7|A0A2R8VHP7_MOUSE	sp|P49717|MCM4_MOUSE	15;1	15;1	15;1	sp|P49717|MCM4_MOUSE DNA replication licensing factor MCM4 OS=Mus musculus OX=10090 GN=Mcm4 PE=1 SV=1	2	15	15	15	5	11	5	8	9	6	12	7	10	5	11	5	8	9	6	12	7	10	5	11	5	8	9	6	12	7	10	25.1	25.1	25.1	96.735	862	862;220	0	60.537	8.4	18.2	8.8	13.5	15.1
sp|P49718|MCM5_MOUSE;tr|Q52KC3|Q52KC3_MOUSE	sp|P49718|MCM5_MOUSE;tr|Q52KC3|Q52KC3_MOUSE	12;12	12;12	12;12	sp|P49718|MCM5_MOUSE DNA replication licensing factor MCM5 OS=Mus musculus OX=10090 GN=Mcm5 PE=1 SV=1;tr|Q52KC3|Q52KC3_MOUSE DNA helicase OS=Mus musculus OX=10090 GN=Mcm5 PE=1 SV=1	2	12	12	12	3	9	3	8	7	2	8	7	8	3	9	3	8	7	2	8	7	8	3	9	3	8	7	2	8	7	8	25.4	25.4	25.4	82.342	733	733;734	0	53.654	6.7	20.2	6.7	16.6	16.4
sp|P49722|PSA2_MOUSE;tr|Q8BKE0|Q8BKE0_MOUSE	sp|P49722|PSA2_MOUSE;tr|Q8BKE0|Q8BKE0_MOUSE	7;5	7;5	7;5	sp|P49722|PSA2_MOUSE Proteasome subunit alpha type-2 OS=Mus musculus OX=10090 GN=Psma2 PE=1 SV=3;tr|Q8BKE0|Q8BKE0_MOUSE Proteasome endopeptidase complex (Fragment) OS=Mus musculus OX=10090 GN=Psma2 PE=1 SV=1	2	7	7	7	6	5	3	4	6	4	4	6	4	6	5	3	4	6	4	4	6	4	6	5	3	4	6	4	4	6	4	38.9	38.9	38.9	25.926	234	234;183	0	71.184	32.9	38	17.5	32.1	38.5
sp|P49813|TMOD1_MOUSE	sp|P49813|TMOD1_MOUSE	1	1	1	sp|P49813|TMOD1_MOUSE Tropomodulin-1 OS=Mus musculus OX=10090 GN=Tmod1 PE=1 SV=2	1	1	1	1	0	0	0	0	1	0	1	0	0	0	0	0	0	1	0	1	0	0	0	0	0	0	1	0	1	0	0	4.5	4.5	4.5	40.466	359	359	0	6.2946	0	0	0	0	4.5
sp|P49817|CAV1_MOUSE;tr|H3BKG0|H3BKG0_MOUSE;tr|D3Z148|D3Z148_MOUSE	sp|P49817|CAV1_MOUSE;tr|H3BKG0|H3BKG0_MOUSE	7;6;3	7;6;3	6;5;2	sp|P49817|CAV1_MOUSE Caveolin-1 OS=Mus musculus OX=10090 GN=Cav1 PE=1 SV=1;tr|H3BKG0|H3BKG0_MOUSE Caveolin-1 OS=Mus musculus OX=10090 GN=Cav1 PE=1 SV=1	3	7	7	6	6	2	6	3	3	3	2	4	2	6	2	6	3	3	3	2	4	2	5	2	5	3	3	3	2	4	2	43.3	43.3	37.6	20.538	178	178;93;115	0	102.56	31.5	19.7	31.5	29.2	21.9
tr|D3YZX8|D3YZX8_MOUSE;sp|P49962|SRP09_MOUSE	tr|D3YZX8|D3YZX8_MOUSE;sp|P49962|SRP09_MOUSE	2;2	2;2	2;2	tr|D3YZX8|D3YZX8_MOUSE Signal recognition particle 9 kDa protein OS=Mus musculus OX=10090 GN=Srp9 PE=1 SV=1;sp|P49962|SRP09_MOUSE Signal recognition particle 9 kDa protein OS=Mus musculus OX=10090 GN=Srp9 PE=1 SV=2	2	2	2	2	0	2	1	0	0	0	1	0	0	0	2	1	0	0	0	1	0	0	0	2	1	0	0	0	1	0	0	30.2	30.2	30.2	7.5567	63	63;86	0.00093429	3.8129	0	30.2	17.5	0	0
tr|E0CYE2|E0CYE2_MOUSE;sp|P50096|IMDH1_MOUSE;tr|F7DEU6|F7DEU6_MOUSE;tr|F6XXH9|F6XXH9_MOUSE	tr|E0CYE2|E0CYE2_MOUSE;sp|P50096|IMDH1_MOUSE;tr|F7DEU6|F7DEU6_MOUSE	3;3;3;1	3;3;3;1	3;3;3;1	tr|E0CYE2|E0CYE2_MOUSE Inosine-5-monophosphate dehydrogenase OS=Mus musculus OX=10090 GN=Impdh1 PE=1 SV=1;sp|P50096|IMDH1_MOUSE Inosine-5-monophosphate dehydrogenase 1 OS=Mus musculus OX=10090 GN=Impdh1 PE=1 SV=2;tr|F7DEU6|F7DEU6_MOUSE Inosine-5-monopho	4	3	3	3	1	1	0	0	1	0	1	2	1	1	1	0	0	1	0	1	2	1	1	1	0	0	1	0	1	2	1	10.4	10.4	10.4	52.47	489	489;514;538;187	0	5.9663	4.3	2.5	0	0	3.7
sp|P50247|SAHH_MOUSE;tr|A2ALT5|A2ALT5_MOUSE	sp|P50247|SAHH_MOUSE	14;6	14;6	14;6	sp|P50247|SAHH_MOUSE Adenosylhomocysteinase OS=Mus musculus OX=10090 GN=Ahcy PE=1 SV=3	2	14	14	14	8	9	9	8	7	5	9	9	9	8	9	9	8	7	5	9	9	9	8	9	9	8	7	5	9	9	9	31.5	31.5	31.5	47.688	432	432;95	0	130.42	17.8	26.9	21.8	22.2	16.2
sp|P50295|ARY2_MOUSE	sp|P50295|ARY2_MOUSE	1	1	1	sp|P50295|ARY2_MOUSE Arylamine N-acetyltransferase 2 OS=Mus musculus OX=10090 GN=Nat2 PE=1 SV=1	1	1	1	1	0	1	0	0	0	0	0	0	1	0	1	0	0	0	0	0	0	1	0	1	0	0	0	0	0	0	1	4.1	4.1	4.1	33.701	290	290	0.0047499	2.4195	0	4.1	0	0	0
sp|P50396|GDIA_MOUSE;tr|D6RI86|D6RI86_MOUSE;tr|B7FAU8|B7FAU8_MOUSE	sp|P50396|GDIA_MOUSE	13;5;2	8;3;2	8;3;2	sp|P50396|GDIA_MOUSE Rab GDP dissociation inhibitor alpha OS=Mus musculus OX=10090 GN=Gdi1 PE=1 SV=3	3	13	8	8	4	5	4	6	3	3	7	6	8	2	2	2	4	2	2	4	4	5	2	2	2	4	2	2	4	4	5	30.6	21	21	50.521	447	447;78;149	0	55.498	13.9	13.9	9.4	18.3	8.7
sp|P50428|ARSA_MOUSE	sp|P50428|ARSA_MOUSE	4	4	4	sp|P50428|ARSA_MOUSE Arylsulfatase A OS=Mus musculus OX=10090 GN=Arsa PE=1 SV=2	1	4	4	4	3	3	3	2	2	2	2	2	2	3	3	3	2	2	2	2	2	2	3	3	3	2	2	2	2	2	2	18.8	18.8	18.8	53.748	506	506	0	21.803	11.3	16.6	11.3	9.1	9.1
tr|A0A0R4J138|A0A0R4J138_MOUSE;sp|P50429|ARSB_MOUSE	tr|A0A0R4J138|A0A0R4J138_MOUSE;sp|P50429|ARSB_MOUSE	4;4	4;4	4;4	tr|A0A0R4J138|A0A0R4J138_MOUSE Arylsulfatase B OS=Mus musculus OX=10090 GN=Arsb PE=1 SV=1;sp|P50429|ARSB_MOUSE Arylsulfatase B OS=Mus musculus OX=10090 GN=Arsb PE=1 SV=3	2	4	4	4	4	2	2	3	3	2	3	1	3	4	2	2	3	3	2	3	1	3	4	2	2	3	3	2	3	1	3	8.6	8.6	8.6	59.704	534	534;534	0	16.324	8.6	4.7	4.9	6.6	6.6
sp|P50516|VATA_MOUSE;tr|D3Z1B9|D3Z1B9_MOUSE;tr|D3YWH3|D3YWH3_MOUSE;tr|D3YZ23|D3YZ23_MOUSE	sp|P50516|VATA_MOUSE	19;6;5;2	19;6;5;2	19;6;5;2	sp|P50516|VATA_MOUSE V-type proton ATPase catalytic subunit A OS=Mus musculus OX=10090 GN=Atp6v1a PE=1 SV=2	4	19	19	19	14	15	9	14	15	9	17	16	16	14	15	9	14	15	9	17	16	16	14	15	9	14	15	9	17	16	16	37.1	37.1	37.1	68.325	617	617;237;196;77	0	289.25	28.7	28.7	22.7	26.9	31.6
sp|P50518|VATE1_MOUSE;tr|A0A0N4SW07|A0A0N4SW07_MOUSE;tr|A0A0N4SW34|A0A0N4SW34_MOUSE;tr|A0A0N4SWA3|A0A0N4SWA3_MOUSE	sp|P50518|VATE1_MOUSE;tr|A0A0N4SW07|A0A0N4SW07_MOUSE;tr|A0A0N4SW34|A0A0N4SW34_MOUSE	14;8;7;2	14;8;7;2	11;6;7;2	sp|P50518|VATE1_MOUSE V-type proton ATPase subunit E 1 OS=Mus musculus OX=10090 GN=Atp6v1e1 PE=1 SV=2;tr|A0A0N4SW07|A0A0N4SW07_MOUSE V-type proton ATPase subunit E 1 (Fragment) OS=Mus musculus OX=10090 GN=Atp6v1e1 PE=1 SV=1;tr|A0A0N4SW34|A0A0N4SW34_MOUSE V	4	14	14	11	10	6	10	5	8	4	6	7	6	10	6	10	5	8	4	6	7	6	8	5	9	3	6	3	4	4	3	40.3	40.3	36.3	26.157	226	226;128;87;78	0	103.83	39.4	25.2	36.3	19.9	29.2
sp|P50543|S10AB_MOUSE	sp|P50543|S10AB_MOUSE	3	3	3	sp|P50543|S10AB_MOUSE Protein S100-A11 OS=Mus musculus OX=10090 GN=S100a11 PE=1 SV=1	1	3	3	3	3	1	3	1	1	1	1	1	1	3	1	3	1	1	1	1	1	1	3	1	3	1	1	1	1	1	1	28.6	28.6	28.6	11.083	98	98	0	44.802	28.6	16.3	28.6	16.3	16.3
sp|P50544|ACADV_MOUSE;tr|B1AR28|B1AR28_MOUSE	sp|P50544|ACADV_MOUSE;tr|B1AR28|B1AR28_MOUSE	18;17	18;17	18;17	sp|P50544|ACADV_MOUSE Very long-chain specific acyl-CoA dehydrogenase, mitochondrial OS=Mus musculus OX=10090 GN=Acadvl PE=1 SV=3;tr|B1AR28|B1AR28_MOUSE Very long-chain-specific acyl-CoA dehydrogenase, mitochondrial OS=Mus musculus OX=10090 GN=Acadvl PE=1	2	18	18	18	3	12	3	7	8	6	11	9	12	3	12	3	7	8	6	11	9	12	3	12	3	7	8	6	11	9	12	36.9	36.9	36.9	70.875	656	656;634	0	114.59	7	28.2	7.5	20.6	19.1
tr|Q3TGU7|Q3TGU7_MOUSE;sp|P50580|PA2G4_MOUSE	tr|Q3TGU7|Q3TGU7_MOUSE;sp|P50580|PA2G4_MOUSE	15;15	15;15	15;15	tr|Q3TGU7|Q3TGU7_MOUSE Proliferation-associated 2G4 OS=Mus musculus OX=10090 GN=Pa2g4 PE=1 SV=1;sp|P50580|PA2G4_MOUSE Proliferation-associated protein 2G4 OS=Mus musculus OX=10090 GN=Pa2g4 PE=1 SV=3	2	15	15	15	11	10	8	7	11	7	10	11	10	11	10	8	7	11	7	10	11	10	11	10	8	7	11	7	10	11	10	39.1	39.1	39.1	43.698	394	394;394	0	185.75	30.2	27.2	22.6	24.1	34.8
sp|P51150|RAB7A_MOUSE;tr|A0A0N4SVR6|A0A0N4SVR6_MOUSE;tr|A0A0N4SVG9|A0A0N4SVG9_MOUSE	sp|P51150|RAB7A_MOUSE	12;4;4	12;4;4	12;4;4	sp|P51150|RAB7A_MOUSE Ras-related protein Rab-7a OS=Mus musculus OX=10090 GN=Rab7a PE=1 SV=2	3	12	12	12	7	12	5	11	10	7	12	11	12	7	12	5	11	10	7	12	11	12	7	12	5	11	10	7	12	11	12	61.8	61.8	61.8	23.489	207	207;88;98	0	232.04	33.8	61.8	28.5	61.8	57
tr|A0A0R4J083|A0A0R4J083_MOUSE;sp|P51174|ACADL_MOUSE	tr|A0A0R4J083|A0A0R4J083_MOUSE;sp|P51174|ACADL_MOUSE	9;9	9;9	9;9	tr|A0A0R4J083|A0A0R4J083_MOUSE Long-chain-specific acyl-CoA dehydrogenase, mitochondrial OS=Mus musculus OX=10090 GN=Acadl PE=1 SV=1;sp|P51174|ACADL_MOUSE Long-chain specific acyl-CoA dehydrogenase, mitochondrial OS=Mus musculus OX=10090 GN=Acadl PE=1 SV=2	2	9	9	9	5	5	6	5	6	2	5	5	6	5	5	6	5	6	2	5	5	6	5	5	6	5	6	2	5	5	6	18.4	18.4	18.4	47.896	430	430;430	0	48.927	11.6	14.4	12.3	14.4	11.9
tr|A0A140T8T4|A0A140T8T4_MOUSE;sp|P51410|RL9_MOUSE;tr|D3YZT0|D3YZT0_MOUSE;tr|D3Z629|D3Z629_MOUSE;tr|A0A0G2JES3|A0A0G2JES3_MOUSE;tr|A0A0G2JFQ3|A0A0G2JFQ3_MOUSE;tr|S4R1R7|S4R1R7_MOUSE	tr|A0A140T8T4|A0A140T8T4_MOUSE;sp|P51410|RL9_MOUSE;tr|D3YZT0|D3YZT0_MOUSE;tr|D3Z629|D3Z629_MOUSE;tr|A0A0G2JES3|A0A0G2JES3_MOUSE	7;7;4;4;4;1;1	7;7;4;4;4;1;1	7;7;4;4;4;1;1	tr|A0A140T8T4|A0A140T8T4_MOUSE Uncharacterized protein OS=Mus musculus OX=10090 GN=Rpl9-ps6 PE=4 SV=1;sp|P51410|RL9_MOUSE 60S ribosomal protein L9 OS=Mus musculus OX=10090 GN=Rpl9 PE=2 SV=2;tr|D3YZT0|D3YZT0_MOUSE 60S ribosomal protein L9 OS=Mus musculus OX	7	7	7	7	4	5	4	4	5	4	5	4	4	4	5	4	4	5	4	5	4	4	4	5	4	4	5	4	5	4	4	39.1	39.1	39.1	21.853	192	192;192;108;166;191;66;191	0	49.061	30.7	37	30.7	29.7	30.7
sp|P51432|PLCB3_MOUSE	sp|P51432|PLCB3_MOUSE	1	1	1	sp|P51432|PLCB3_MOUSE 1-phosphatidylinositol 4,5-bisphosphate phosphodiesterase beta-3 OS=Mus musculus OX=10090 GN=Plcb3 PE=1 SV=2	1	1	1	1	0	0	0	1	1	0	0	0	0	0	0	0	1	1	0	0	0	0	0	0	0	1	1	0	0	0	0	1.8	1.8	1.8	139.49	1234	1234	0	4.339	0	0	0	1.8	1.8
tr|Q8BGZ6|Q8BGZ6_MOUSE;sp|P51569|AGAL_MOUSE;tr|A2BDV6|A2BDV6_MOUSE	tr|Q8BGZ6|Q8BGZ6_MOUSE;sp|P51569|AGAL_MOUSE	5;5;1	5;5;1	5;5;1	tr|Q8BGZ6|Q8BGZ6_MOUSE Alpha-galactosidase OS=Mus musculus OX=10090 GN=Gla PE=1 SV=1;sp|P51569|AGAL_MOUSE Alpha-galactosidase A OS=Mus musculus OX=10090 GN=Gla PE=1 SV=1	3	5	5	5	1	2	1	2	4	1	3	3	3	1	2	1	2	4	1	3	3	3	1	2	1	2	4	1	3	3	3	14.7	14.7	14.7	47.844	421	421;419;77	0	40.904	4.3	5.9	4.3	4.3	9.7
sp|P51655|GPC4_MOUSE	sp|P51655|GPC4_MOUSE	3	2	2	sp|P51655|GPC4_MOUSE Glypican-4 OS=Mus musculus OX=10090 GN=Gpc4 PE=1 SV=2	1	3	2	2	2	2	1	2	2	2	2	3	2	1	1	1	1	1	1	1	2	1	1	1	1	1	1	1	1	2	1	9.5	6.5	6.5	62.586	557	557	0	10.22	6.3	6.3	3.2	6.3	6.3
sp|P51660|DHB4_MOUSE	sp|P51660|DHB4_MOUSE	7	7	7	sp|P51660|DHB4_MOUSE Peroxisomal multifunctional enzyme type 2 OS=Mus musculus OX=10090 GN=Hsd17b4 PE=1 SV=3	1	7	7	7	2	6	2	4	5	1	5	4	4	2	6	2	4	5	1	5	4	4	2	6	2	4	5	1	5	4	4	13.3	13.3	13.3	79.481	735	735	0	32.055	3.9	11.2	3.9	7.3	9.5
sp|P51807|DYLT1_MOUSE	sp|P51807|DYLT1_MOUSE	2	2	2	sp|P51807|DYLT1_MOUSE Dynein light chain Tctex-type 1 OS=Mus musculus OX=10090 GN=Dynlt1 PE=1 SV=1	1	2	2	2	0	2	0	2	2	1	2	2	2	0	2	0	2	2	1	2	2	2	0	2	0	2	2	1	2	2	2	30.1	30.1	30.1	12.483	113	113	0	43.026	0	30.1	0	30.1	30.1
sp|P51855|GSHB_MOUSE;tr|A2AQN9|A2AQN9_MOUSE;tr|Q3UEE2|Q3UEE2_MOUSE;tr|H3BKH4|H3BKH4_MOUSE	sp|P51855|GSHB_MOUSE;tr|A2AQN9|A2AQN9_MOUSE;tr|Q3UEE2|Q3UEE2_MOUSE	4;2;2;1	4;2;2;1	4;2;2;1	sp|P51855|GSHB_MOUSE Glutathione synthetase OS=Mus musculus OX=10090 GN=Gss PE=1 SV=1;tr|A2AQN9|A2AQN9_MOUSE Glutathione synthetase (Fragment) OS=Mus musculus OX=10090 GN=Gss PE=1 SV=1;tr|Q3UEE2|Q3UEE2_MOUSE Glutathione synthetase OS=Mus musculus OX=10090	4	4	4	4	2	3	2	2	3	2	2	2	2	2	3	2	2	3	2	2	2	2	2	3	2	2	3	2	2	2	2	12.9	12.9	12.9	52.246	474	474;179;405;216	0	71.157	7.6	11	7.6	7.6	11
sp|P51859|HDGF_MOUSE;tr|E0CXA0|E0CXA0_MOUSE;tr|E0CYW7|E0CYW7_MOUSE	sp|P51859|HDGF_MOUSE;tr|E0CXA0|E0CXA0_MOUSE;tr|E0CYW7|E0CYW7_MOUSE	9;7;5	9;7;5	9;7;5	sp|P51859|HDGF_MOUSE Hepatoma-derived growth factor OS=Mus musculus OX=10090 GN=Hdgf PE=1 SV=2;tr|E0CXA0|E0CXA0_MOUSE Hepatoma-derived growth factor (Fragment) OS=Mus musculus OX=10090 GN=Hdgf PE=1 SV=1;tr|E0CYW7|E0CYW7_MOUSE Hepatoma-derived growth factor	3	9	9	9	6	5	6	5	6	4	6	6	6	6	5	6	5	6	4	6	6	6	6	5	6	5	6	4	6	6	6	53.6	53.6	53.6	26.268	237	237;202;84	0	179.11	35.9	23.2	48.5	26.6	35.9
sp|P51863|VA0D1_MOUSE	sp|P51863|VA0D1_MOUSE	3	3	3	sp|P51863|VA0D1_MOUSE V-type proton ATPase subunit d 1 OS=Mus musculus OX=10090 GN=Atp6v0d1 PE=1 SV=2	1	3	3	3	1	2	0	1	1	1	3	3	1	1	2	0	1	1	1	3	3	1	1	2	0	1	1	1	3	3	1	8.3	8.3	8.3	40.301	351	351	0	18.866	3.1	6.8	0	3.1	3.1
sp|P51881|ADT2_MOUSE	sp|P51881|ADT2_MOUSE	14	14	9	sp|P51881|ADT2_MOUSE ADP/ATP translocase 2 OS=Mus musculus OX=10090 GN=Slc25a5 PE=1 SV=3	1	14	14	9	11	6	11	8	9	5	8	8	8	11	6	11	8	9	5	8	8	8	7	3	7	4	5	3	5	4	5	28.5	28.5	19.8	32.931	298	298	0	172.8	23.8	18.5	23.8	19.1	22.8
sp|P51949|MAT1_MOUSE;tr|A0A087WSG5|A0A087WSG5_MOUSE;tr|A0A087WSQ7|A0A087WSQ7_MOUSE	sp|P51949|MAT1_MOUSE;tr|A0A087WSG5|A0A087WSG5_MOUSE	3;2;1	3;2;1	3;2;1	sp|P51949|MAT1_MOUSE CDK-activating kinase assembly factor MAT1 OS=Mus musculus OX=10090 GN=Mnat1 PE=1 SV=2;tr|A0A087WSG5|A0A087WSG5_MOUSE CDK-activating kinase assembly factor MAT1 OS=Mus musculus OX=10090 GN=Mnat1 PE=1 SV=1	3	3	3	3	1	1	0	3	2	0	1	1	0	1	1	0	3	2	0	1	1	0	1	1	0	3	2	0	1	1	0	16.8	16.8	16.8	35.848	309	309;249;93	0	10.86	5.2	7.1	0	16.8	9.7
tr|Q3TSS7|Q3TSS7_MOUSE;sp|P52019|ERG1_MOUSE	tr|Q3TSS7|Q3TSS7_MOUSE;sp|P52019|ERG1_MOUSE	1;1	1;1	1;1	tr|Q3TSS7|Q3TSS7_MOUSE Squalene monooxygenase OS=Mus musculus OX=10090 GN=Sqle PE=1 SV=1;sp|P52019|ERG1_MOUSE Squalene monooxygenase OS=Mus musculus OX=10090 GN=Sqle PE=2 SV=1	2	1	1	1	0	0	0	1	0	0	1	0	0	0	0	0	1	0	0	1	0	0	0	0	0	1	0	0	1	0	0	2.8	2.8	2.8	60.159	540	540;572	0	7.8328	0	0	0	2.8	0
sp|P52293|IMA1_MOUSE;tr|A2A600|A2A600_MOUSE;tr|A2A601|A2A601_MOUSE;tr|A6PW68|A6PW68_MOUSE;tr|F2Z431|F2Z431_MOUSE;tr|A2A602|A2A602_MOUSE	sp|P52293|IMA1_MOUSE;tr|A2A600|A2A600_MOUSE;tr|A2A601|A2A601_MOUSE	12;6;6;5;4;4	12;6;6;5;4;4	12;6;6;5;4;4	sp|P52293|IMA1_MOUSE Importin subunit alpha-1 OS=Mus musculus OX=10090 GN=Kpna2 PE=1 SV=2;tr|A2A600|A2A600_MOUSE Importin subunit alpha-1 (Fragment) OS=Mus musculus OX=10090 GN=Kpna2 PE=1 SV=2;tr|A2A601|A2A601_MOUSE Importin subunit alpha-1 (Fragment) OS=M	6	12	12	12	6	9	5	7	7	3	8	7	8	6	9	5	7	7	3	8	7	8	6	9	5	7	7	3	8	7	8	32.3	32.3	32.3	57.927	529	529;163;170;189;75;80	0	111.72	17.4	23.3	14.6	19.7	19.7
tr|B1ASP2|B1ASP2_MOUSE;sp|P52332|JAK1_MOUSE	tr|B1ASP2|B1ASP2_MOUSE;sp|P52332|JAK1_MOUSE	1;1	1;1	1;1	tr|B1ASP2|B1ASP2_MOUSE Tyrosine-protein kinase OS=Mus musculus OX=10090 GN=Jak1 PE=1 SV=1;sp|P52332|JAK1_MOUSE Tyrosine-protein kinase JAK1 OS=Mus musculus OX=10090 GN=Jak1 PE=1 SV=1	2	1	1	1	0	1	0	0	0	0	1	0	1	0	1	0	0	0	0	1	0	1	0	1	0	0	0	0	1	0	1	1.3	1.3	1.3	133.35	1153	1153;1153	0.00092736	3.7238	0	1.3	0	0	0
sp|P52431|DPOD1_MOUSE;tr|D6RFB8|D6RFB8_MOUSE	sp|P52431|DPOD1_MOUSE;tr|D6RFB8|D6RFB8_MOUSE	2;1	2;1	2;1	sp|P52431|DPOD1_MOUSE DNA polymerase delta catalytic subunit OS=Mus musculus OX=10090 GN=Pold1 PE=1 SV=2;tr|D6RFB8|D6RFB8_MOUSE DNA polymerase OS=Mus musculus OX=10090 GN=Pold1 PE=1 SV=1	2	2	2	2	0	1	0	0	0	0	1	0	0	0	1	0	0	0	0	1	0	0	0	1	0	0	0	0	1	0	0	1.8	1.8	1.8	123.79	1105	1105;981	0.0036527	2.4939	0	0.9	0	0	0
sp|P52432|RPAC1_MOUSE;tr|D3Z7Q8|D3Z7Q8_MOUSE;tr|G3UXX5|G3UXX5_MOUSE;tr|D3Z3D6|D3Z3D6_MOUSE;tr|G3UX92|G3UX92_MOUSE	sp|P52432|RPAC1_MOUSE;tr|D3Z7Q8|D3Z7Q8_MOUSE;tr|G3UXX5|G3UXX5_MOUSE;tr|D3Z3D6|D3Z3D6_MOUSE	7;6;5;4;3	7;6;5;4;3	7;6;5;4;3	sp|P52432|RPAC1_MOUSE DNA-directed RNA polymerases I and III subunit RPAC1 OS=Mus musculus OX=10090 GN=Polr1c PE=1 SV=3;tr|D3Z7Q8|D3Z7Q8_MOUSE DNA-directed RNA polymerases I and III subunit RPAC1 (Fragment) OS=Mus musculus OX=10090 GN=Polr1c PE=1 SV=2;tr|G	5	7	7	7	1	4	2	4	1	2	1	2	2	1	4	2	4	1	2	1	2	2	1	4	2	4	1	2	1	2	2	25.1	25.1	25.1	39.106	346	346;255;170;260;103	0	25.584	2.9	14.2	5.8	14.7	3.8
sp|P52479|UBP10_MOUSE	sp|P52479|UBP10_MOUSE	1	1	1	sp|P52479|UBP10_MOUSE Ubiquitin carboxyl-terminal hydrolase 10 OS=Mus musculus OX=10090 GN=Usp10 PE=1 SV=3	1	1	1	1	0	0	0	0	0	0	0	0	1	0	0	0	0	0	0	0	0	1	0	0	0	0	0	0	0	0	1	1.5	1.5	1.5	87.021	792	792	0.00090361	3.3919	0	0	0	0	0
sp|P52480|KPYM_MOUSE;tr|A0A1L1SU37|A0A1L1SU37_MOUSE;tr|A0A1L1SQV8|A0A1L1SQV8_MOUSE;tr|A0A1L1SUV0|A0A1L1SUV0_MOUSE;tr|A0A1L1SSN6|A0A1L1SSN6_MOUSE;tr|A0A1L1STV8|A0A1L1STV8_MOUSE;tr|A0A1L1ST52|A0A1L1ST52_MOUSE;tr|E9Q509|E9Q509_MOUSE;tr|G3X925|G3X925_MOUSE;sp|P53657|KPYR_MOUSE;tr|A0A1L1SVH2|A0A1L1SVH2_MOUSE	sp|P52480|KPYM_MOUSE;tr|A0A1L1SU37|A0A1L1SU37_MOUSE	46;24;15;14;14;14;6;3;3;3;1	46;24;15;14;14;14;6;3;3;3;1	46;24;15;14;14;14;6;3;3;3;1	sp|P52480|KPYM_MOUSE Pyruvate kinase PKM OS=Mus musculus OX=10090 GN=Pkm PE=1 SV=4;tr|A0A1L1SU37|A0A1L1SU37_MOUSE Pyruvate kinase PKM (Fragment) OS=Mus musculus OX=10090 GN=Pkm PE=1 SV=1	11	46	46	46	42	24	40	26	32	23	29	34	29	42	24	40	26	32	23	29	34	29	42	24	40	26	32	23	29	34	29	65	65	65	57.844	531	531;232;187;155;176;184;102;543;574;574;51	0	323.31	63.3	45.8	64.2	48.2	54.8
tr|A0A1Y7VKP8|A0A1Y7VKP8_MOUSE;sp|P52503|NDUS6_MOUSE;tr|A0A1Y7VM38|A0A1Y7VM38_MOUSE	tr|A0A1Y7VKP8|A0A1Y7VKP8_MOUSE;sp|P52503|NDUS6_MOUSE;tr|A0A1Y7VM38|A0A1Y7VM38_MOUSE	1;1;1	1;1;1	1;1;1	tr|A0A1Y7VKP8|A0A1Y7VKP8_MOUSE NADH dehydrogenase [ubiquinone] iron-sulfur protein 6, mitochondrial OS=Mus musculus OX=10090 GN=Ndufs6 PE=1 SV=1;sp|P52503|NDUS6_MOUSE NADH dehydrogenase [ubiquinone] iron-sulfur protein 6, mitochondrial OS=Mus musculus OX=1	3	1	1	1	0	0	0	0	1	1	0	0	0	0	0	0	0	1	1	0	0	0	0	0	0	0	1	1	0	0	0	24.5	24.5	24.5	10.908	98	98;116;124	0.00088469	3.1313	0	0	0	0	24.5
sp|P52651|RHOX5_MOUSE;tr|Q3UJH4|Q3UJH4_MOUSE;tr|V9GXJ4|V9GXJ4_MOUSE	sp|P52651|RHOX5_MOUSE;tr|Q3UJH4|Q3UJH4_MOUSE;tr|V9GXJ4|V9GXJ4_MOUSE	2;2;2	2;2;2	2;2;2	sp|P52651|RHOX5_MOUSE Homeobox protein Rhox5 OS=Mus musculus OX=10090 GN=Rhox5 PE=2 SV=1;tr|Q3UJH4|Q3UJH4_MOUSE Homeobox protein Rhox5 OS=Mus musculus OX=10090 GN=Rhox5 PE=1 SV=1;tr|V9GXJ4|V9GXJ4_MOUSE Homeobox protein Rhox5 (Fragment) OS=Mus musculus OX=1	3	2	2	2	0	1	0	0	0	0	1	1	1	0	1	0	0	0	0	1	1	1	0	1	0	0	0	0	1	1	1	22.9	22.9	22.9	23.045	210	210;210;213	0	9.0328	0	12.9	0	0	0
sp|P52760|RIDA_MOUSE	sp|P52760|RIDA_MOUSE	1	1	1	sp|P52760|RIDA_MOUSE 2-iminobutanoate/2-iminopropanoate deaminase OS=Mus musculus OX=10090 GN=Rida PE=1 SV=3	1	1	1	1	0	1	0	1	1	0	1	0	1	0	1	0	1	1	0	1	0	1	0	1	0	1	1	0	1	0	1	11.9	11.9	11.9	14.255	135	135	0	4.716	0	11.9	0	11.9	11.9
sp|P52825|CPT2_MOUSE;tr|A2A8E8|A2A8E8_MOUSE;tr|A2A8E7|A2A8E7_MOUSE;tr|A2A8E9|A2A8E9_MOUSE	sp|P52825|CPT2_MOUSE	10;4;3;1	10;4;3;1	10;4;3;1	sp|P52825|CPT2_MOUSE Carnitine O-palmitoyltransferase 2, mitochondrial OS=Mus musculus OX=10090 GN=Cpt2 PE=1 SV=2	4	10	10	10	1	5	1	3	2	2	4	4	3	1	5	1	3	2	2	4	4	3	1	5	1	3	2	2	4	4	3	20.7	20.7	20.7	73.98	658	658;265;223;88	0	27.75	2.3	9.4	2.7	7.9	5
sp|P52875|TM165_MOUSE;tr|D3YV67|D3YV67_MOUSE	sp|P52875|TM165_MOUSE;tr|D3YV67|D3YV67_MOUSE	2;1	2;1	2;1	sp|P52875|TM165_MOUSE Transmembrane protein 165 OS=Mus musculus OX=10090 GN=Tmem165 PE=1 SV=2;tr|D3YV67|D3YV67_MOUSE Transmembrane protein 165 (Fragment) OS=Mus musculus OX=10090 GN=Tmem165 PE=1 SV=1	2	2	2	2	0	2	0	2	2	1	2	2	2	0	2	0	2	2	1	2	2	2	0	2	0	2	2	1	2	2	2	11.5	11.5	11.5	34.79	323	323;90	0	20.88	0	11.5	0	11.5	11.5
sp|P52927|HMGA2_MOUSE;tr|Q6NSP9|Q6NSP9_MOUSE	sp|P52927|HMGA2_MOUSE;tr|Q6NSP9|Q6NSP9_MOUSE	5;4	5;4	5;4	sp|P52927|HMGA2_MOUSE High mobility group protein HMGI-C OS=Mus musculus OX=10090 GN=Hmga2 PE=1 SV=1;tr|Q6NSP9|Q6NSP9_MOUSE High mobility group protein HMGI-C OS=Mus musculus OX=10090 GN=Hmga2 PE=1 SV=1	2	5	5	5	4	1	0	0	1	2	2	3	3	4	1	0	0	1	2	2	3	3	4	1	0	0	1	2	2	3	3	40.7	40.7	40.7	11.819	108	108;129	0	130.9	24.1	20.4	0	0	20.4
sp|P53026|RL10A_MOUSE;tr|Q5XJF6|Q5XJF6_MOUSE;tr|D6RE43|D6RE43_MOUSE	sp|P53026|RL10A_MOUSE;tr|Q5XJF6|Q5XJF6_MOUSE	10;10;3	10;10;3	10;10;3	sp|P53026|RL10A_MOUSE 60S ribosomal protein L10a OS=Mus musculus OX=10090 GN=Rpl10a PE=1 SV=3;tr|Q5XJF6|Q5XJF6_MOUSE Ribosomal protein OS=Mus musculus OX=10090 GN=Rpl10a PE=1 SV=1	3	10	10	10	7	5	7	6	7	4	6	5	7	7	5	7	6	7	4	6	5	7	7	5	7	6	7	4	6	5	7	30	30	30	24.916	217	217;217;58	0	58.334	28.6	20.3	30	24	25.3
sp|P53395|ODB2_MOUSE	sp|P53395|ODB2_MOUSE	3	3	3	sp|P53395|ODB2_MOUSE Lipoamide acyltransferase component of branched-chain alpha-keto acid dehydrogenase complex, mitochondrial OS=Mus musculus OX=10090 GN=Dbt PE=1 SV=2	1	3	3	3	1	0	1	0	0	0	1	1	0	1	0	1	0	0	0	1	1	0	1	0	1	0	0	0	1	1	0	7.5	7.5	7.5	53.246	482	482	0	4.7746	2.7	0	2.9	0	0
tr|A0A286YED2|A0A286YED2_MOUSE;sp|P53690|MMP14_MOUSE	tr|A0A286YED2|A0A286YED2_MOUSE;sp|P53690|MMP14_MOUSE	8;8	8;8	8;8	tr|A0A286YED2|A0A286YED2_MOUSE Matrix metalloproteinase OS=Mus musculus OX=10090 GN=Mmp14 PE=1 SV=1;sp|P53690|MMP14_MOUSE Matrix metalloproteinase-14 OS=Mus musculus OX=10090 GN=Mmp14 PE=2 SV=3	2	8	8	8	3	3	5	2	4	2	5	1	3	3	3	5	2	4	2	5	1	3	3	3	5	2	4	2	5	1	3	16.1	16.1	16.1	63.655	558	558;582	0	49.472	9.1	7	10.9	3.2	9.5
sp|P53702|CCHL_MOUSE	sp|P53702|CCHL_MOUSE	2	2	2	sp|P53702|CCHL_MOUSE Cytochrome c-type heme lyase OS=Mus musculus OX=10090 GN=Hccs PE=1 SV=2	1	2	2	2	1	1	0	1	1	0	2	2	1	1	1	0	1	1	0	2	2	1	1	1	0	1	1	0	2	2	1	6.6	6.6	6.6	30.977	272	272	0.0020243	2.9172	2.6	2.6	0	2.6	2.6
sp|P53798|FDFT_MOUSE;tr|A0A286YD20|A0A286YD20_MOUSE	sp|P53798|FDFT_MOUSE;tr|A0A286YD20|A0A286YD20_MOUSE	2;1	2;1	2;1	sp|P53798|FDFT_MOUSE Squalene synthase OS=Mus musculus OX=10090 GN=Fdft1 PE=1 SV=2;tr|A0A286YD20|A0A286YD20_MOUSE Squalene synthase OS=Mus musculus OX=10090 GN=Fdft1 PE=1 SV=1	2	2	2	2	0	0	0	0	0	0	0	1	1	0	0	0	0	0	0	0	1	1	0	0	0	0	0	0	0	1	1	5	5	5	48.154	416	416;135	0.0068833	2.2241	0	0	0	0	0
tr|J3QQ30|J3QQ30_MOUSE;sp|P53810|PIPNA_MOUSE;tr|J3QPW1|J3QPW1_MOUSE;tr|F8WGG5|F8WGG5_MOUSE	tr|J3QQ30|J3QQ30_MOUSE;sp|P53810|PIPNA_MOUSE;tr|J3QPW1|J3QPW1_MOUSE;tr|F8WGG5|F8WGG5_MOUSE	4;4;4;3	4;4;4;3	4;4;4;3	tr|J3QQ30|J3QQ30_MOUSE Phosphatidylinositol transfer protein alpha isoform OS=Mus musculus OX=10090 GN=Pitpna PE=1 SV=1;sp|P53810|PIPNA_MOUSE Phosphatidylinositol transfer protein alpha isoform OS=Mus musculus OX=10090 GN=Pitpna PE=1 SV=2;tr|J3QPW1|J3QPW1_	4	4	4	4	3	2	3	1	2	1	2	3	3	3	2	3	1	2	1	2	3	3	3	2	3	1	2	1	2	3	3	26.6	26.6	26.6	31.837	271	271;271;272;99	0	30.872	20.3	13.3	20.3	8.5	13.3
sp|P53811|PIPNB_MOUSE;tr|Q8JZZ5|Q8JZZ5_MOUSE	sp|P53811|PIPNB_MOUSE;tr|Q8JZZ5|Q8JZZ5_MOUSE	2;2	2;2	2;2	sp|P53811|PIPNB_MOUSE Phosphatidylinositol transfer protein beta isoform OS=Mus musculus OX=10090 GN=Pitpnb PE=1 SV=2;tr|Q8JZZ5|Q8JZZ5_MOUSE Phosphatidylinositol transfer protein beta isoform OS=Mus musculus OX=10090 GN=Pitpnb PE=1 SV=1	2	2	2	2	1	1	1	1	0	1	1	1	0	1	1	1	1	0	1	1	1	0	1	1	1	1	0	1	1	1	0	9.2	9.2	9.2	31.487	271	271;272	0	6.161	4.8	4.8	4.8	4.8	0
sp|P53986|MOT1_MOUSE	sp|P53986|MOT1_MOUSE	5	5	5	sp|P53986|MOT1_MOUSE Monocarboxylate transporter 1 OS=Mus musculus OX=10090 GN=Slc16a1 PE=1 SV=1	1	5	5	5	3	3	1	3	3	0	4	4	5	3	3	1	3	3	0	4	4	5	3	3	1	3	3	0	4	4	5	10.5	10.5	10.5	53.267	493	493	0	68.767	8.3	10.1	4.3	8.7	8.7
sp|P53994|RAB2A_MOUSE;tr|Q3TEG7|Q3TEG7_MOUSE;sp|P59279|RAB2B_MOUSE;tr|G3UXQ7|G3UXQ7_MOUSE;tr|G3V022|G3V022_MOUSE;tr|A0A1D5RMH1|A0A1D5RMH1_MOUSE	sp|P53994|RAB2A_MOUSE	10;4;4;1;1;1	10;4;4;1;1;1	9;3;3;1;1;0	sp|P53994|RAB2A_MOUSE Ras-related protein Rab-2A OS=Mus musculus OX=10090 GN=Rab2a PE=1 SV=1	6	10	10	9	4	7	4	6	5	5	6	6	5	4	7	4	6	5	5	6	6	5	4	7	4	5	5	5	5	6	4	56.6	56.6	50.5	23.547	212	212;193;216;62;71;96	0	141.51	22.2	41	22.2	34.9	28.8
sp|P53995|APC1_MOUSE;tr|A2ATQ5|A2ATQ5_MOUSE;tr|Q6PG65|Q6PG65_MOUSE	sp|P53995|APC1_MOUSE;tr|A2ATQ5|A2ATQ5_MOUSE	6;5;1	6;5;1	6;5;1	sp|P53995|APC1_MOUSE Anaphase-promoting complex subunit 1 OS=Mus musculus OX=10090 GN=Anapc1 PE=1 SV=2;tr|A2ATQ5|A2ATQ5_MOUSE Anaphase-promoting complex subunit 1 OS=Mus musculus OX=10090 GN=Anapc1 PE=1 SV=1	3	6	6	6	2	1	3	3	3	1	1	3	0	2	1	3	3	3	1	1	3	0	2	1	3	3	3	1	1	3	0	5.9	5.9	5.9	215.99	1944	1944;1213;80	0	15.537	2	0.9	3	2.9	2.4
sp|P54071|IDHP_MOUSE;tr|D6RIL6|D6RIL6_MOUSE;tr|A0A0U1RP68|A0A0U1RP68_MOUSE;tr|A0A0U1RPR1|A0A0U1RPR1_MOUSE	sp|P54071|IDHP_MOUSE;tr|D6RIL6|D6RIL6_MOUSE	16;9;6;3	15;8;5;3	15;8;5;3	sp|P54071|IDHP_MOUSE Isocitrate dehydrogenase [NADP], mitochondrial OS=Mus musculus OX=10090 GN=Idh2 PE=1 SV=3;tr|D6RIL6|D6RIL6_MOUSE Isocitrate dehydrogenase [NADP], mitochondrial OS=Mus musculus OX=10090 GN=Idh2 PE=1 SV=1	4	16	15	15	8	13	9	11	10	8	12	12	13	7	12	8	10	9	7	11	11	12	7	12	8	10	9	7	11	11	12	37.2	35.2	35.2	50.906	452	452;294;150;90	0	190.87	23.9	31.2	21.5	29.6	27.2
sp|P54103|DNJC2_MOUSE;tr|E9Q9H2|E9Q9H2_MOUSE;tr|E9Q9H3|E9Q9H3_MOUSE;tr|Q3TRX6|Q3TRX6_MOUSE	sp|P54103|DNJC2_MOUSE;tr|E9Q9H2|E9Q9H2_MOUSE;tr|E9Q9H3|E9Q9H3_MOUSE;tr|Q3TRX6|Q3TRX6_MOUSE	4;3;3;2	4;3;3;2	4;3;3;2	sp|P54103|DNJC2_MOUSE DnaJ homolog subfamily C member 2 OS=Mus musculus OX=10090 GN=Dnajc2 PE=1 SV=2;tr|E9Q9H2|E9Q9H2_MOUSE DnaJ homolog subfamily C member 2 OS=Mus musculus OX=10090 GN=Dnajc2 PE=1 SV=1;tr|E9Q9H3|E9Q9H3_MOUSE DnaJ homolog subfamily C membe	4	4	4	4	2	0	1	0	3	0	1	1	1	2	0	1	0	3	0	1	1	1	2	0	1	0	3	0	1	1	1	7.1	7.1	7.1	71.721	621	621;547;619;191	0	9.4474	3.2	0	2.1	0	6
sp|P54116|STOM_MOUSE	sp|P54116|STOM_MOUSE	5	5	5	sp|P54116|STOM_MOUSE Erythrocyte band 7 integral membrane protein OS=Mus musculus OX=10090 GN=Stom PE=1 SV=3	1	5	5	5	1	3	0	2	1	0	4	3	3	1	3	0	2	1	0	4	3	3	1	3	0	2	1	0	4	3	3	15.8	15.8	15.8	31.375	284	284	0	21.259	4.2	12	0	7.4	4.2
tr|D3Z1Z8|D3Z1Z8_MOUSE;tr|D3Z5N2|D3Z5N2_MOUSE;sp|P54227|STMN1_MOUSE;sp|P55821|STMN2_MOUSE	tr|D3Z1Z8|D3Z1Z8_MOUSE;tr|D3Z5N2|D3Z5N2_MOUSE;sp|P54227|STMN1_MOUSE	8;8;8;3	8;8;8;3	8;8;8;3	tr|D3Z1Z8|D3Z1Z8_MOUSE Stathmin (Fragment) OS=Mus musculus OX=10090 GN=Stmn1 PE=1 SV=1;tr|D3Z5N2|D3Z5N2_MOUSE Stathmin OS=Mus musculus OX=10090 GN=Stmn1 PE=1 SV=1;sp|P54227|STMN1_MOUSE Stathmin OS=Mus musculus OX=10090 GN=Stmn1 PE=1 SV=2	4	8	8	8	8	4	5	3	5	3	4	4	5	8	4	5	3	5	3	4	4	5	8	4	5	3	5	3	4	4	5	56.9	56.9	56.9	11.729	102	102;147;149;179	0	136.22	56.9	35.3	43.1	35.3	36.3
sp|P54276|MSH6_MOUSE	sp|P54276|MSH6_MOUSE	7	7	7	sp|P54276|MSH6_MOUSE DNA mismatch repair protein Msh6 OS=Mus musculus OX=10090 GN=Msh6 PE=1 SV=3	1	7	7	7	1	2	1	4	1	3	4	4	3	1	2	1	4	1	3	4	4	3	1	2	1	4	1	3	4	4	3	6.6	6.6	6.6	151.08	1358	1358	0	16.27	0.8	2.6	0.8	3.1	0.8
tr|Q3TN85|Q3TN85_MOUSE;tr|Q8CAP3|Q8CAP3_MOUSE;sp|P54726|RD23A_MOUSE;tr|F6YL88|F6YL88_MOUSE	tr|Q3TN85|Q3TN85_MOUSE;tr|Q8CAP3|Q8CAP3_MOUSE;sp|P54726|RD23A_MOUSE	3;3;3;1	3;3;3;1	3;3;3;1	tr|Q3TN85|Q3TN85_MOUSE UV excision repair protein RAD23 homolog A (Fragment) OS=Mus musculus OX=10090 GN=Rad23a PE=1 SV=1;tr|Q8CAP3|Q8CAP3_MOUSE Rad23a protein OS=Mus musculus OX=10090 GN=Rad23a PE=1 SV=1;sp|P54726|RD23A_MOUSE UV excision repair protein RA	4	3	3	3	1	1	1	1	1	1	2	1	0	1	1	1	1	1	1	2	1	0	1	1	1	1	1	1	2	1	0	20.8	20.8	20.8	34.834	322	322;362;363;147	0	12.201	9.3	9.3	9.3	9.3	9.3
sp|P54728|RD23B_MOUSE	sp|P54728|RD23B_MOUSE	12	12	12	sp|P54728|RD23B_MOUSE UV excision repair protein RAD23 homolog B OS=Mus musculus OX=10090 GN=Rad23b PE=1 SV=2	1	12	12	12	9	8	9	6	8	5	7	6	8	9	8	9	6	8	5	7	6	8	9	8	9	6	8	5	7	6	8	37.7	37.7	37.7	43.512	416	416	0	172.42	33.7	29.8	31.7	28.8	33.9
sp|P54729|NUB1_MOUSE;tr|A0A0G2JGQ4|A0A0G2JGQ4_MOUSE	sp|P54729|NUB1_MOUSE;tr|A0A0G2JGQ4|A0A0G2JGQ4_MOUSE	1;1	1;1	1;1	sp|P54729|NUB1_MOUSE NEDD8 ultimate buster 1 OS=Mus musculus OX=10090 GN=Nub1 PE=1 SV=2;tr|A0A0G2JGQ4|A0A0G2JGQ4_MOUSE NEDD8 ultimate buster 1 OS=Mus musculus OX=10090 GN=Nub1 PE=1 SV=1	2	1	1	1	0	1	1	1	1	1	1	1	1	0	1	1	1	1	1	1	1	1	0	1	1	1	1	1	1	1	1	3.4	3.4	3.4	70.306	614	614;638	0	7.0828	0	3.4	3.4	3.4	3.4
sp|P54731|FAF1_MOUSE	sp|P54731|FAF1_MOUSE	6	6	6	sp|P54731|FAF1_MOUSE FAS-associated factor 1 OS=Mus musculus OX=10090 GN=Faf1 PE=1 SV=2	1	6	6	6	1	2	1	1	0	1	2	1	1	1	2	1	1	0	1	2	1	1	1	2	1	1	0	1	2	1	1	11.6	11.6	11.6	73.862	649	649	0	11.253	2.5	3.5	2.2	1.8	0
sp|P54754|EPHB3_MOUSE	sp|P54754|EPHB3_MOUSE	2	1	1	sp|P54754|EPHB3_MOUSE Ephrin type-B receptor 3 OS=Mus musculus OX=10090 GN=Ephb3 PE=1 SV=2	1	2	1	1	0	2	0	1	0	0	1	1	0	0	1	0	1	0	0	1	0	0	0	1	0	1	0	0	1	0	0	3.2	1.6	1.6	109.66	993	993	0.0025707	2.7298	0	3.2	0	1.6	0
tr|Q8C8K1|Q8C8K1_MOUSE;sp|P54761|EPHB4_MOUSE;tr|E9PWK7|E9PWK7_MOUSE	tr|Q8C8K1|Q8C8K1_MOUSE;sp|P54761|EPHB4_MOUSE;tr|E9PWK7|E9PWK7_MOUSE	3;3;2	3;3;2	2;2;1	tr|Q8C8K1|Q8C8K1_MOUSE Ephrin type-B receptor 4 OS=Mus musculus OX=10090 GN=Ephb4 PE=1 SV=1;sp|P54761|EPHB4_MOUSE Ephrin type-B receptor 4 OS=Mus musculus OX=10090 GN=Ephb4 PE=1 SV=2;tr|E9PWK7|E9PWK7_MOUSE Ephrin type-B receptor 4 OS=Mus musculus OX=10090	3	3	3	2	0	1	0	0	1	1	0	1	0	0	1	0	0	1	1	0	1	0	0	0	0	0	1	1	0	0	0	5.2	5.2	3.6	109.75	996	996;987;935	0	5.3494	0	1.6	0	0	1
sp|P54775|PRS6B_MOUSE;tr|A0A140LIZ5|A0A140LIZ5_MOUSE	sp|P54775|PRS6B_MOUSE;tr|A0A140LIZ5|A0A140LIZ5_MOUSE	19;16	19;16	19;16	sp|P54775|PRS6B_MOUSE 26S proteasome regulatory subunit 6B OS=Mus musculus OX=10090 GN=Psmc4 PE=1 SV=2;tr|A0A140LIZ5|A0A140LIZ5_MOUSE 26S proteasome regulatory subunit 6B OS=Mus musculus OX=10090 GN=Psmc4 PE=1 SV=1	2	19	19	19	9	11	9	11	10	9	9	15	13	9	11	9	11	10	9	9	15	13	9	11	9	11	10	9	9	15	13	62	62	62	47.408	418	418;387	0	111.47	28.2	39.7	27	42.8	39.5
tr|E9Q242|E9Q242_MOUSE;sp|P54822|PUR8_MOUSE;tr|E9Q3T7|E9Q3T7_MOUSE;tr|A0A0G2JFI8|A0A0G2JFI8_MOUSE;tr|E9Q0A0|E9Q0A0_MOUSE;tr|A0A0G2JFL8|A0A0G2JFL8_MOUSE;tr|A0A140LHU1|A0A140LHU1_MOUSE	tr|E9Q242|E9Q242_MOUSE;sp|P54822|PUR8_MOUSE;tr|E9Q3T7|E9Q3T7_MOUSE	11;11;9;3;3;1;1	11;11;9;3;3;1;1	11;11;9;3;3;1;1	tr|E9Q242|E9Q242_MOUSE Adenylosuccinate lyase OS=Mus musculus OX=10090 GN=Adsl PE=1 SV=1;sp|P54822|PUR8_MOUSE Adenylosuccinate lyase OS=Mus musculus OX=10090 GN=Adsl PE=1 SV=2;tr|E9Q3T7|E9Q3T7_MOUSE Adenylosuccinate lyase OS=Mus musculus OX=10090 GN=Adsl P	7	11	11	11	4	7	3	3	2	2	5	5	6	4	7	3	3	2	2	5	5	6	4	7	3	3	2	2	5	5	6	35	35	35	53.13	469	469;484;425;149;164;36;133	0	59.254	12.6	26.2	7.5	11.5	7
sp|P54823|DDX6_MOUSE	sp|P54823|DDX6_MOUSE	9	9	9	sp|P54823|DDX6_MOUSE Probable ATP-dependent RNA helicase DDX6 OS=Mus musculus OX=10090 GN=Ddx6 PE=1 SV=1	1	9	9	9	2	4	2	3	3	3	5	3	6	2	4	2	3	3	3	5	3	6	2	4	2	3	3	3	5	3	6	26.9	26.9	26.9	54.191	483	483	0	110.67	8.5	13.3	6.6	11	10.6
sp|P54923|ADPRH_MOUSE	sp|P54923|ADPRH_MOUSE	5	5	5	sp|P54923|ADPRH_MOUSE [Protein ADP-ribosylarginine] hydrolase OS=Mus musculus OX=10090 GN=Adprh PE=1 SV=1	1	5	5	5	0	4	0	1	0	1	2	2	5	0	4	0	1	0	1	2	2	5	0	4	0	1	0	1	2	2	5	24	24	24	40.068	362	362	0	47.448	0	21	0	5	0
tr|A0A0G2JDI9|A0A0G2JDI9_MOUSE;sp|P55096|ABCD3_MOUSE	tr|A0A0G2JDI9|A0A0G2JDI9_MOUSE;sp|P55096|ABCD3_MOUSE	7;7	7;7	7;7	tr|A0A0G2JDI9|A0A0G2JDI9_MOUSE ATP-binding cassette sub-family D member 3 OS=Mus musculus OX=10090 GN=Abcd3 PE=1 SV=1;sp|P55096|ABCD3_MOUSE ATP-binding cassette sub-family D member 3 OS=Mus musculus OX=10090 GN=Abcd3 PE=1 SV=2	2	7	7	7	2	4	2	4	4	2	5	3	4	2	4	2	4	4	2	5	3	4	2	4	2	4	4	2	5	3	4	18.6	18.6	18.6	62.697	549	549;659	0	40.837	6.7	12.2	5.6	11.1	11.1
tr|A2A5V3|A2A5V3_MOUSE;tr|A2A5V2|A2A5V2_MOUSE;sp|P55194|3BP1_MOUSE;tr|S4R2D3|S4R2D3_MOUSE;tr|A0A2R8W6I7|A0A2R8W6I7_MOUSE;tr|S4R2T6|S4R2T6_MOUSE	tr|A2A5V3|A2A5V3_MOUSE;tr|A2A5V2|A2A5V2_MOUSE;sp|P55194|3BP1_MOUSE;tr|S4R2D3|S4R2D3_MOUSE;tr|A0A2R8W6I7|A0A2R8W6I7_MOUSE	3;3;3;2;2;1	3;3;3;2;2;1	3;3;3;2;2;1	tr|A2A5V3|A2A5V3_MOUSE SH3 domain-binding protein 1 OS=Mus musculus OX=10090 GN=Sh3bp1 PE=1 SV=1;tr|A2A5V2|A2A5V2_MOUSE SH3 domain-binding protein 1 OS=Mus musculus OX=10090 GN=Sh3bp1 PE=1 SV=1;sp|P55194|3BP1_MOUSE SH3 domain-binding protein 1 OS=Mus muscu	6	3	3	3	2	1	1	0	1	0	0	0	1	2	1	1	0	1	0	0	0	1	2	1	1	0	1	0	0	0	1	7.4	7.4	7.4	64.462	582	582;584;680;587;596;209	0	32.324	5	2.4	3.1	0	1.9
sp|P55258|RAB8A_MOUSE;tr|Q3TYH2|Q3TYH2_MOUSE;sp|Q8K386|RAB15_MOUSE	sp|P55258|RAB8A_MOUSE	4;1;1	3;0;0	3;0;0	sp|P55258|RAB8A_MOUSE Ras-related protein Rab-8A OS=Mus musculus OX=10090 GN=Rab8a PE=1 SV=2	3	4	3	3	2	3	1	3	3	3	4	4	4	2	2	1	2	2	3	3	3	3	2	2	1	2	2	3	3	3	3	21.7	16.4	16.4	23.668	207	207;212;212	0	30.094	12.6	17.9	6.8	15.9	15.9
sp|P55264|ADK_MOUSE;tr|A0A286YCN3|A0A286YCN3_MOUSE;tr|A0A286YCD7|A0A286YCD7_MOUSE	sp|P55264|ADK_MOUSE;tr|A0A286YCN3|A0A286YCN3_MOUSE;tr|A0A286YCD7|A0A286YCD7_MOUSE	6;5;5	6;5;5	6;5;5	sp|P55264|ADK_MOUSE Adenosine kinase OS=Mus musculus OX=10090 GN=Adk PE=1 SV=2;tr|A0A286YCN3|A0A286YCN3_MOUSE Adenosine kinase (Fragment) OS=Mus musculus OX=10090 GN=Adk PE=1 SV=1;tr|A0A286YCD7|A0A286YCD7_MOUSE Adenosine kinase (Fragment) OS=Mus musculus O	3	6	6	6	2	4	2	1	3	0	2	2	4	2	4	2	1	3	0	2	2	4	2	4	2	1	3	0	2	2	4	16.9	16.9	16.9	40.148	361	361;123;205	0	10.952	5.5	10	5.5	2.5	8.6
sp|P55271|CDN2B_MOUSE	sp|P55271|CDN2B_MOUSE	1	1	1	sp|P55271|CDN2B_MOUSE Cyclin-dependent kinase 4 inhibitor B OS=Mus musculus OX=10090 GN=Cdkn2b PE=1 SV=1	1	1	1	1	1	1	1	0	1	0	0	1	1	1	1	1	0	1	0	0	1	1	1	1	1	0	1	0	0	1	1	9.2	9.2	9.2	13.788	130	130	0	5.7475	9.2	9.2	9.2	0	9.2
sp|P55288|CAD11_MOUSE	sp|P55288|CAD11_MOUSE	2	2	2	sp|P55288|CAD11_MOUSE Cadherin-11 OS=Mus musculus OX=10090 GN=Cdh11 PE=1 SV=1	1	2	2	2	0	2	0	1	1	1	2	0	1	0	2	0	1	1	1	2	0	1	0	2	0	1	1	1	2	0	1	5.4	5.4	5.4	88.111	796	796	0	12.643	0	5.4	0	4.1	4.1
sp|P55302|AMRP_MOUSE;tr|F6WMD1|F6WMD1_MOUSE	sp|P55302|AMRP_MOUSE	9;2	9;2	9;2	sp|P55302|AMRP_MOUSE Alpha-2-macroglobulin receptor-associated protein OS=Mus musculus OX=10090 GN=Lrpap1 PE=1 SV=1	2	9	9	9	4	4	5	4	5	2	5	4	4	4	4	5	4	5	2	5	4	4	4	4	5	4	5	2	5	4	4	33.1	33.1	33.1	42.215	360	360;153	0	52.598	13.9	15.8	20.8	14.2	17.5
tr|A0A0R4J1H6|A0A0R4J1H6_MOUSE;tr|E9QP99|E9QP99_MOUSE;sp|P55937|GOGA3_MOUSE;tr|D3Z0Q8|D3Z0Q8_MOUSE	tr|A0A0R4J1H6|A0A0R4J1H6_MOUSE;tr|E9QP99|E9QP99_MOUSE;sp|P55937|GOGA3_MOUSE	12;12;12;1	12;12;12;1	12;12;12;1	tr|A0A0R4J1H6|A0A0R4J1H6_MOUSE Golgin subfamily A member 3 OS=Mus musculus OX=10090 GN=Golga3 PE=1 SV=1;tr|E9QP99|E9QP99_MOUSE Golgin subfamily A member 3 OS=Mus musculus OX=10090 GN=Golga3 PE=1 SV=1;sp|P55937|GOGA3_MOUSE Golgin subfamily A member 3 OS=Mus	4	12	12	12	3	3	3	6	6	4	6	5	4	3	3	3	6	6	4	6	5	4	3	3	3	6	6	4	6	5	4	13.3	13.3	13.3	162.89	1447	1447;1487;1487;121	0	69.081	2.9	2.9	3.6	6.6	6.9
sp|P56135|ATPK_MOUSE;tr|F8WHP8|F8WHP8_MOUSE	sp|P56135|ATPK_MOUSE;tr|F8WHP8|F8WHP8_MOUSE	5;3	5;3	5;3	sp|P56135|ATPK_MOUSE ATP synthase subunit f, mitochondrial OS=Mus musculus OX=10090 GN=Atp5mf PE=1 SV=3;tr|F8WHP8|F8WHP8_MOUSE ATP synthase subunit f, mitochondrial OS=Mus musculus OX=10090 GN=Atp5j2 PE=1 SV=1	2	5	5	5	4	4	4	4	5	3	4	5	4	4	4	4	4	5	3	4	5	4	4	4	4	4	5	3	4	5	4	37.5	37.5	37.5	10.344	88	88;76	0	25.401	37.5	36.4	37.5	36.4	37.5
sp|P56212|ARP19_MOUSE;tr|E9Q827|E9Q827_MOUSE;tr|E9Q4B9|E9Q4B9_MOUSE;tr|E9PXD7|E9PXD7_MOUSE	sp|P56212|ARP19_MOUSE;tr|E9Q827|E9Q827_MOUSE;tr|E9Q4B9|E9Q4B9_MOUSE	5;5;3;2	5;5;3;2	4;4;2;2	sp|P56212|ARP19_MOUSE cAMP-regulated phosphoprotein 19 OS=Mus musculus OX=10090 GN=Arpp19 PE=1 SV=2;tr|E9Q827|E9Q827_MOUSE cAMP-regulated phosphoprotein 19 OS=Mus musculus OX=10090 GN=Arpp19 PE=1 SV=1;tr|E9Q4B9|E9Q4B9_MOUSE cAMP-regulated phosphoprotein 19	4	5	5	4	4	1	2	1	1	1	1	1	2	4	1	2	1	1	1	1	1	2	3	0	1	0	0	0	0	0	1	55.4	55.4	45.5	12.293	112	112;145;71;46	0	7.6097	55.4	9.8	40.2	9.8	9.8
sp|P56213|ALR_MOUSE	sp|P56213|ALR_MOUSE	1	1	1	sp|P56213|ALR_MOUSE FAD-linked sulfhydryl oxidase ALR OS=Mus musculus OX=10090 GN=Gfer PE=1 SV=2	1	1	1	1	1	0	0	0	1	0	0	0	0	1	0	0	0	1	0	0	0	0	1	0	0	0	1	0	0	0	0	6.1	6.1	6.1	22.876	198	198	0.00031646	4.0229	6.1	0	0	0	6.1
sp|P56376|ACYP1_MOUSE;tr|E9QJT5|E9QJT5_MOUSE	sp|P56376|ACYP1_MOUSE;tr|E9QJT5|E9QJT5_MOUSE	3;3	3;3	3;3	sp|P56376|ACYP1_MOUSE Acylphosphatase-1 OS=Mus musculus OX=10090 GN=Acyp1 PE=1 SV=2;tr|E9QJT5|E9QJT5_MOUSE Acylphosphatase OS=Mus musculus OX=10090 GN=Acyp1 PE=1 SV=1	2	3	3	3	1	2	1	0	2	2	2	1	2	1	2	1	0	2	2	2	1	2	1	2	1	0	2	2	2	1	2	35.4	35.4	35.4	11.241	99	99;157	0	6.9975	14.1	21.2	14.1	0	21.2
sp|P56382|ATP5E_MOUSE	sp|P56382|ATP5E_MOUSE	1	1	1	sp|P56382|ATP5E_MOUSE ATP synthase subunit epsilon, mitochondrial OS=Mus musculus OX=10090 GN=Atp5f1e PE=1 SV=2	1	1	1	1	1	0	0	0	0	0	0	1	0	1	0	0	0	0	0	0	1	0	1	0	0	0	0	0	0	1	0	25	25	25	5.8378	52	52	0.0098065	1.9179	25	0	0	0	0
sp|P56389|CDD_MOUSE	sp|P56389|CDD_MOUSE	2	2	2	sp|P56389|CDD_MOUSE Cytidine deaminase OS=Mus musculus OX=10090 GN=Cda PE=1 SV=2	1	2	2	2	0	2	0	1	0	0	0	1	0	0	2	0	1	0	0	0	1	0	0	2	0	1	0	0	0	1	0	20.5	20.5	20.5	16.131	146	146	0	4.9048	0	20.5	0	8.9	0
sp|P56390|CKS2_MOUSE	sp|P56390|CKS2_MOUSE	1	1	1	sp|P56390|CKS2_MOUSE Cyclin-dependent kinases regulatory subunit 2 OS=Mus musculus OX=10090 GN=Cks2 PE=1 SV=1	1	1	1	1	1	0	0	0	0	0	0	0	0	1	0	0	0	0	0	0	0	0	1	0	0	0	0	0	0	0	0	12.7	12.7	12.7	9.8742	79	79	0.0028458	2.6801	12.7	0	0	0	0
sp|P56391|CX6B1_MOUSE;tr|A0A140LIU3|A0A140LIU3_MOUSE	sp|P56391|CX6B1_MOUSE;tr|A0A140LIU3|A0A140LIU3_MOUSE	2;1	2;1	2;1	sp|P56391|CX6B1_MOUSE Cytochrome c oxidase subunit 6B1 OS=Mus musculus OX=10090 GN=Cox6b1 PE=1 SV=2;tr|A0A140LIU3|A0A140LIU3_MOUSE Cytochrome c oxidase subunit 6B1 OS=Mus musculus OX=10090 GN=Cox6b1 PE=1 SV=1	2	2	2	2	2	1	1	2	2	2	2	2	2	2	1	1	2	2	2	2	2	2	2	1	1	2	2	2	2	2	2	29.1	29.1	29.1	10.071	86	86;43	0	29.569	29.1	11.6	11.6	29.1	29.1
tr|G5E850|G5E850_MOUSE;sp|P56395|CYB5_MOUSE;tr|E0CY88|E0CY88_MOUSE	tr|G5E850|G5E850_MOUSE;sp|P56395|CYB5_MOUSE	9;9;3	9;9;3	9;9;3	tr|G5E850|G5E850_MOUSE Cytochrome b-5, isoform CRA_a OS=Mus musculus OX=10090 GN=Cyb5a PE=1 SV=1;sp|P56395|CYB5_MOUSE Cytochrome b5 OS=Mus musculus OX=10090 GN=Cyb5a PE=1 SV=2	3	9	9	9	8	4	7	3	5	4	4	6	4	8	4	7	3	5	4	4	6	4	8	4	7	3	5	4	4	6	4	84.7	84.7	84.7	11.142	98	98;134;110	0	161.1	84.7	56.1	84.7	42.9	65.3
tr|Q3U4W8|Q3U4W8_MOUSE;sp|P56399|UBP5_MOUSE;tr|D3Z4K7|D3Z4K7_MOUSE;tr|D3YYA5|D3YYA5_MOUSE	tr|Q3U4W8|Q3U4W8_MOUSE;sp|P56399|UBP5_MOUSE	17;17;7;3	17;17;7;3	17;17;7;3	tr|Q3U4W8|Q3U4W8_MOUSE Ubiquitin carboxyl-terminal hydrolase OS=Mus musculus OX=10090 GN=Usp5 PE=1 SV=1;sp|P56399|UBP5_MOUSE Ubiquitin carboxyl-terminal hydrolase 5 OS=Mus musculus OX=10090 GN=Usp5 PE=1 SV=1	4	17	17	17	11	9	12	10	10	9	11	11	11	11	9	12	10	10	9	11	11	11	11	9	12	10	10	9	11	11	11	35.4	35.4	35.4	93.354	835	835;858;303;209	0	178.15	25.1	19.4	28.6	20.1	23.7
sp|P56480|ATPB_MOUSE	sp|P56480|ATPB_MOUSE	36	36	36	sp|P56480|ATPB_MOUSE ATP synthase subunit beta, mitochondrial OS=Mus musculus OX=10090 GN=Atp5f1b PE=1 SV=2	1	36	36	36	31	23	33	25	28	28	24	27	22	31	23	33	25	28	28	24	27	22	31	23	33	25	28	28	24	27	22	68.1	68.1	68.1	56.3	529	529	0	323.31	63.5	63.7	68.1	62.6	65.6
sp|P56564|EAA1_MOUSE	sp|P56564|EAA1_MOUSE	3	3	3	sp|P56564|EAA1_MOUSE Excitatory amino acid transporter 1 OS=Mus musculus OX=10090 GN=Slc1a3 PE=1 SV=2	1	3	3	3	0	2	0	1	0	0	1	1	1	0	2	0	1	0	0	1	1	1	0	2	0	1	0	0	1	1	1	7	7	7	59.622	543	543	0	15.725	0	3.3	0	2.8	0
sp|P56812|PDCD5_MOUSE;tr|D3Z7Q5|D3Z7Q5_MOUSE	sp|P56812|PDCD5_MOUSE;tr|D3Z7Q5|D3Z7Q5_MOUSE	7;4	7;4	7;4	sp|P56812|PDCD5_MOUSE Programmed cell death protein 5 OS=Mus musculus OX=10090 GN=Pdcd5 PE=1 SV=3;tr|D3Z7Q5|D3Z7Q5_MOUSE Programmed cell death protein 5 OS=Mus musculus OX=10090 GN=Pdcd5 PE=1 SV=1	2	7	7	7	6	4	6	3	4	4	3	3	4	6	4	6	3	4	4	3	3	4	6	4	6	3	4	4	3	3	4	59.5	59.5	59.5	14.275	126	126;205	0	55.168	57.9	36.5	43.7	27.8	36.5
sp|P56873|SSA27_MOUSE;tr|E0CYU9|E0CYU9_MOUSE	sp|P56873|SSA27_MOUSE;tr|E0CYU9|E0CYU9_MOUSE	2;1	2;1	2;1	sp|P56873|SSA27_MOUSE Sjoegren syndrome/scleroderma autoantigen 1 homolog OS=Mus musculus OX=10090 GN=Sssca1 PE=1 SV=1;tr|E0CYU9|E0CYU9_MOUSE Sjoegren syndrome/scleroderma autoantigen 1 homolog OS=Mus musculus OX=10090 GN=Sssca1 PE=1 SV=1	2	2	2	2	1	2	1	2	2	1	2	2	1	1	2	1	2	2	1	2	2	1	1	2	1	2	2	1	2	2	1	17.6	17.6	17.6	21.336	199	199;88	0	7.9983	4	17.6	4	17.6	17.6
tr|G3UXT7|G3UXT7_MOUSE;tr|Q8CFQ9|Q8CFQ9_MOUSE;sp|P56959|FUS_MOUSE;tr|G3UZD2|G3UZD2_MOUSE;tr|Q91VQ2|Q91VQ2_MOUSE	tr|G3UXT7|G3UXT7_MOUSE;tr|Q8CFQ9|Q8CFQ9_MOUSE;sp|P56959|FUS_MOUSE	11;11;11;1;1	11;11;11;1;1	9;9;9;1;1	tr|G3UXT7|G3UXT7_MOUSE RNA-binding protein FUS (Fragment) OS=Mus musculus OX=10090 GN=Fus PE=1 SV=1;tr|Q8CFQ9|Q8CFQ9_MOUSE Fusion, derived from t(1216) malignant liposarcoma (Human) OS=Mus musculus OX=10090 GN=Fus PE=1 SV=1;sp|P56959|FUS_MOUSE RNA-binding	5	11	11	9	11	6	9	5	8	3	7	8	7	11	6	9	5	8	3	7	8	7	9	4	7	3	6	2	5	6	5	61.5	61.5	61.5	13.897	130	130;517;518;104;280	0	149.11	61.5	37.7	43.1	34.6	43.1
sp|P56960|EXOSX_MOUSE;tr|Q8K366|Q8K366_MOUSE;tr|F6VYQ6|F6VYQ6_MOUSE	sp|P56960|EXOSX_MOUSE;tr|Q8K366|Q8K366_MOUSE;tr|F6VYQ6|F6VYQ6_MOUSE	5;5;4	5;5;4	5;5;4	sp|P56960|EXOSX_MOUSE Exosome component 10 OS=Mus musculus OX=10090 GN=Exosc10 PE=1 SV=2;tr|Q8K366|Q8K366_MOUSE Exosc10 protein OS=Mus musculus OX=10090 GN=Exosc10 PE=1 SV=1;tr|F6VYQ6|F6VYQ6_MOUSE Exosome component 10 OS=Mus musculus OX=10090 GN=Exosc10 PE	3	5	5	5	1	1	2	2	0	1	1	2	0	1	1	2	2	0	1	1	2	0	1	1	2	2	0	1	1	2	0	8.9	8.9	8.9	100.94	887	887;862;618	0	13.664	3	1.6	2.8	3	0
sp|P57716|NICA_MOUSE	sp|P57716|NICA_MOUSE	5	5	5	sp|P57716|NICA_MOUSE Nicastrin OS=Mus musculus OX=10090 GN=Ncstn PE=1 SV=3	1	5	5	5	1	4	1	4	2	1	4	2	2	1	4	1	4	2	1	4	2	2	1	4	1	4	2	1	4	2	2	8.2	8.2	8.2	78.491	708	708	0	15.173	2	7.1	1.7	7.1	3.2
sp|P57722|PCBP3_MOUSE;tr|G3UYM5|G3UYM5_MOUSE;tr|E9Q7D8|E9Q7D8_MOUSE	sp|P57722|PCBP3_MOUSE;tr|G3UYM5|G3UYM5_MOUSE;tr|E9Q7D8|E9Q7D8_MOUSE	2;1;1	1;1;0	1;1;0	sp|P57722|PCBP3_MOUSE Poly(rC)-binding protein 3 OS=Mus musculus OX=10090 GN=Pcbp3 PE=1 SV=3;tr|G3UYM5|G3UYM5_MOUSE Poly(rC)-binding protein 3 (Fragment) OS=Mus musculus OX=10090 GN=Pcbp3 PE=1 SV=1;tr|E9Q7D8|E9Q7D8_MOUSE Poly(rC)-binding protein 3 OS=Mus m	3	2	1	1	2	1	1	1	1	1	1	1	1	1	0	0	0	0	0	0	0	0	1	0	0	0	0	0	0	0	0	11.1	5.7	5.7	39.294	371	371;161;226	0	7.3177	11.1	5.4	5.4	5.4	5.4
sp|P57746|VATD_MOUSE	sp|P57746|VATD_MOUSE	7	7	7	sp|P57746|VATD_MOUSE V-type proton ATPase subunit D OS=Mus musculus OX=10090 GN=Atp6v1d PE=1 SV=1	1	7	7	7	1	3	2	1	2	1	3	2	2	1	3	2	1	2	1	3	2	2	1	3	2	1	2	1	3	2	2	24.3	24.3	24.3	28.369	247	247	0	24.754	6.5	20.2	6.9	6.5	11.3
sp|P57759|ERP29_MOUSE;tr|F8WJI4|F8WJI4_MOUSE;tr|F8WIM7|F8WIM7_MOUSE;tr|D6RG87|D6RG87_MOUSE	sp|P57759|ERP29_MOUSE	8;1;1;1	8;1;1;1	8;1;1;1	sp|P57759|ERP29_MOUSE Endoplasmic reticulum resident protein 29 OS=Mus musculus OX=10090 GN=Erp29 PE=1 SV=2	4	8	8	8	7	5	8	5	5	4	5	6	4	7	5	8	5	5	4	5	6	4	7	5	8	5	5	4	5	6	4	30.9	30.9	30.9	28.823	262	262;55;57;95	0	35.712	30.9	21.4	30.9	23.7	23.7
sp|P57780|ACTN4_MOUSE;tr|A0A1L1SV25|A0A1L1SV25_MOUSE;tr|E9Q2W9|E9Q2W9_MOUSE;tr|A0A1L1SVJ6|A0A1L1SVJ6_MOUSE;tr|D3Z0L8|D3Z0L8_MOUSE;tr|D3Z761|D3Z761_MOUSE;tr|Q91ZE6|Q91ZE6_MOUSE;tr|E9PX29|E9PX29_MOUSE	sp|P57780|ACTN4_MOUSE;tr|A0A1L1SV25|A0A1L1SV25_MOUSE;tr|E9Q2W9|E9Q2W9_MOUSE	58;58;36;17;13;6;1;1	58;58;36;17;13;6;1;1	40;40;21;15;10;4;1;1	sp|P57780|ACTN4_MOUSE Alpha-actinin-4 OS=Mus musculus OX=10090 GN=Actn4 PE=1 SV=1;tr|A0A1L1SV25|A0A1L1SV25_MOUSE Alpha-actinin-4 OS=Mus musculus OX=10090 GN=Actn4 PE=1 SV=1;tr|E9Q2W9|E9Q2W9_MOUSE Alpha-actinin-4 (Fragment) OS=Mus musculus OX=10090 GN=Actn4	8	58	58	40	43	35	39	37	37	31	38	45	37	43	35	39	37	37	31	38	45	37	29	24	31	25	28	23	26	30	25	62.7	62.7	46.4	104.98	912	912;932;518;323;206;133;2555;2561	0	323.31	51.6	48.2	49.6	51	51.1
sp|P57784|RU2A_MOUSE;tr|G5E883|G5E883_MOUSE;tr|A0A0U1RNZ6|A0A0U1RNZ6_MOUSE	sp|P57784|RU2A_MOUSE;tr|G5E883|G5E883_MOUSE	10;5;1	10;5;1	10;5;1	sp|P57784|RU2A_MOUSE U2 small nuclear ribonucleoprotein A OS=Mus musculus OX=10090 GN=Snrpa1 PE=1 SV=2;tr|G5E883|G5E883_MOUSE Small nuclear ribonucleoprotein polypeptide A, isoform CRA_a OS=Mus musculus OX=10090 GN=Snrpa1 PE=1 SV=1	3	10	10	10	5	8	6	3	4	2	7	4	4	5	8	6	3	4	2	7	4	4	5	8	6	3	4	2	7	4	4	42	42	42	28.357	255	255;154;101	0	136.46	22	40	33.7	12.9	17.3
tr|E9PZ69|E9PZ69_MOUSE;sp|P58021|TM9S2_MOUSE	tr|E9PZ69|E9PZ69_MOUSE;sp|P58021|TM9S2_MOUSE	2;2	2;2	2;2	tr|E9PZ69|E9PZ69_MOUSE Transmembrane 9 superfamily member OS=Mus musculus OX=10090 GN=Tm9sf2 PE=1 SV=1;sp|P58021|TM9S2_MOUSE Transmembrane 9 superfamily member 2 OS=Mus musculus OX=10090 GN=Tm9sf2 PE=1 SV=1	2	2	2	2	0	1	0	2	1	1	1	1	1	0	1	0	2	1	1	1	1	1	0	1	0	2	1	1	1	1	1	6.2	6.2	6.2	56.322	497	497;662	0	6.1339	0	2.8	0	6.2	2.8
sp|P58044|IDI1_MOUSE;tr|G3XA48|G3XA48_MOUSE;tr|H3BLF8|H3BLF8_MOUSE;tr|H3BLP1|H3BLP1_MOUSE;tr|H3BKD7|H3BKD7_MOUSE	sp|P58044|IDI1_MOUSE;tr|G3XA48|G3XA48_MOUSE;tr|H3BLF8|H3BLF8_MOUSE	4;4;3;1;1	4;4;3;1;1	4;4;3;1;1	sp|P58044|IDI1_MOUSE Isopentenyl-diphosphate Delta-isomerase 1 OS=Mus musculus OX=10090 GN=Idi1 PE=1 SV=1;tr|G3XA48|G3XA48_MOUSE Isopentenyl-diphosphate Delta-isomerase 1 OS=Mus musculus OX=10090 GN=Idi1 PE=1 SV=1;tr|H3BLF8|H3BLF8_MOUSE Isopentenyl-diphosp	5	4	4	4	1	3	1	3	3	2	3	4	2	1	3	1	3	3	2	3	4	2	1	3	1	3	3	2	3	4	2	20.7	20.7	20.7	26.289	227	227;283;163;146;163	0	38.568	5.3	15	5.3	15	15
tr|D3YVZ9|D3YVZ9_MOUSE;sp|P58059|RT21_MOUSE	tr|D3YVZ9|D3YVZ9_MOUSE;sp|P58059|RT21_MOUSE	1;1	1;1	1;1	tr|D3YVZ9|D3YVZ9_MOUSE 28S ribosomal protein S21, mitochondrial (Fragment) OS=Mus musculus OX=10090 GN=Mrps21 PE=1 SV=1;sp|P58059|RT21_MOUSE 28S ribosomal protein S21, mitochondrial OS=Mus musculus OX=10090 GN=Mrps21 PE=1 SV=1	2	1	1	1	0	1	0	0	0	0	0	0	0	0	1	0	0	0	0	0	0	0	0	1	0	0	0	0	0	0	0	29.5	29.5	29.5	5.1089	44	44;87	0.0036507	2.485	0	29.5	0	0	0
sp|P58064|RT06_MOUSE	sp|P58064|RT06_MOUSE	1	1	1	sp|P58064|RT06_MOUSE 28S ribosomal protein S6, mitochondrial OS=Mus musculus OX=10090 GN=Mrps6 PE=1 SV=3	1	1	1	1	0	1	0	0	0	0	1	0	0	0	1	0	0	0	0	1	0	0	0	1	0	0	0	0	1	0	0	8.8	8.8	8.8	14.308	125	125	0.0022877	2.7667	0	8.8	0	0	0
sp|P58252|EF2_MOUSE	sp|P58252|EF2_MOUSE	39	39	39	sp|P58252|EF2_MOUSE Elongation factor 2 OS=Mus musculus OX=10090 GN=Eef2 PE=1 SV=2	1	39	39	39	26	25	23	16	23	16	24	27	22	26	25	23	16	23	16	24	27	22	26	25	23	16	23	16	24	27	22	40.9	40.9	40.9	95.313	858	858	0	323.31	24.4	34.6	23.8	20.6	25.3
sp|P58281|OPA1_MOUSE;tr|H7BX01|H7BX01_MOUSE;tr|E0CXD1|E0CXD1_MOUSE;tr|F6U775|F6U775_MOUSE	sp|P58281|OPA1_MOUSE;tr|H7BX01|H7BX01_MOUSE;tr|E0CXD1|E0CXD1_MOUSE	17;17;14;6	17;17;14;6	17;17;14;6	sp|P58281|OPA1_MOUSE Dynamin-like 120 kDa protein, mitochondrial OS=Mus musculus OX=10090 GN=Opa1 PE=1 SV=1;tr|H7BX01|H7BX01_MOUSE Dynamin-like 120 kDa protein, mitochondrial OS=Mus musculus OX=10090 GN=Opa1 PE=1 SV=1;tr|E0CXD1|E0CXD1_MOUSE Dynamin-like 12	4	17	17	17	5	6	4	7	7	4	6	3	6	5	6	4	7	7	4	6	3	6	5	6	4	7	7	4	6	3	6	19.9	19.9	19.9	111.34	960	960;978;692;296	0	77.887	7.7	9.2	7.7	9.6	11
sp|P58389|PTPA_MOUSE;tr|B7ZDE0|B7ZDE0_MOUSE;tr|A2AWF0|A2AWF0_MOUSE;tr|A2AWE9|A2AWE9_MOUSE	sp|P58389|PTPA_MOUSE	4;1;1;1	4;1;1;1	4;1;1;1	sp|P58389|PTPA_MOUSE Serine/threonine-protein phosphatase 2A activator OS=Mus musculus OX=10090 GN=Ptpa PE=1 SV=1	4	4	4	4	0	3	0	3	1	0	3	3	1	0	3	0	3	1	0	3	3	1	0	3	0	3	1	0	3	3	1	20.1	20.1	20.1	36.71	323	323;61;104;281	0	26.236	0	17	0	16.1	9
sp|P58501|PAXB1_MOUSE	sp|P58501|PAXB1_MOUSE	1	1	1	sp|P58501|PAXB1_MOUSE PAX3- and PAX7-binding protein 1 OS=Mus musculus OX=10090 GN=Paxbp1 PE=1 SV=3	1	1	1	1	0	1	0	0	0	0	0	0	0	0	1	0	0	0	0	0	0	0	0	1	0	0	0	0	0	0	0	1.3	1.3	1.3	104.83	919	919	0.0091373	1.9935	0	1.3	0	0	0
sp|P58710|GGLO_MOUSE	sp|P58710|GGLO_MOUSE	1	1	1	sp|P58710|GGLO_MOUSE L-gulonolactone oxidase OS=Mus musculus OX=10090 GN=Gulo PE=1 SV=3	1	1	1	1	0	0	1	1	0	1	0	1	1	0	0	1	1	0	1	0	1	1	0	0	1	1	0	1	0	1	1	1.6	1.6	1.6	50.478	440	440	0.0091472	2.0045	0	0	1.6	1.6	0
sp|P58742|AAAS_MOUSE;tr|A0A2R8VI45|A0A2R8VI45_MOUSE;tr|A0A2R8VHX3|A0A2R8VHX3_MOUSE;tr|A0A2R8VI65|A0A2R8VI65_MOUSE	sp|P58742|AAAS_MOUSE	4;1;1;1	4;1;1;1	4;1;1;1	sp|P58742|AAAS_MOUSE Aladin OS=Mus musculus OX=10090 GN=Aaas PE=1 SV=1	4	4	4	4	0	1	0	3	0	0	1	1	0	0	1	0	3	0	0	1	1	0	0	1	0	3	0	0	1	1	0	11	11	11	59.43	546	546;147;183;299	0	9.2772	0	2.4	0	8.6	0
sp|P58771|TPM1_MOUSE;tr|Q8BSH3|Q8BSH3_MOUSE;tr|E9Q452|E9Q452_MOUSE;tr|Q8BP43|Q8BP43_MOUSE;tr|E9Q454|E9Q454_MOUSE;tr|S4R2U0|S4R2U0_MOUSE	sp|P58771|TPM1_MOUSE;tr|Q8BSH3|Q8BSH3_MOUSE;tr|E9Q452|E9Q452_MOUSE;tr|Q8BP43|Q8BP43_MOUSE;tr|E9Q454|E9Q454_MOUSE;tr|S4R2U0|S4R2U0_MOUSE	30;29;28;28;28;18	20;19;18;18;18;9	0;0;0;0;0;0	sp|P58771|TPM1_MOUSE Tropomyosin alpha-1 chain OS=Mus musculus OX=10090 GN=Tpm1 PE=1 SV=1;tr|Q8BSH3|Q8BSH3_MOUSE Tropomyosin alpha-1 chain OS=Mus musculus OX=10090 GN=Tpm1 PE=1 SV=1;tr|E9Q452|E9Q452_MOUSE Tropomyosin alpha-1 chain OS=Mus musculus OX=10090	6	30	20	0	22	15	20	14	17	15	17	21	16	13	10	12	8	11	9	11	13	11	0	0	0	0	0	0	0	0	0	73.6	57.7	0	32.68	284	284;284;281;284;287;157	0	302.27	50.4	34.2	46.5	26.1	40.8
sp|P58871|TB182_MOUSE;tr|Z4YJL4|Z4YJL4_MOUSE	sp|P58871|TB182_MOUSE;tr|Z4YJL4|Z4YJL4_MOUSE	40;28	40;28	40;28	sp|P58871|TB182_MOUSE 182 kDa tankyrase-1-binding protein OS=Mus musculus OX=10090 GN=Tnks1bp1 PE=1 SV=2;tr|Z4YJL4|Z4YJL4_MOUSE 182 kDa tankyrase-1-binding protein OS=Mus musculus OX=10090 GN=Tnks1bp1 PE=1 SV=1	2	40	40	40	24	20	23	17	21	13	19	22	21	24	20	23	17	21	13	19	22	21	24	20	23	17	21	13	19	22	21	36.2	36.2	36.2	181.82	1720	1720;1058	0	262.63	24	20	22.1	17.3	20.1
sp|P59016|VP33B_MOUSE;tr|S4R227|S4R227_MOUSE;tr|S4R1H4|S4R1H4_MOUSE	sp|P59016|VP33B_MOUSE;tr|S4R227|S4R227_MOUSE;tr|S4R1H4|S4R1H4_MOUSE	2;1;1	2;1;1	2;1;1	sp|P59016|VP33B_MOUSE Vacuolar protein sorting-associated protein 33B OS=Mus musculus OX=10090 GN=Vps33b PE=1 SV=1;tr|S4R227|S4R227_MOUSE Vacuolar protein sorting-associated protein 33B OS=Mus musculus OX=10090 GN=Vps33b PE=1 SV=1;tr|S4R1H4|S4R1H4_MOUSE Va	3	2	2	2	0	0	0	0	0	0	1	1	0	0	0	0	0	0	0	1	1	0	0	0	0	0	0	0	1	1	0	4.5	4.5	4.5	70.525	617	617;80;143	0.0091324	1.9892	0	0	0	0	0
sp|P59017|B2L13_MOUSE	sp|P59017|B2L13_MOUSE	5	5	5	sp|P59017|B2L13_MOUSE Bcl-2-like protein 13 OS=Mus musculus OX=10090 GN=Bcl2l13 PE=1 SV=2	1	5	5	5	4	1	2	1	1	2	3	3	3	4	1	2	1	1	2	3	3	3	4	1	2	1	1	2	3	3	3	24.2	24.2	24.2	46.719	434	434	0	26.824	18.4	2.5	10.1	3.7	3.7
tr|A0A0R4J1D0|A0A0R4J1D0_MOUSE;sp|P59108|CPNE2_MOUSE	tr|A0A0R4J1D0|A0A0R4J1D0_MOUSE;sp|P59108|CPNE2_MOUSE	2;2	1;1	1;1	tr|A0A0R4J1D0|A0A0R4J1D0_MOUSE Copine-2 OS=Mus musculus OX=10090 GN=Cpne2 PE=1 SV=1;sp|P59108|CPNE2_MOUSE Copine-2 OS=Mus musculus OX=10090 GN=Cpne2 PE=1 SV=1	2	2	1	1	2	2	2	2	2	2	2	2	2	1	1	1	1	1	1	1	1	1	1	1	1	1	1	1	1	1	1	4.4	2.7	2.7	60.907	547	547;548	0	6.7649	4.4	4.4	4.4	4.4	4.4
sp|P59222|SREC2_MOUSE	sp|P59222|SREC2_MOUSE	1	1	1	sp|P59222|SREC2_MOUSE Scavenger receptor class F member 2 OS=Mus musculus OX=10090 GN=Scarf2 PE=1 SV=1	1	1	1	1	1	1	1	1	0	0	1	0	1	1	1	1	1	0	0	1	0	1	1	1	1	1	0	0	1	0	1	1.7	1.7	1.7	87.87	833	833	0.00091324	3.5348	1.7	1.7	1.7	1.7	0
sp|P59235|NUP43_MOUSE	sp|P59235|NUP43_MOUSE	4	4	4	sp|P59235|NUP43_MOUSE Nucleoporin Nup43 OS=Mus musculus OX=10090 GN=Nup43 PE=1 SV=2	1	4	4	4	2	2	2	2	2	2	2	2	2	2	2	2	2	2	2	2	2	2	2	2	2	2	2	2	2	2	2	12.6	12.6	12.6	41.989	380	380	0	22.742	7.1	8.2	7.1	7.1	4.5
sp|P59325|IF5_MOUSE;tr|Q8BVV6|Q8BVV6_MOUSE;tr|A0A1Y7VKT5|A0A1Y7VKT5_MOUSE;tr|A0A1Y7VLQ0|A0A1Y7VLQ0_MOUSE;tr|A0A1Y7VNP4|A0A1Y7VNP4_MOUSE;tr|A0A1Y7VJG2|A0A1Y7VJG2_MOUSE	sp|P59325|IF5_MOUSE;tr|Q8BVV6|Q8BVV6_MOUSE	7;5;3;1;1;1	7;5;3;1;1;1	7;5;3;1;1;1	sp|P59325|IF5_MOUSE Eukaryotic translation initiation factor 5 OS=Mus musculus OX=10090 GN=Eif5 PE=1 SV=1;tr|Q8BVV6|Q8BVV6_MOUSE Eukaryotic translation initiation factor 5 OS=Mus musculus OX=10090 GN=Eif5 PE=1 SV=1	6	7	7	7	4	5	4	3	1	1	2	3	2	4	5	4	3	1	1	2	3	2	4	5	4	3	1	1	2	3	2	14.9	14.9	14.9	48.968	429	429;375;36;53;146;159	0	19.539	11.2	11.4	11.2	7.9	2.1
sp|P59326|YTHD1_MOUSE;tr|A2AWN8|A2AWN8_MOUSE	sp|P59326|YTHD1_MOUSE;tr|A2AWN8|A2AWN8_MOUSE	3;3	2;2	2;2	sp|P59326|YTHD1_MOUSE YTH domain-containing family protein 1 OS=Mus musculus OX=10090 GN=Ythdf1 PE=1 SV=1;tr|A2AWN8|A2AWN8_MOUSE YTH domain family 1, isoform CRA_a OS=Mus musculus OX=10090 GN=Ythdf1 PE=1 SV=1	2	3	2	2	2	1	1	1	1	1	0	1	1	1	1	1	1	1	0	0	1	1	1	1	1	1	1	0	0	1	1	7.9	5.4	5.4	60.878	559	559;586	0	10.291	5.2	2.7	2.7	2.7	2.7
tr|A0A1W2P7L7|A0A1W2P7L7_MOUSE;sp|P59708|SF3B6_MOUSE	tr|A0A1W2P7L7|A0A1W2P7L7_MOUSE;sp|P59708|SF3B6_MOUSE	4;4	4;4	4;4	tr|A0A1W2P7L7|A0A1W2P7L7_MOUSE Splicing factor 3B subunit 6 (Fragment) OS=Mus musculus OX=10090 GN=Sf3b6 PE=1 SV=1;sp|P59708|SF3B6_MOUSE Splicing factor 3B subunit 6 OS=Mus musculus OX=10090 GN=Sf3b6 PE=1 SV=1	2	4	4	4	3	1	1	2	2	2	2	1	1	3	1	1	2	2	2	2	1	1	3	1	1	2	2	2	2	1	1	32.4	32.4	32.4	13.037	111	111;125	0	10.357	27.9	10.8	15.3	23.4	23.4
sp|P59997|KDM2A_MOUSE;tr|F6YRW4|F6YRW4_MOUSE;tr|A0A087WP68|A0A087WP68_MOUSE	sp|P59997|KDM2A_MOUSE;tr|F6YRW4|F6YRW4_MOUSE	3;3;1	3;3;1	3;3;1	sp|P59997|KDM2A_MOUSE Lysine-specific demethylase 2A OS=Mus musculus OX=10090 GN=Kdm2a PE=1 SV=2;tr|F6YRW4|F6YRW4_MOUSE F-box and leucine-rich repeat protein 11 OS=Mus musculus OX=10090 GN=Kdm2a PE=1 SV=2	3	3	3	3	0	2	0	0	0	0	2	1	0	0	2	0	0	0	0	2	1	0	0	2	0	0	0	0	2	1	0	4.1	4.1	4.1	132.68	1161	1161;1161;494	0	4.7644	0	2.4	0	0	0
sp|P59999|ARPC4_MOUSE;tr|Q3TX55|Q3TX55_MOUSE;tr|E9PWA7|E9PWA7_MOUSE	sp|P59999|ARPC4_MOUSE;tr|Q3TX55|Q3TX55_MOUSE;tr|E9PWA7|E9PWA7_MOUSE	5;3;3	5;3;3	5;3;3	sp|P59999|ARPC4_MOUSE Actin-related protein 2/3 complex subunit 4 OS=Mus musculus OX=10090 GN=Arpc4 PE=1 SV=3;tr|Q3TX55|Q3TX55_MOUSE Actin-related protein 2/3 complex subunit 4 OS=Mus musculus OX=10090 GN=Arpc4 PE=1 SV=1;tr|E9PWA7|E9PWA7_MOUSE Actin-relate	3	5	5	5	3	4	3	3	3	0	3	3	4	3	4	3	3	3	0	3	3	4	3	4	3	3	3	0	3	3	4	24.4	24.4	24.4	19.667	168	168;78;91	0	21.601	19.6	23.2	19.6	18.5	18.5
sp|P60060|SC61G_MOUSE;tr|G3UWH0|G3UWH0_MOUSE	sp|P60060|SC61G_MOUSE	3;1	3;1	3;1	sp|P60060|SC61G_MOUSE Protein transport protein Sec61 subunit gamma OS=Mus musculus OX=10090 GN=Sec61g PE=3 SV=1	2	3	3	3	2	2	2	1	2	2	1	1	1	2	2	2	1	2	2	1	1	1	2	2	2	1	2	2	1	1	1	42.6	42.6	42.6	7.7412	68	68;100	0	26.139	23.5	36.8	23.5	17.6	23.5
sp|P60122|RUVB1_MOUSE;tr|D3YW60|D3YW60_MOUSE	sp|P60122|RUVB1_MOUSE	15;6	15;6	15;6	sp|P60122|RUVB1_MOUSE RuvB-like 1 OS=Mus musculus OX=10090 GN=Ruvbl1 PE=1 SV=1	2	15	15	15	12	9	9	8	11	8	9	13	10	12	9	9	8	11	8	9	13	10	12	9	9	8	11	8	9	13	10	44.3	44.3	44.3	50.213	456	456;134	0	181.56	37.3	33.1	30.7	30.7	36
sp|P60229|EIF3E_MOUSE	sp|P60229|EIF3E_MOUSE	13	13	13	sp|P60229|EIF3E_MOUSE Eukaryotic translation initiation factor 3 subunit E OS=Mus musculus OX=10090 GN=Eif3e PE=1 SV=1	1	13	13	13	3	6	1	6	5	3	5	8	7	3	6	1	6	5	3	5	8	7	3	6	1	6	5	3	5	8	7	32.6	32.6	32.6	52.22	445	445	0	76.758	8.1	16.6	4.3	19.8	16.6
sp|P60334|CDO1_MOUSE	sp|P60334|CDO1_MOUSE	1	1	1	sp|P60334|CDO1_MOUSE Cysteine dioxygenase type 1 OS=Mus musculus OX=10090 GN=Cdo1 PE=1 SV=1	1	1	1	1	1	0	1	1	1	1	1	1	1	1	0	1	1	1	1	1	1	1	1	0	1	1	1	1	1	1	1	3.5	3.5	3.5	23.026	200	200	0.009893	1.9584	3.5	0	3.5	3.5	3.5
sp|P60335|PCBP1_MOUSE	sp|P60335|PCBP1_MOUSE	7	7	5	sp|P60335|PCBP1_MOUSE Poly(rC)-binding protein 1 OS=Mus musculus OX=10090 GN=Pcbp1 PE=1 SV=1	1	7	7	5	3	5	4	6	3	5	6	4	6	3	5	4	6	3	5	6	4	6	2	4	3	4	2	4	4	3	4	35.7	35.7	30.1	37.497	356	356	0	187.37	18.5	30.9	23.3	30.9	18.5
sp|P60605|UB2G2_MOUSE	sp|P60605|UB2G2_MOUSE	1	1	1	sp|P60605|UB2G2_MOUSE Ubiquitin-conjugating enzyme E2 G2 OS=Mus musculus OX=10090 GN=Ube2g2 PE=1 SV=1	1	1	1	1	0	1	0	1	1	1	1	1	1	0	1	0	1	1	1	1	1	1	0	1	0	1	1	1	1	1	1	14.5	14.5	14.5	18.566	165	165	0	4.7565	0	14.5	0	14.5	14.5
sp|P60670|NPL4_MOUSE	sp|P60670|NPL4_MOUSE	8	8	8	sp|P60670|NPL4_MOUSE Nuclear protein localization protein 4 homolog OS=Mus musculus OX=10090 GN=Nploc4 PE=1 SV=3	1	8	8	8	0	5	1	3	3	1	2	3	4	0	5	1	3	3	1	2	3	4	0	5	1	3	3	1	2	3	4	19.4	19.4	19.4	68.016	608	608	0	26.058	0	14.6	2.3	6.4	7.1
sp|P63260|ACTG_MOUSE;sp|P60710|ACTB_MOUSE;tr|E9Q5F4|E9Q5F4_MOUSE;tr|G3UZ07|G3UZ07_MOUSE;tr|E9Q1F2|E9Q1F2_MOUSE;tr|G3UYG0|G3UYG0_MOUSE;tr|E9Q606|E9Q606_MOUSE;tr|B1ATY1|B1ATY1_MOUSE;tr|F8WGM8|F8WGM8_MOUSE;tr|E9Q2D1|E9Q2D1_MOUSE;tr|F6WX90|F6WX90_MOUSE;tr|V9GXQ2|V9GXQ2_MOUSE;tr|E9Q3M9|E9Q3M9_MOUSE	sp|P63260|ACTG_MOUSE;sp|P60710|ACTB_MOUSE;tr|E9Q5F4|E9Q5F4_MOUSE;tr|G3UZ07|G3UZ07_MOUSE;tr|E9Q1F2|E9Q1F2_MOUSE	35;35;25;23;23;14;14;12;8;3;2;2;1	35;35;25;23;23;14;14;12;8;3;2;2;1	13;13;9;9;7;6;6;4;4;0;0;0;0	sp|P63260|ACTG_MOUSE Actin, cytoplasmic 2 OS=Mus musculus OX=10090 GN=Actg1 PE=1 SV=1;sp|P60710|ACTB_MOUSE Actin, cytoplasmic 1 OS=Mus musculus OX=10090 GN=Actb PE=1 SV=1;tr|E9Q5F4|E9Q5F4_MOUSE Actin, cytoplasmic 1 (Fragment) OS=Mus musculus OX=10090 GN=Ac	13	35	35	13	29	19	28	16	21	16	18	23	19	29	19	28	16	21	16	18	23	19	10	6	11	6	9	6	6	8	7	62.9	62.9	28	41.792	375	375;375;265;268;295;132;150;153;105;108;43;156;1175	0	323.31	59.5	56.5	60	49.9	57.1
tr|A0A087WQB0|A0A087WQB0_MOUSE;sp|P60762|MO4L1_MOUSE	tr|A0A087WQB0|A0A087WQB0_MOUSE;sp|P60762|MO4L1_MOUSE	1;1	1;1	1;1	tr|A0A087WQB0|A0A087WQB0_MOUSE Mortality factor 4-like protein 1 OS=Mus musculus OX=10090 GN=Morf4l1 PE=1 SV=1;sp|P60762|MO4L1_MOUSE Mortality factor 4-like protein 1 OS=Mus musculus OX=10090 GN=Morf4l1 PE=1 SV=2	2	1	1	1	0	0	0	1	0	0	1	1	0	0	0	0	1	0	0	1	1	0	0	0	0	1	0	0	1	1	0	4.7	4.7	4.7	34.343	296	296;362	0.00088339	3.1116	0	0	0	4.7	0
sp|P60766|CDC42_MOUSE	sp|P60766|CDC42_MOUSE	5	5	5	sp|P60766|CDC42_MOUSE Cell division control protein 42 homolog OS=Mus musculus OX=10090 GN=Cdc42 PE=1 SV=2	1	5	5	5	4	3	4	4	3	3	3	4	2	4	3	4	4	3	3	3	4	2	4	3	4	4	3	3	3	4	2	22	22	22	21.258	191	191	0	64.495	21.5	19.9	21.5	22	21.5
sp|P60824|CIRBP_MOUSE;tr|D3YU80|D3YU80_MOUSE;tr|K4DI65|K4DI65_MOUSE	sp|P60824|CIRBP_MOUSE;tr|D3YU80|D3YU80_MOUSE;tr|K4DI65|K4DI65_MOUSE	7;5;5	7;5;5	7;5;5	sp|P60824|CIRBP_MOUSE Cold-inducible RNA-binding protein OS=Mus musculus OX=10090 GN=Cirbp PE=1 SV=1;tr|D3YU80|D3YU80_MOUSE Cold-inducible RNA-binding protein (Fragment) OS=Mus musculus OX=10090 GN=Cirbp PE=1 SV=1;tr|K4DI65|K4DI65_MOUSE Cold inducible RNA	3	7	7	7	5	2	4	3	5	3	2	2	2	5	2	4	3	5	3	2	2	2	5	2	4	3	5	3	2	2	2	43.6	43.6	43.6	18.607	172	172;108;168	0	42.21	31.4	25.6	30.2	32	39.5
sp|P60840|ENSA_MOUSE	sp|P60840|ENSA_MOUSE	3	2	2	sp|P60840|ENSA_MOUSE Alpha-endosulfine OS=Mus musculus OX=10090 GN=Ensa PE=1 SV=1	1	3	2	2	2	1	1	1	1	2	2	2	2	1	0	0	0	0	1	1	1	1	1	0	0	0	0	1	1	1	1	41.3	32.2	32.2	13.335	121	121	0	35.646	28.1	9.1	9.1	9.1	9.1
sp|P60843|IF4A1_MOUSE	sp|P60843|IF4A1_MOUSE	14	14	8	sp|P60843|IF4A1_MOUSE Eukaryotic initiation factor 4A-I OS=Mus musculus OX=10090 GN=Eif4a1 PE=1 SV=1	1	14	14	8	10	13	10	11	12	6	13	13	14	10	13	10	11	12	6	13	13	14	6	8	6	6	7	4	8	8	8	36.7	36.7	20	46.153	406	406	0	259.87	25.4	34.7	27.1	34	34.5
sp|P60867|RS20_MOUSE	sp|P60867|RS20_MOUSE	7	7	7	sp|P60867|RS20_MOUSE 40S ribosomal protein S20 OS=Mus musculus OX=10090 GN=Rps20 PE=1 SV=1	1	7	7	7	6	3	6	5	6	1	4	5	3	6	3	6	5	6	1	4	5	3	6	3	6	5	6	1	4	5	3	49.6	49.6	49.6	13.373	119	119	0	82.772	32.8	17.6	49.6	47.1	49.6
tr|D3Z3Z8|D3Z3Z8_MOUSE;tr|D3YYI3|D3YYI3_MOUSE;sp|P60898|RPB9_MOUSE	tr|D3Z3Z8|D3Z3Z8_MOUSE;tr|D3YYI3|D3YYI3_MOUSE;sp|P60898|RPB9_MOUSE	1;1;1	1;1;1	1;1;1	tr|D3Z3Z8|D3Z3Z8_MOUSE DNA-directed RNA polymerase II subunit RPB9 (Fragment) OS=Mus musculus OX=10090 GN=Polr2i PE=1 SV=1;tr|D3YYI3|D3YYI3_MOUSE DNA-directed RNA polymerase subunit OS=Mus musculus OX=10090 GN=Polr2i PE=1 SV=1;sp|P60898|RPB9_MOUSE DNA-dire	3	1	1	1	1	1	1	1	0	1	1	1	1	1	1	1	1	0	1	1	1	1	1	1	1	1	0	1	1	1	1	27.7	27.7	27.7	9.6426	83	83;103;125	0	5.6436	27.7	27.7	27.7	27.7	0
sp|P60904|DNJC5_MOUSE;tr|G5E8T0|G5E8T0_MOUSE;tr|A2AUE1|A2AUE1_MOUSE	sp|P60904|DNJC5_MOUSE;tr|G5E8T0|G5E8T0_MOUSE;tr|A2AUE1|A2AUE1_MOUSE	5;4;3	5;4;3	5;4;3	sp|P60904|DNJC5_MOUSE DnaJ homolog subfamily C member 5 OS=Mus musculus OX=10090 GN=Dnajc5 PE=1 SV=1;tr|G5E8T0|G5E8T0_MOUSE DnaJ (Hsp40) homolog, subfamily C, member 5, isoform CRA_b OS=Mus musculus OX=10090 GN=Dnajc5 PE=1 SV=1;tr|A2AUE1|A2AUE1_MOUSE DnaJ	3	5	5	5	2	1	1	2	4	0	1	3	3	2	1	1	2	4	0	1	3	3	2	1	1	2	4	0	1	3	3	47	47	47	22.101	198	198;167;141	0	30.9	26.8	12.6	17.2	20.2	46.5
sp|P61021|RAB5B_MOUSE	sp|P61021|RAB5B_MOUSE	3	2	2	sp|P61021|RAB5B_MOUSE Ras-related protein Rab-5B OS=Mus musculus OX=10090 GN=Rab5b PE=1 SV=1	1	3	2	2	1	1	1	2	2	1	2	3	2	1	1	1	2	2	1	2	2	2	1	1	1	2	2	1	2	2	2	17.7	13	13	23.707	215	215	0	28.855	6.5	6.5	6.5	13	13
tr|B0R091|B0R091_MOUSE;sp|P61022|CHP1_MOUSE	tr|B0R091|B0R091_MOUSE;sp|P61022|CHP1_MOUSE	4;4	4;4	4;4	tr|B0R091|B0R091_MOUSE Calcineurin B homologous protein 1 OS=Mus musculus OX=10090 GN=Chp1 PE=1 SV=1;sp|P61022|CHP1_MOUSE Calcineurin B homologous protein 1 OS=Mus musculus OX=10090 GN=Chp1 PE=1 SV=2	2	4	4	4	4	2	3	3	3	3	3	3	2	4	2	3	3	3	3	3	3	2	4	2	3	3	3	3	3	3	2	24.6	24.6	24.6	21.997	191	191;195	0	27.467	24.6	14.7	16.2	17.3	17.3
sp|P61027|RAB10_MOUSE	sp|P61027|RAB10_MOUSE	4	3	3	sp|P61027|RAB10_MOUSE Ras-related protein Rab-10 OS=Mus musculus OX=10090 GN=Rab10 PE=1 SV=1	1	4	3	3	3	4	2	2	3	1	4	3	4	3	3	2	1	2	1	3	2	3	3	3	2	1	2	1	3	2	3	29	23.5	23.5	22.541	200	200	0	21.758	23.5	29	17.5	11	23
sp|P61028|RAB8B_MOUSE	sp|P61028|RAB8B_MOUSE	3	2	2	sp|P61028|RAB8B_MOUSE Ras-related protein Rab-8B OS=Mus musculus OX=10090 GN=Rab8b PE=1 SV=1	1	3	2	2	1	2	0	1	1	1	3	3	2	1	1	0	0	0	1	2	2	1	1	1	0	0	0	1	2	2	1	17.9	12.6	12.6	23.603	207	207	0	5.8297	6.8	11.1	0	5.3	5.3
tr|A0A0G2JE32|A0A0G2JE32_MOUSE;sp|Q6ZWY6|U2D2B_MOUSE;sp|P62838|UB2D2_MOUSE;sp|P61079|UB2D3_MOUSE;tr|A0A0G2JGL0|A0A0G2JGL0_MOUSE	tr|A0A0G2JE32|A0A0G2JE32_MOUSE;sp|Q6ZWY6|U2D2B_MOUSE;sp|P62838|UB2D2_MOUSE;sp|P61079|UB2D3_MOUSE;tr|A0A0G2JGL0|A0A0G2JGL0_MOUSE	1;1;1;1;1	1;1;1;1;1	1;1;1;1;1	tr|A0A0G2JE32|A0A0G2JE32_MOUSE Ubiquitin-conjugating enzyme E2 D3 (Fragment) OS=Mus musculus OX=10090 GN=Ube2d3 PE=1 SV=1;sp|Q6ZWY6|U2D2B_MOUSE Ubiquitin-conjugating enzyme E2 D2B OS=Mus musculus OX=10090 GN=Ube2d2b PE=1 SV=1;sp|P62838|UB2D2_MOUSE Ubiquiti	5	1	1	1	1	1	0	1	1	1	1	1	1	1	1	0	1	1	1	1	1	1	1	1	0	1	1	1	1	1	1	8.3	8.3	8.3	14.731	132	132;147;147;147;148	0	4.2282	8.3	8.3	0	8.3	8.3
sp|P61080|UB2D1_MOUSE	sp|P61080|UB2D1_MOUSE	1	1	1	sp|P61080|UB2D1_MOUSE Ubiquitin-conjugating enzyme E2 D1 OS=Mus musculus OX=10090 GN=Ube2d1 PE=1 SV=1	1	1	1	1	0	1	0	0	0	0	0	0	1	0	1	0	0	0	0	0	0	1	0	1	0	0	0	0	0	0	1	7.5	7.5	7.5	16.602	147	147	0.0088973	2.0152	0	7.5	0	0	0
sp|P61082|UBC12_MOUSE;tr|G5E919|G5E919_MOUSE;tr|F7CDT0|F7CDT0_MOUSE;tr|F6WMC0|F6WMC0_MOUSE	sp|P61082|UBC12_MOUSE	4;1;1;1	4;1;1;1	4;1;1;1	sp|P61082|UBC12_MOUSE NEDD8-conjugating enzyme Ubc12 OS=Mus musculus OX=10090 GN=Ube2m PE=1 SV=1	4	4	4	4	3	1	4	2	3	2	2	1	1	3	1	4	2	3	2	2	1	1	3	1	4	2	3	2	2	1	1	16.9	16.9	16.9	20.9	183	183;86;171;172	0	9.2042	16.9	6	16.9	10.9	12.6
sp|P61087|UBE2K_MOUSE;tr|A0A0J9YUI1|A0A0J9YUI1_MOUSE;tr|D3Z4U3|D3Z4U3_MOUSE;tr|Q3V3R8|Q3V3R8_MOUSE;tr|A0A0J9YU07|A0A0J9YU07_MOUSE;tr|A0A0J9YUR9|A0A0J9YUR9_MOUSE;tr|F8WIC2|F8WIC2_MOUSE	sp|P61087|UBE2K_MOUSE;tr|A0A0J9YUI1|A0A0J9YUI1_MOUSE;tr|D3Z4U3|D3Z4U3_MOUSE;tr|Q3V3R8|Q3V3R8_MOUSE;tr|A0A0J9YU07|A0A0J9YU07_MOUSE	6;5;4;3;3;2;1	6;5;4;3;3;2;1	6;5;4;3;3;2;1	sp|P61087|UBE2K_MOUSE Ubiquitin-conjugating enzyme E2 K OS=Mus musculus OX=10090 GN=Ube2k PE=1 SV=3;tr|A0A0J9YUI1|A0A0J9YUI1_MOUSE Ubiquitin-conjugating enzyme E2 K OS=Mus musculus OX=10090 GN=Ube2k PE=1 SV=1;tr|D3Z4U3|D3Z4U3_MOUSE Ubiquitin-conjugating en	7	6	6	6	4	3	2	1	3	2	4	4	2	4	3	2	1	3	2	4	4	2	4	3	2	1	3	2	4	4	2	52	52	52	22.406	200	200;139;157;97;149;73;57	0	29.185	31	30.5	16.5	9	25
sp|P61089|UBE2N_MOUSE;tr|A0A1W2P7Z3|A0A1W2P7Z3_MOUSE	sp|P61089|UBE2N_MOUSE;tr|A0A1W2P7Z3|A0A1W2P7Z3_MOUSE	7;4	7;4	7;4	sp|P61089|UBE2N_MOUSE Ubiquitin-conjugating enzyme E2 N OS=Mus musculus OX=10090 GN=Ube2n PE=1 SV=1;tr|A0A1W2P7Z3|A0A1W2P7Z3_MOUSE Ubiquitin-conjugating enzyme E2 N OS=Mus musculus OX=10090 GN=Ube2n PE=1 SV=1	2	7	7	7	4	7	4	6	5	2	6	4	7	4	7	4	6	5	2	6	4	7	4	7	4	6	5	2	6	4	7	46.7	46.7	46.7	17.138	152	152;87	0	29.625	27	46.7	27	46.7	33.6
sp|P61161|ARP2_MOUSE	sp|P61161|ARP2_MOUSE	9	9	9	sp|P61161|ARP2_MOUSE Actin-related protein 2 OS=Mus musculus OX=10090 GN=Actr2 PE=1 SV=1	1	9	9	9	5	5	6	5	6	6	5	6	5	5	5	6	5	6	6	5	6	5	5	5	6	5	6	6	5	6	5	27.7	27.7	27.7	44.76	394	394	0	123.06	16	17.5	19.8	17	18.3
sp|P61164|ACTZ_MOUSE	sp|P61164|ACTZ_MOUSE	9	4	4	sp|P61164|ACTZ_MOUSE Alpha-centractin OS=Mus musculus OX=10090 GN=Actr1a PE=1 SV=1	1	9	4	4	5	4	5	4	5	3	4	7	5	2	2	2	3	1	1	2	4	3	2	2	2	3	1	1	2	4	3	34.8	20.2	20.2	42.613	376	376	0	77.93	21	16.8	20.5	20.5	19.1
sp|P61166|TM258_MOUSE	sp|P61166|TM258_MOUSE	1	1	1	sp|P61166|TM258_MOUSE Transmembrane protein 258 OS=Mus musculus OX=10090 GN=Tmem258 PE=1 SV=1	1	1	1	1	1	1	1	1	1	1	1	1	1	1	1	1	1	1	1	1	1	1	1	1	1	1	1	1	1	1	1	10.1	10.1	10.1	9.0788	79	79	0.0058561	2.381	10.1	10.1	10.1	10.1	10.1
sp|P61202|CSN2_MOUSE;tr|A2AQE4|A2AQE4_MOUSE	sp|P61202|CSN2_MOUSE;tr|A2AQE4|A2AQE4_MOUSE	13;11	13;11	13;11	sp|P61202|CSN2_MOUSE COP9 signalosome complex subunit 2 OS=Mus musculus OX=10090 GN=Cops2 PE=1 SV=1;tr|A2AQE4|A2AQE4_MOUSE COP9 signalosome complex subunit 2 OS=Mus musculus OX=10090 GN=Cops2 PE=1 SV=1	2	13	13	13	6	8	5	7	7	5	9	8	10	6	8	5	7	7	5	9	8	10	6	8	5	7	7	5	9	8	10	29.8	29.8	29.8	51.596	443	443;402	0	89.391	18.5	21	15.1	19.4	21.7
sp|P84078|ARF1_MOUSE;sp|P61205|ARF3_MOUSE;tr|D3YV25|D3YV25_MOUSE;tr|E9Q2C2|E9Q2C2_MOUSE;tr|A2A6T9|A2A6T9_MOUSE	sp|P84078|ARF1_MOUSE;sp|P61205|ARF3_MOUSE	10;10;1;1;1	10;10;1;1;1	4;4;0;0;0	sp|P84078|ARF1_MOUSE ADP-ribosylation factor 1 OS=Mus musculus OX=10090 GN=Arf1 PE=1 SV=2;sp|P61205|ARF3_MOUSE ADP-ribosylation factor 3 OS=Mus musculus OX=10090 GN=Arf3 PE=2 SV=2	5	10	10	4	3	9	2	5	6	5	5	6	6	3	9	2	5	6	5	5	6	6	2	3	1	1	2	2	1	2	2	35.9	35.9	22.1	20.697	181	181;181;49;64;101	0	150.68	22.1	35.9	18.2	22.1	22.1
sp|P61211|ARL1_MOUSE;tr|F8WIB1|F8WIB1_MOUSE	sp|P61211|ARL1_MOUSE;tr|F8WIB1|F8WIB1_MOUSE	4;2	4;2	4;2	sp|P61211|ARL1_MOUSE ADP-ribosylation factor-like protein 1 OS=Mus musculus OX=10090 GN=Arl1 PE=1 SV=1;tr|F8WIB1|F8WIB1_MOUSE ADP-ribosylation factor-like protein 1 (Fragment) OS=Mus musculus OX=10090 GN=Arl1 PE=1 SV=1	2	4	4	4	1	2	2	2	2	1	2	2	2	1	2	2	2	2	1	2	2	2	1	2	2	2	2	1	2	2	2	20.4	20.4	20.4	20.411	181	181;138	0	19.385	11.6	7.7	12.7	7.7	7.7
sp|P61222|ABCE1_MOUSE	sp|P61222|ABCE1_MOUSE	8	8	8	sp|P61222|ABCE1_MOUSE ATP-binding cassette sub-family E member 1 OS=Mus musculus OX=10090 GN=Abce1 PE=1 SV=1	1	8	8	8	1	6	1	4	5	2	4	5	5	1	6	1	4	5	2	4	5	5	1	6	1	4	5	2	4	5	5	17.7	17.7	17.7	67.314	599	599	0	35.943	1.5	14.2	1.5	10	8.8
sp|P61226|RAP2B_MOUSE	sp|P61226|RAP2B_MOUSE	3	3	2	sp|P61226|RAP2B_MOUSE Ras-related protein Rap-2b OS=Mus musculus OX=10090 GN=Rap2b PE=1 SV=1	1	3	3	2	2	2	0	2	2	1	3	2	2	2	2	0	2	2	1	3	2	2	1	1	0	1	1	0	2	1	1	29.5	29.5	15.3	20.504	183	183	0	16.418	23	20.8	0	23	23
tr|B1ARA3|B1ARA3_MOUSE;sp|P61255|RL26_MOUSE;tr|B1ARA5|B1ARA5_MOUSE	tr|B1ARA3|B1ARA3_MOUSE;sp|P61255|RL26_MOUSE;tr|B1ARA5|B1ARA5_MOUSE	4;4;3	4;4;3	4;4;3	tr|B1ARA3|B1ARA3_MOUSE 60S ribosomal protein L26 (Fragment) OS=Mus musculus OX=10090 GN=Rpl26 PE=1 SV=1;sp|P61255|RL26_MOUSE 60S ribosomal protein L26 OS=Mus musculus OX=10090 GN=Rpl26 PE=1 SV=1;tr|B1ARA5|B1ARA5_MOUSE 60S ribosomal protein L26 OS=Mus muscu	3	4	4	4	3	3	1	2	2	1	3	3	3	3	3	1	2	2	1	3	3	3	3	3	1	2	2	1	3	3	3	37.9	37.9	37.9	12.217	103	103;145;143	0	16.327	24.3	24.3	10.7	10.7	10.7
sp|P61290|PSME3_MOUSE;tr|A2A4J1|A2A4J1_MOUSE;tr|A2A4J3|A2A4J3_MOUSE	sp|P61290|PSME3_MOUSE;tr|A2A4J1|A2A4J1_MOUSE;tr|A2A4J3|A2A4J3_MOUSE	9;7;6	9;7;6	9;7;6	sp|P61290|PSME3_MOUSE Proteasome activator complex subunit 3 OS=Mus musculus OX=10090 GN=Psme3 PE=1 SV=1;tr|A2A4J1|A2A4J1_MOUSE Proteasome activator complex subunit 3 (Fragment) OS=Mus musculus OX=10090 GN=Psme3 PE=1 SV=1;tr|A2A4J3|A2A4J3_MOUSE Proteasome	3	9	9	9	5	6	4	6	6	5	4	6	8	5	6	4	6	6	5	4	6	8	5	6	4	6	6	5	4	6	8	36.6	36.6	36.6	29.506	254	254;203;154	0	49.827	23.6	27.6	18.5	28.3	28.3
sp|P61327|MGN_MOUSE;sp|Q9CQL1|MGN2_MOUSE;tr|A0A023T778|A0A023T778_MOUSE;tr|G3UZW7|G3UZW7_MOUSE	sp|P61327|MGN_MOUSE;sp|Q9CQL1|MGN2_MOUSE;tr|A0A023T778|A0A023T778_MOUSE	4;3;3;1	4;3;3;1	4;3;3;1	sp|P61327|MGN_MOUSE Protein mago nashi homolog OS=Mus musculus OX=10090 GN=Magoh PE=2 SV=1;sp|Q9CQL1|MGN2_MOUSE Protein mago nashi homolog 2 OS=Mus musculus OX=10090 GN=Magohb PE=2 SV=1;tr|A0A023T778|A0A023T778_MOUSE Mago nashi protein OS=Mus musculus OX=1	4	4	4	4	3	2	3	3	3	2	2	3	2	3	2	3	3	3	2	2	3	2	3	2	3	3	3	2	2	3	2	39	39	39	17.163	146	146;146;148;102	0	40.038	25.3	19.2	25.3	28.8	28.8
sp|P61358|RL27_MOUSE;tr|A2A4Q0|A2A4Q0_MOUSE	sp|P61358|RL27_MOUSE;tr|A2A4Q0|A2A4Q0_MOUSE	3;2	3;2	3;2	sp|P61358|RL27_MOUSE 60S ribosomal protein L27 OS=Mus musculus OX=10090 GN=Rpl27 PE=1 SV=2;tr|A2A4Q0|A2A4Q0_MOUSE 60S ribosomal protein L27 (Fragment) OS=Mus musculus OX=10090 GN=Rpl27 PE=1 SV=1	2	3	3	3	3	3	3	3	3	3	3	3	3	3	3	3	3	3	3	3	3	3	3	3	3	3	3	3	3	3	3	25	25	25	15.798	136	136;87	0	27.336	25	25	25	25	25
tr|E9QAT3|E9QAT3_MOUSE;tr|Q6GQV2|Q6GQV2_MOUSE;sp|P61460|DEPD5_MOUSE	tr|E9QAT3|E9QAT3_MOUSE;tr|Q6GQV2|Q6GQV2_MOUSE;sp|P61460|DEPD5_MOUSE	1;1;1	1;1;1	1;1;1	tr|E9QAT3|E9QAT3_MOUSE GATOR complex protein DEPDC5 OS=Mus musculus OX=10090 GN=Depdc5 PE=1 SV=1;tr|Q6GQV2|Q6GQV2_MOUSE DEP domain containing 5 OS=Mus musculus OX=10090 GN=Depdc5 PE=1 SV=1;sp|P61460|DEPD5_MOUSE GATOR complex protein DEPDC5 OS=Mus musculus	3	1	1	1	0	1	0	1	0	0	1	1	1	0	1	0	1	0	0	1	1	1	0	1	0	1	0	0	1	1	1	0.9	0.9	0.9	123.08	1085	1085;1530;1591	0.0098746	1.949	0	0.9	0	0.9	0
sp|P61514|RL37A_MOUSE	sp|P61514|RL37A_MOUSE	1	1	1	sp|P61514|RL37A_MOUSE 60S ribosomal protein L37a OS=Mus musculus OX=10090 GN=Rpl37a PE=1 SV=2	1	1	1	1	0	1	0	0	0	0	1	1	1	0	1	0	0	0	0	1	1	1	0	1	0	0	0	0	1	1	1	19.6	19.6	19.6	10.275	92	92	0	6.967	0	19.6	0	0	0
tr|Q9DB82|Q9DB82_MOUSE;sp|P61600|NAA20_MOUSE;tr|E9PXA4|E9PXA4_MOUSE	tr|Q9DB82|Q9DB82_MOUSE;sp|P61600|NAA20_MOUSE;tr|E9PXA4|E9PXA4_MOUSE	2;2;1	2;2;1	2;2;1	tr|Q9DB82|Q9DB82_MOUSE N-acetyltransferase 5 (ARD1 homolog, S. cerevisiae), isoform CRA_a OS=Mus musculus OX=10090 GN=Naa20 PE=1 SV=1;sp|P61600|NAA20_MOUSE N-alpha-acetyltransferase 20 OS=Mus musculus OX=10090 GN=Naa20 PE=1 SV=1;tr|E9PXA4|E9PXA4_MOUSE N-al	3	2	2	2	0	2	1	0	0	0	1	0	1	0	2	1	0	0	0	1	0	1	0	2	1	0	0	0	1	0	1	13.8	13.8	13.8	21.47	188	188;178;111	0.00092194	3.6567	0	13.8	8	0	0
sp|P61750|ARF4_MOUSE;tr|F6UFB9|F6UFB9_MOUSE;tr|E9Q798|E9Q798_MOUSE	sp|P61750|ARF4_MOUSE;tr|F6UFB9|F6UFB9_MOUSE;tr|E9Q798|E9Q798_MOUSE	4;3;3	3;3;3	3;3;3	sp|P61750|ARF4_MOUSE ADP-ribosylation factor 4 OS=Mus musculus OX=10090 GN=Arf4 PE=1 SV=2;tr|F6UFB9|F6UFB9_MOUSE ADP-ribosylation factor 4 (Fragment) OS=Mus musculus OX=10090 GN=Arf4 PE=1 SV=1;tr|E9Q798|E9Q798_MOUSE ADP-ribosylation factor 4 OS=Mus musculu	3	4	3	3	0	4	0	1	0	0	2	0	2	0	3	0	1	0	0	2	0	2	0	3	0	1	0	0	2	0	2	23.9	17.8	17.8	20.396	180	180;60;153	0	16.684	0	23.9	0	8.3	0
sp|P61759|PFD3_MOUSE;tr|Q3TIR6|Q3TIR6_MOUSE	sp|P61759|PFD3_MOUSE;tr|Q3TIR6|Q3TIR6_MOUSE	4;3	4;3	4;3	sp|P61759|PFD3_MOUSE Prefoldin subunit 3 OS=Mus musculus OX=10090 GN=Vbp1 PE=1 SV=2;tr|Q3TIR6|Q3TIR6_MOUSE Prefoldin subunit 3 OS=Mus musculus OX=10090 GN=Vbp1 PE=1 SV=1	2	4	4	4	2	0	4	1	1	1	1	2	2	2	0	4	1	1	1	1	2	2	2	0	4	1	1	1	1	2	2	33.7	33.7	33.7	22.435	196	196;130	0	28.569	15.8	0	33.7	9.7	9.7
sp|P61793|LPAR1_MOUSE	sp|P61793|LPAR1_MOUSE	1	1	1	sp|P61793|LPAR1_MOUSE Lysophosphatidic acid receptor 1 OS=Mus musculus OX=10090 GN=Lpar1 PE=1 SV=1	1	1	1	1	1	0	1	1	0	0	0	0	1	1	0	1	1	0	0	0	0	1	1	0	1	1	0	0	0	0	1	5.8	5.8	5.8	41.119	364	364	0	7.1434	5.8	0	5.8	5.8	0
sp|P61804|DAD1_MOUSE	sp|P61804|DAD1_MOUSE	3	3	3	sp|P61804|DAD1_MOUSE Dolichyl-diphosphooligosaccharide--protein glycosyltransferase subunit DAD1 OS=Mus musculus OX=10090 GN=Dad1 PE=1 SV=3	1	3	3	3	0	2	0	2	1	0	2	2	3	0	2	0	2	1	0	2	2	3	0	2	0	2	1	0	2	2	3	28.3	28.3	28.3	12.497	113	113	0	16.252	0	19.5	0	19.5	10.6
sp|P61924|COPZ1_MOUSE;tr|A0A2R8VJV3|A0A2R8VJV3_MOUSE;tr|Q8R3M1|Q8R3M1_MOUSE	sp|P61924|COPZ1_MOUSE;tr|A0A2R8VJV3|A0A2R8VJV3_MOUSE;tr|Q8R3M1|Q8R3M1_MOUSE	6;3;3	6;3;3	6;3;3	sp|P61924|COPZ1_MOUSE Coatomer subunit zeta-1 OS=Mus musculus OX=10090 GN=Copz1 PE=1 SV=1;tr|A0A2R8VJV3|A0A2R8VJV3_MOUSE Coatomer subunit zeta-1 OS=Mus musculus OX=10090 GN=Copz1 PE=1 SV=1;tr|Q8R3M1|Q8R3M1_MOUSE Coatomer subunit zeta-1 OS=Mus musculus OX=1	3	6	6	6	4	5	3	4	3	4	4	3	5	4	5	3	4	3	4	4	3	5	4	5	3	4	3	4	4	3	5	34.5	34.5	34.5	20.198	177	177;84;163	0	52.128	34.5	29.4	23.7	29.4	29.4
tr|H7BWX9|H7BWX9_MOUSE;tr|D3Z794|D3Z794_MOUSE;sp|P61957|SUMO2_MOUSE;tr|G3UZX6|G3UZX6_MOUSE;tr|G3UZ60|G3UZ60_MOUSE;tr|G3UWI9|G3UWI9_MOUSE;tr|G3UWX9|G3UWX9_MOUSE;sp|Q9Z172|SUMO3_MOUSE;tr|G3UZA7|G3UZA7_MOUSE	tr|H7BWX9|H7BWX9_MOUSE;tr|D3Z794|D3Z794_MOUSE;sp|P61957|SUMO2_MOUSE	3;3;3;1;1;1;1;1;1	3;3;3;1;1;1;1;1;1	3;3;3;1;1;1;1;1;1	tr|H7BWX9|H7BWX9_MOUSE Small ubiquitin-related modifier 2 OS=Mus musculus OX=10090 GN=Sumo2 PE=1 SV=1;tr|D3Z794|D3Z794_MOUSE Small ubiquitin-related modifier 2 OS=Mus musculus OX=10090 GN=Sumo2 PE=1 SV=1;sp|P61957|SUMO2_MOUSE Small ubiquitin-related modifi	9	3	3	3	3	1	0	1	1	0	2	2	2	3	1	0	1	1	0	2	2	2	3	1	0	1	1	0	2	2	2	60.4	60.4	60.4	6.0139	53	53;71;95;47;75;82;96;110;113	0	17.634	60.4	22.6	0	22.6	22.6
sp|P61961|UFM1_MOUSE;tr|H7BWZ1|H7BWZ1_MOUSE;tr|D3YW97|D3YW97_MOUSE	sp|P61961|UFM1_MOUSE;tr|H7BWZ1|H7BWZ1_MOUSE;tr|D3YW97|D3YW97_MOUSE	4;2;2	4;2;2	4;2;2	sp|P61961|UFM1_MOUSE Ubiquitin-fold modifier 1 OS=Mus musculus OX=10090 GN=Ufm1 PE=1 SV=1;tr|H7BWZ1|H7BWZ1_MOUSE Ubiquitin-fold modifier 1 OS=Mus musculus OX=10090 GN=Ufm1 PE=1 SV=1;tr|D3YW97|D3YW97_MOUSE Ubiquitin-fold modifier 1 OS=Mus musculus OX=10090	3	4	4	4	3	2	4	2	2	2	2	2	2	3	2	4	2	2	2	2	2	2	3	2	4	2	2	2	2	2	2	72.9	72.9	72.9	9.1175	85	85;57;82	0	30.081	72.9	58.8	72.9	58.8	58.8
sp|P61965|WDR5_MOUSE;tr|F6Q3W0|F6Q3W0_MOUSE	sp|P61965|WDR5_MOUSE;tr|F6Q3W0|F6Q3W0_MOUSE	3;2	3;2	3;2	sp|P61965|WDR5_MOUSE WD repeat-containing protein 5 OS=Mus musculus OX=10090 GN=Wdr5 PE=1 SV=1;tr|F6Q3W0|F6Q3W0_MOUSE WD repeat-containing protein 5 (Fragment) OS=Mus musculus OX=10090 GN=Wdr5 PE=1 SV=1	2	3	3	3	0	2	0	1	0	0	2	0	2	0	2	0	1	0	0	2	0	2	0	2	0	1	0	0	2	0	2	12.6	12.6	12.6	36.588	334	334;281	0	6.6026	0	8.4	0	4.2	0
sp|P61967|AP1S1_MOUSE	sp|P61967|AP1S1_MOUSE	2	2	2	sp|P61967|AP1S1_MOUSE AP-1 complex subunit sigma-1A OS=Mus musculus OX=10090 GN=Ap1s1 PE=1 SV=1	1	2	2	2	1	1	1	1	2	2	2	2	2	1	1	1	1	2	2	2	2	2	1	1	1	1	2	2	2	2	2	15.8	15.8	15.8	18.733	158	158	0	15.466	10.1	10.1	10.1	5.7	15.8
sp|P61971|NTF2_MOUSE	sp|P61971|NTF2_MOUSE	1	1	1	sp|P61971|NTF2_MOUSE Nuclear transport factor 2 OS=Mus musculus OX=10090 GN=Nutf2 PE=1 SV=1	1	1	1	1	1	1	1	1	1	1	1	1	1	1	1	1	1	1	1	1	1	1	1	1	1	1	1	1	1	1	1	12.6	12.6	12.6	14.478	127	127	0	13.959	12.6	12.6	12.6	12.6	12.6
sp|P61982|1433G_MOUSE	sp|P61982|1433G_MOUSE	14	11	10	sp|P61982|1433G_MOUSE 14-3-3 protein gamma OS=Mus musculus OX=10090 GN=Ywhag PE=1 SV=2	1	14	11	10	11	9	11	5	8	6	8	10	8	8	7	8	2	5	3	5	7	5	7	6	7	1	4	3	4	6	4	53.8	44.1	44.1	28.302	247	247	0	151.33	41.3	43.7	41.3	23.9	41.3
sp|P62073|TIM10_MOUSE	sp|P62073|TIM10_MOUSE	2	2	2	sp|P62073|TIM10_MOUSE Mitochondrial import inner membrane translocase subunit Tim10 OS=Mus musculus OX=10090 GN=Timm10 PE=1 SV=1	1	2	2	2	1	1	1	1	1	1	1	2	2	1	1	1	1	1	1	1	2	2	1	1	1	1	1	1	1	2	2	16.7	16.7	16.7	10.333	90	90	0	12.711	16.7	15.6	16.7	15.6	15.6
sp|P62075|TIM13_MOUSE;tr|A0A1W2P756|A0A1W2P756_MOUSE;tr|A0A1W2P7H2|A0A1W2P7H2_MOUSE	sp|P62075|TIM13_MOUSE;tr|A0A1W2P756|A0A1W2P756_MOUSE	5;4;2	5;4;2	5;4;2	sp|P62075|TIM13_MOUSE Mitochondrial import inner membrane translocase subunit Tim13 OS=Mus musculus OX=10090 GN=Timm13 PE=1 SV=1;tr|A0A1W2P756|A0A1W2P756_MOUSE Mitochondrial import inner membrane translocase subunit Tim13 OS=Mus musculus OX=10090 GN=Timm13	3	5	5	5	2	4	2	4	3	2	4	3	5	2	4	2	4	3	2	4	3	5	2	4	2	4	3	2	4	3	5	53.7	53.7	53.7	10.458	95	95;75;80	0	45.329	38.9	53.7	38.9	53.7	53.7
sp|P62077|TIM8B_MOUSE	sp|P62077|TIM8B_MOUSE	3	3	3	sp|P62077|TIM8B_MOUSE Mitochondrial import inner membrane translocase subunit Tim8 B OS=Mus musculus OX=10090 GN=Timm8b PE=1 SV=1	1	3	3	3	2	1	3	1	2	1	0	2	0	2	1	3	1	2	1	0	2	0	2	1	3	1	2	1	0	2	0	38.6	38.6	38.6	9.2864	83	83	0	53.793	25.3	13.3	38.6	13.3	38.6
tr|F6SVV1|F6SVV1_MOUSE;sp|P62082|RS7_MOUSE	tr|F6SVV1|F6SVV1_MOUSE;sp|P62082|RS7_MOUSE	11;11	11;11	11;11	tr|F6SVV1|F6SVV1_MOUSE 40S ribosomal protein S7 OS=Mus musculus OX=10090 GN=Gm9493 PE=3 SV=1;sp|P62082|RS7_MOUSE 40S ribosomal protein S7 OS=Mus musculus OX=10090 GN=Rps7 PE=2 SV=1	2	11	11	11	8	9	7	7	8	8	7	9	8	8	9	7	7	8	8	7	9	8	8	9	7	7	8	8	7	9	8	58.3	58.3	58.3	21.882	192	192;194	0	323.31	47.4	54.2	46.9	49.5	50
sp|P62137|PP1A_MOUSE	sp|P62137|PP1A_MOUSE	8	8	4	sp|P62137|PP1A_MOUSE Serine/threonine-protein phosphatase PP1-alpha catalytic subunit OS=Mus musculus OX=10090 GN=Ppp1ca PE=1 SV=1	1	8	8	4	3	4	3	5	4	5	5	5	4	3	4	3	5	4	5	5	5	4	2	2	2	2	2	2	2	3	2	23	23	12.7	37.54	330	330	0	83.246	14.8	17.6	14.8	19.7	19.1
sp|P62141|PP1B_MOUSE;tr|A0A0J9YUU8|A0A0J9YUU8_MOUSE;tr|A0A0G2JFF1|A0A0G2JFF1_MOUSE;tr|A0A0J9YUG2|A0A0J9YUG2_MOUSE	sp|P62141|PP1B_MOUSE;tr|A0A0J9YUU8|A0A0J9YUU8_MOUSE;tr|A0A0G2JFF1|A0A0G2JFF1_MOUSE	8;4;4;1	4;2;0;1	4;2;0;1	sp|P62141|PP1B_MOUSE Serine/threonine-protein phosphatase PP1-beta catalytic subunit OS=Mus musculus OX=10090 GN=Ppp1cb PE=1 SV=3;tr|A0A0J9YUU8|A0A0J9YUU8_MOUSE Serine/threonine-protein phosphatase PP1-beta catalytic subunit (Fragment) OS=Mus musculus OX=1	4	8	4	4	4	4	2	6	4	4	4	4	4	3	2	1	3	2	1	1	2	2	3	2	1	3	2	1	1	2	2	22.9	12.5	12.5	37.186	327	327;100;292;59	0	13.736	14.7	18.3	10.7	22	18.3
sp|P62192|PRS4_MOUSE	sp|P62192|PRS4_MOUSE	22	22	22	sp|P62192|PRS4_MOUSE 26S proteasome regulatory subunit 4 OS=Mus musculus OX=10090 GN=Psmc1 PE=1 SV=1	1	22	22	22	13	10	17	12	12	9	9	10	9	13	10	17	12	12	9	9	10	9	13	10	17	12	12	9	9	10	9	52.7	52.7	52.7	49.184	440	440	0	214.32	40	36.4	48	39.8	36.6
sp|P62196|PRS8_MOUSE;tr|Q8K1K2|Q8K1K2_MOUSE	sp|P62196|PRS8_MOUSE;tr|Q8K1K2|Q8K1K2_MOUSE	18;16	18;16	18;16	sp|P62196|PRS8_MOUSE 26S proteasome regulatory subunit 8 OS=Mus musculus OX=10090 GN=Psmc5 PE=1 SV=1;tr|Q8K1K2|Q8K1K2_MOUSE 26S proteasome regulatory subunit 8 OS=Mus musculus OX=10090 GN=Psmc5 PE=1 SV=1	2	18	18	18	10	13	7	13	10	10	13	11	13	10	13	7	13	10	10	13	11	13	10	13	7	13	10	10	13	11	13	50.5	50.5	50.5	45.626	406	406;348	0	179.82	37.7	44.6	29.6	43.1	36.9
sp|P62242|RS8_MOUSE	sp|P62242|RS8_MOUSE	4	4	4	sp|P62242|RS8_MOUSE 40S ribosomal protein S8 OS=Mus musculus OX=10090 GN=Rps8 PE=1 SV=2	1	4	4	4	3	3	4	4	4	4	3	3	3	3	3	4	4	4	4	3	3	3	3	3	4	4	4	4	3	3	3	15.4	15.4	15.4	24.205	208	208	0	88.116	10.1	14.9	15.4	15.4	15.4
sp|P62245|RS15A_MOUSE;tr|F8WJ41|F8WJ41_MOUSE;tr|D3YVB4|D3YVB4_MOUSE;tr|D3Z712|D3Z712_MOUSE	sp|P62245|RS15A_MOUSE;tr|F8WJ41|F8WJ41_MOUSE	7;6;3;3	7;6;3;3	7;6;3;3	sp|P62245|RS15A_MOUSE 40S ribosomal protein S15a OS=Mus musculus OX=10090 GN=Rps15a PE=1 SV=2;tr|F8WJ41|F8WJ41_MOUSE 40S ribosomal protein S15a (Fragment) OS=Mus musculus OX=10090 GN=Rps15a PE=1 SV=1	4	7	7	7	4	3	4	5	3	2	4	4	4	4	3	4	5	3	2	4	4	4	4	3	4	5	3	2	4	4	4	43.8	43.8	43.8	14.839	130	130;108;71;78	0	19.846	23.1	29.2	21.5	33.8	18.5
sp|P62254|UB2G1_MOUSE;tr|D6RES1|D6RES1_MOUSE	sp|P62254|UB2G1_MOUSE	4;1	4;1	4;1	sp|P62254|UB2G1_MOUSE Ubiquitin-conjugating enzyme E2 G1 OS=Mus musculus OX=10090 GN=Ube2g1 PE=1 SV=3	2	4	4	4	2	2	2	2	2	3	3	3	3	2	2	2	2	2	3	3	3	3	2	2	2	2	2	3	3	3	3	14.1	14.1	14.1	19.509	170	170;99	0	12.052	7.1	12.9	6.5	6.5	6.5
tr|E9Q3U1|E9Q3U1_MOUSE;sp|P62257|UBE2H_MOUSE	tr|E9Q3U1|E9Q3U1_MOUSE;sp|P62257|UBE2H_MOUSE	2;2	2;2	2;2	tr|E9Q3U1|E9Q3U1_MOUSE Ubiquitin-conjugating enzyme E2 H OS=Mus musculus OX=10090 GN=Ube2h PE=1 SV=1;sp|P62257|UBE2H_MOUSE Ubiquitin-conjugating enzyme E2 H OS=Mus musculus OX=10090 GN=Ube2h PE=1 SV=1	2	2	2	2	0	1	0	1	2	1	2	2	2	0	1	0	1	2	1	2	2	2	0	1	0	1	2	1	2	2	2	19.7	19.7	19.7	17.174	152	152;183	0	10.43	0	9.9	0	9.9	19.7
sp|P62259|1433E_MOUSE;tr|D6REF3|D6REF3_MOUSE;tr|F6WA09|F6WA09_MOUSE	sp|P62259|1433E_MOUSE	18;7;7	18;7;7	16;6;6	sp|P62259|1433E_MOUSE 14-3-3 protein epsilon OS=Mus musculus OX=10090 GN=Ywhae PE=1 SV=1	3	18	18	16	12	10	12	11	13	9	13	13	13	12	10	12	11	13	9	13	13	13	10	8	10	9	11	7	11	11	11	62.7	62.7	58.8	29.174	255	255;130;154	0	169.38	50.6	48.6	46.7	54.1	58.4
sp|P62264|RS14_MOUSE;tr|D3YVF4|D3YVF4_MOUSE;tr|D3Z7I1|D3Z7I1_MOUSE	sp|P62264|RS14_MOUSE;tr|D3YVF4|D3YVF4_MOUSE;tr|D3Z7I1|D3Z7I1_MOUSE	7;4;4	7;4;4	7;4;4	sp|P62264|RS14_MOUSE 40S ribosomal protein S14 OS=Mus musculus OX=10090 GN=Rps14 PE=1 SV=3;tr|D3YVF4|D3YVF4_MOUSE 40S ribosomal protein S14 (Fragment) OS=Mus musculus OX=10090 GN=Rps14 PE=1 SV=1;tr|D3Z7I1|D3Z7I1_MOUSE 40S ribosomal protein S14 (Fragment) O	3	7	7	7	7	7	6	6	7	6	7	7	7	7	7	6	6	7	6	7	7	7	7	7	6	6	7	6	7	7	7	33.1	33.1	33.1	16.273	151	151;119;138	0	163.12	33.1	33.1	32.5	33.1	33.1
sp|P62267|RS23_MOUSE	sp|P62267|RS23_MOUSE	1	1	1	sp|P62267|RS23_MOUSE 40S ribosomal protein S23 OS=Mus musculus OX=10090 GN=Rps23 PE=1 SV=3	1	1	1	1	0	1	0	0	0	0	0	0	1	0	1	0	0	0	0	0	0	1	0	1	0	0	0	0	0	0	1	7.7	7.7	7.7	15.807	143	143	0.0086346	2.019	0	7.7	0	0	0
sp|P62270|RS18_MOUSE;tr|F6YVP7|F6YVP7_MOUSE;tr|A0A1Y7VKY1|A0A1Y7VKY1_MOUSE;tr|S4R1N6|S4R1N6_MOUSE	sp|P62270|RS18_MOUSE;tr|F6YVP7|F6YVP7_MOUSE;tr|A0A1Y7VKY1|A0A1Y7VKY1_MOUSE;tr|S4R1N6|S4R1N6_MOUSE	15;14;13;9	15;14;13;9	15;14;13;9	sp|P62270|RS18_MOUSE 40S ribosomal protein S18 OS=Mus musculus OX=10090 GN=Rps18 PE=1 SV=3;tr|F6YVP7|F6YVP7_MOUSE Uncharacterized protein OS=Mus musculus OX=10090 GN=Gm10260 PE=3 SV=2;tr|A0A1Y7VKY1|A0A1Y7VKY1_MOUSE MCG116671 OS=Mus musculus OX=10090 GN=Gm1	4	15	15	15	10	4	14	6	12	9	4	11	4	10	4	14	6	12	9	4	11	4	10	4	14	6	12	9	4	11	4	59.2	59.2	59.2	17.718	152	152;152;152;107	0	183.1	49.3	19.7	58.6	34.9	50
tr|A0A1B0GRR3|A0A1B0GRR3_MOUSE;tr|A0A1B0GSE8|A0A1B0GSE8_MOUSE;sp|P62281|RS11_MOUSE	tr|A0A1B0GRR3|A0A1B0GRR3_MOUSE;tr|A0A1B0GSE8|A0A1B0GSE8_MOUSE;sp|P62281|RS11_MOUSE	5;5;5	5;5;5	5;5;5	tr|A0A1B0GRR3|A0A1B0GRR3_MOUSE 40S ribosomal protein S11 OS=Mus musculus OX=10090 GN=Rps11 PE=1 SV=1;tr|A0A1B0GSE8|A0A1B0GSE8_MOUSE 40S ribosomal protein S11 (Fragment) OS=Mus musculus OX=10090 GN=Rps11 PE=1 SV=1;sp|P62281|RS11_MOUSE 40S ribosomal protein	3	5	5	5	4	1	3	0	1	0	1	1	1	4	1	3	0	1	0	1	1	1	4	1	3	0	1	0	1	1	1	28.5	28.5	28.5	15.198	130	130;135;158	0	13.082	27.7	8.5	20	0	7.7
sp|P62301|RS13_MOUSE;tr|Q921R2|Q921R2_MOUSE;tr|A0A0U1RQ71|A0A0U1RQ71_MOUSE	sp|P62301|RS13_MOUSE;tr|Q921R2|Q921R2_MOUSE;tr|A0A0U1RQ71|A0A0U1RQ71_MOUSE	12;11;6	12;11;6	12;11;6	sp|P62301|RS13_MOUSE 40S ribosomal protein S13 OS=Mus musculus OX=10090 GN=Rps13 PE=1 SV=2;tr|Q921R2|Q921R2_MOUSE 40S ribosomal protein S13 OS=Mus musculus OX=10090 GN=Rps13 PE=1 SV=1;tr|A0A0U1RQ71|A0A0U1RQ71_MOUSE 40S ribosomal protein S13 OS=Mus musculus	3	12	12	12	8	6	9	6	7	4	5	6	7	8	6	9	6	7	4	5	6	7	8	6	9	6	7	4	5	6	7	53.6	53.6	53.6	17.222	151	151;140;53	0	68.618	42.4	34.4	41.7	33.8	45
sp|P62305|RUXE_MOUSE;tr|E9Q0W8|E9Q0W8_MOUSE;tr|E9Q4F4|E9Q4F4_MOUSE	sp|P62305|RUXE_MOUSE	3;1;1	3;1;1	3;1;1	sp|P62305|RUXE_MOUSE Small nuclear ribonucleoprotein E OS=Mus musculus OX=10090 GN=Snrpe PE=1 SV=1	3	3	3	3	2	2	2	2	2	2	2	3	3	2	2	2	2	2	2	2	3	3	2	2	2	2	2	2	2	3	3	29.3	29.3	29.3	10.803	92	92;52;91	0	14.112	29.3	25	29.3	29.3	29.3
sp|P62307|RUXF_MOUSE	sp|P62307|RUXF_MOUSE	3	3	3	sp|P62307|RUXF_MOUSE Small nuclear ribonucleoprotein F OS=Mus musculus OX=10090 GN=Snrpf PE=1 SV=1	1	3	3	3	3	2	0	2	3	1	2	3	3	3	2	0	2	3	1	2	3	3	3	2	0	2	3	1	2	3	3	39.5	39.5	39.5	9.7251	86	86	0	25.985	39.5	39.5	0	39.5	39.5
sp|P62309|RUXG_MOUSE	sp|P62309|RUXG_MOUSE	2	2	2	sp|P62309|RUXG_MOUSE Small nuclear ribonucleoprotein G OS=Mus musculus OX=10090 GN=Snrpg PE=1 SV=1	1	2	2	2	2	2	0	2	2	2	2	2	1	2	2	0	2	2	2	2	2	1	2	2	0	2	2	2	2	2	1	17.1	17.1	17.1	8.496	76	76	0	15.204	17.1	17.1	0	17.1	17.1
sp|P62311|LSM3_MOUSE	sp|P62311|LSM3_MOUSE	4	4	4	sp|P62311|LSM3_MOUSE U6 snRNA-associated Sm-like protein LSm3 OS=Mus musculus OX=10090 GN=Lsm3 PE=1 SV=2	1	4	4	4	4	3	2	4	4	4	3	3	3	4	3	2	4	4	4	3	3	3	4	3	2	4	4	4	3	3	3	42.2	42.2	42.2	11.845	102	102	0	42.239	42.2	40.2	34.3	42.2	42.2
sp|P62315|SMD1_MOUSE	sp|P62315|SMD1_MOUSE	3	3	3	sp|P62315|SMD1_MOUSE Small nuclear ribonucleoprotein Sm D1 OS=Mus musculus OX=10090 GN=Snrpd1 PE=1 SV=1	1	3	3	3	0	2	1	1	1	1	1	1	2	0	2	1	1	1	1	1	1	2	0	2	1	1	1	1	1	1	2	31.9	31.9	31.9	13.281	119	119	0	9.1379	0	10.9	21	10.9	10.9
sp|P62317|SMD2_MOUSE	sp|P62317|SMD2_MOUSE	5	5	5	sp|P62317|SMD2_MOUSE Small nuclear ribonucleoprotein Sm D2 OS=Mus musculus OX=10090 GN=Snrpd2 PE=1 SV=1	1	5	5	5	3	4	4	4	4	4	5	3	5	3	4	4	4	4	4	5	3	5	3	4	4	4	4	4	5	3	5	36.4	36.4	36.4	13.527	118	118	0	131.67	35.6	30.5	36.4	36.4	36.4
sp|P62320|SMD3_MOUSE;tr|A0A1W2P7K5|A0A1W2P7K5_MOUSE	sp|P62320|SMD3_MOUSE	4;1	4;1	4;1	sp|P62320|SMD3_MOUSE Small nuclear ribonucleoprotein Sm D3 OS=Mus musculus OX=10090 GN=Snrpd3 PE=1 SV=1	2	4	4	4	4	3	4	3	3	1	4	4	2	4	3	4	3	3	1	4	4	2	4	3	4	3	3	1	4	4	2	22.2	22.2	22.2	13.916	126	126;84	0	18.427	22.2	20.6	22.2	20.6	20.6
sp|P62322|LSM5_MOUSE;tr|A0A0N4SUT0|A0A0N4SUT0_MOUSE;tr|A0A0N4SVK3|A0A0N4SVK3_MOUSE	sp|P62322|LSM5_MOUSE;tr|A0A0N4SUT0|A0A0N4SUT0_MOUSE	4;3;1	4;3;1	4;3;1	sp|P62322|LSM5_MOUSE U6 snRNA-associated Sm-like protein LSm5 OS=Mus musculus OX=10090 GN=Lsm5 PE=3 SV=2;tr|A0A0N4SUT0|A0A0N4SUT0_MOUSE MCG13108, isoform CRA_b OS=Mus musculus OX=10090 GN=Lsm5 PE=1 SV=1	3	4	4	4	2	3	3	3	2	2	3	3	2	2	3	3	3	2	2	3	3	2	2	3	3	3	2	2	3	3	2	50.5	50.5	50.5	9.9374	91	91;59;59	0	25.395	50.5	49.5	50.5	49.5	49.5
sp|P62331|ARF6_MOUSE	sp|P62331|ARF6_MOUSE	1	1	1	sp|P62331|ARF6_MOUSE ADP-ribosylation factor 6 OS=Mus musculus OX=10090 GN=Arf6 PE=1 SV=2	1	1	1	1	0	1	0	0	0	0	1	0	1	0	1	0	0	0	0	1	0	1	0	1	0	0	0	0	1	0	1	8.6	8.6	8.6	20.082	175	175	0.0023041	2.8566	0	8.6	0	0	0
sp|P62334|PRS10_MOUSE	sp|P62334|PRS10_MOUSE	14	14	14	sp|P62334|PRS10_MOUSE 26S proteasome regulatory subunit 10B OS=Mus musculus OX=10090 GN=Psmc6 PE=1 SV=1	1	14	14	14	12	11	10	8	11	9	10	10	11	12	11	10	8	11	9	10	10	11	12	11	10	8	11	9	10	10	11	47.6	47.6	47.6	44.172	389	389	0	154.08	46	43.7	35.7	35.2	42.4
sp|P62484|ABI2_MOUSE;tr|A0A087WRS3|A0A087WRS3_MOUSE;tr|A0A087WPP8|A0A087WPP8_MOUSE;tr|Q6AXH6|Q6AXH6_MOUSE;tr|Q6AXD2|Q6AXD2_MOUSE;tr|A0A087WR90|A0A087WR90_MOUSE;tr|A0A087WNT3|A0A087WNT3_MOUSE	sp|P62484|ABI2_MOUSE;tr|A0A087WRS3|A0A087WRS3_MOUSE;tr|A0A087WPP8|A0A087WPP8_MOUSE;tr|Q6AXH6|Q6AXH6_MOUSE;tr|Q6AXD2|Q6AXD2_MOUSE;tr|A0A087WR90|A0A087WR90_MOUSE	5;5;5;5;5;3;2	3;3;3;3;3;3;2	3;3;3;3;3;3;2	sp|P62484|ABI2_MOUSE Abl interactor 2 OS=Mus musculus OX=10090 GN=Abi2 PE=1 SV=1;tr|A0A087WRS3|A0A087WRS3_MOUSE Abl interactor 2 OS=Mus musculus OX=10090 GN=Abi2 PE=1 SV=1;tr|A0A087WPP8|A0A087WPP8_MOUSE Abl interactor 2 OS=Mus musculus OX=10090 GN=Abi2 PE=	7	5	3	3	2	0	1	2	2	0	1	3	2	0	0	0	1	1	0	0	1	1	0	0	0	1	1	0	0	1	1	13.9	9.9	9.9	49.387	446	446;458;475;480;487;151;360	0	8	4	0	4	7.2	7.2
sp|P62488|RPB7_MOUSE	sp|P62488|RPB7_MOUSE	1	1	1	sp|P62488|RPB7_MOUSE DNA-directed RNA polymerase II subunit RPB7 OS=Mus musculus OX=10090 GN=Polr2g PE=1 SV=1	1	1	1	1	0	1	0	0	0	0	0	0	1	0	1	0	0	0	0	0	0	1	0	1	0	0	0	0	0	0	1	6.4	6.4	6.4	19.294	172	172	0.0086393	2.0267	0	6.4	0	0	0
sp|P62492|RB11A_MOUSE;tr|E9Q6B3|E9Q6B3_MOUSE;tr|E9PZB2|E9PZB2_MOUSE	sp|P62492|RB11A_MOUSE	14;4;1	14;4;1	3;2;1	sp|P62492|RB11A_MOUSE Ras-related protein Rab-11A OS=Mus musculus OX=10090 GN=Rab11a PE=1 SV=3	3	14	14	3	7	5	5	4	5	3	7	10	6	7	5	5	4	5	3	7	10	6	0	1	0	0	0	0	1	3	0	71.8	71.8	27.3	24.393	216	216;86;80	0	44.276	29.6	32.9	24.5	25.5	23.1
tr|H3BLI9|H3BLI9_MOUSE;tr|D3YW86|D3YW86_MOUSE;tr|D3Z0V7|D3Z0V7_MOUSE;tr|E9QLZ1|E9QLZ1_MOUSE;sp|P62500|T22D1_MOUSE	tr|H3BLI9|H3BLI9_MOUSE;tr|D3YW86|D3YW86_MOUSE;tr|D3Z0V7|D3Z0V7_MOUSE;tr|E9QLZ1|E9QLZ1_MOUSE;sp|P62500|T22D1_MOUSE	2;2;2;2;2	2;2;2;2;2	1;1;1;1;1	tr|H3BLI9|H3BLI9_MOUSE TSC22 domain family protein 1 OS=Mus musculus OX=10090 GN=Tsc22d1 PE=1 SV=1;tr|D3YW86|D3YW86_MOUSE TSC22 domain family protein 1 OS=Mus musculus OX=10090 GN=Tsc22d1 PE=1 SV=1;tr|D3Z0V7|D3Z0V7_MOUSE TSC22 domain family protein 1 OS=Mu	5	2	2	1	0	2	2	2	2	1	2	2	2	0	2	2	2	2	1	2	2	2	0	1	1	1	1	1	1	1	1	26.7	26.7	14	9.3584	86	86;107;995;1077;1077	0	38.283	0	26.7	26.7	26.7	26.7
sp|P62627|DLRB1_MOUSE;tr|A2AVR9|A2AVR9_MOUSE	sp|P62627|DLRB1_MOUSE;tr|A2AVR9|A2AVR9_MOUSE	4;3	4;3	4;3	sp|P62627|DLRB1_MOUSE Dynein light chain roadblock-type 1 OS=Mus musculus OX=10090 GN=Dynlrb1 PE=1 SV=3;tr|A2AVR9|A2AVR9_MOUSE Dynein light chain roadblock OS=Mus musculus OX=10090 GN=Dynlrb1 PE=1 SV=1	2	4	4	4	4	4	4	4	4	3	4	3	4	4	4	4	4	4	3	4	3	4	4	4	4	4	4	3	4	3	4	60.4	60.4	60.4	10.99	96	96;104	0	43.374	60.4	60.4	60.4	60.4	60.4
sp|P62631|EF1A2_MOUSE	sp|P62631|EF1A2_MOUSE	12	3	3	sp|P62631|EF1A2_MOUSE Elongation factor 1-alpha 2 OS=Mus musculus OX=10090 GN=Eef1a2 PE=1 SV=1	1	12	3	3	9	8	9	7	9	6	9	9	9	1	1	2	1	1	1	1	1	2	1	1	2	1	1	1	1	1	2	33.9	13	13	50.454	463	463	0	17.23	25.7	24.2	29.2	22	25.7
sp|P62700|YPEL5_MOUSE	sp|P62700|YPEL5_MOUSE	1	1	1	sp|P62700|YPEL5_MOUSE Protein yippee-like 5 OS=Mus musculus OX=10090 GN=Ypel5 PE=1 SV=1	1	1	1	1	0	1	0	0	0	0	0	0	0	0	1	0	0	0	0	0	0	0	0	1	0	0	0	0	0	0	0	11.6	11.6	11.6	13.841	121	121	0.0096489	1.9775	0	11.6	0	0	0
[truncated: 2,895 more rows]
[truncated: 50 more columns]

## Sheet: Differential proteins
Protein IDs	Majority protein IDs	Peptide counts (all)	Peptide counts (razor+unique)	Peptide counts (unique)	Fasta headers	Number of proteins	Peptides	Razor + unique peptides	Unique peptides	Peptides mic1	Peptides mic2	Peptides mic3	Peptides nc1	Peptides nc2	Peptides nc3	Razor + unique peptides mic1	Razor + unique peptides mic2	Razor + unique peptides mic3	Razor + unique peptides nc1	Razor + unique peptides nc2	Razor + unique peptides nc3	Unique peptides mic1	Unique peptides mic2	Unique peptides mic3	Unique peptides nc1	Unique peptides nc2	Unique peptides nc3	Sequence coverage [%]	Unique + razor sequence coverage [%]	Unique sequence coverage [%]	Mol. weight [kDa]	Sequence length	Sequence lengths	Q-value	Score	Sequence coverage mic1 [%]	Sequence coverage mic2 [%]	Sequence coverage mic3 [%]	Sequence coverage nc1 [%]	Sequence coverage nc2 [%]	Sequence coverage nc3 [%]	Intensity mic1	Intensity mic2	Intensity mic3	Average mic	Intensity nc1	Intensity nc2	Intensity nc3	Average nc
[truncated: 326 more rows]
[truncated: 28 more columns]

[truncated: 2 more sheets: Up proteins, Down proteins]
