# Supplementary material for: The miR‐669a‐5p/G3BP/HDAC6/AKAP12 Axis Regulates Primary Cilia Length
Source: Adv Sci (Weinh). 2023 Dec 13;11(6):2305068. doi: 10.1002/advs.202305068 (PMC10853727; doi:10.1002/advs.202305068)
Supplement: Supplementary file 4 — Supporting Information [file ADVS-11-2305068-s003.xlsx]

## Sheet: Total proteins
Checked	Protein FDR Confidence: Combined	Master	Accession	Description	Exp. q-value: Combined	Sum PEP Score	Coverage [%]	# Peptides	# PSMs	# Unique Peptides	# AAs	MW [kDa]	calc. pI	Score Sequest HT: Sequest HT	# Peptides (by Search Engine): Sequest HT	# Protein Pathway Groups	# Razor Peptides	Abundance Ratio: (Sample) / (Control)	Abundance Ratio Adj. P-Value: (Sample) / (Control)	Abundance Ratio Variability [%]: (Sample) / (Control)	Abundances (Grouped): Control	Abundances (Grouped): Sample	Abundances (Grouped) CV [%]: Control	Abundances (Grouped) CV [%]: Sample	Found in Sample: [S2] F2: Control	Found in Sample: [S3] F3: Control	Found in Sample: [S4] F4: Control	Found in Sample: [S5] F5: Sample	Found in Sample: [S6] F6: Sample	Found in Sample: [S7] F7: Sample	# Protein Groups	Modifications
TRUE	High	Master Protein	A0A1L1SS47	CCR4-NOT transcription complex subunit 10 OS=Mus musculus OX=10090 GN=Cnot10 PE=1 SV=1	0	5.83	6	2	4	2	405	45	7.9	1.68	2	0	0	1.369	0.862363	41.28	87.6	112.4	62.32	5.41	High	High	Peak Found	Peak Found	High	Not Found	1
TRUE	High	Master Protein	Q9DAW9	Calponin-3 OS=Mus musculus OX=10090 GN=Cnn3 PE=1 SV=1	0	101.627	35	8	89	7	330	36.4	5.72	226.12	8	0	1	1.129	0.974023	45.14	99.3	100.7	5.75	15.5	High	High	High	High	High	High	1
TRUE	High	Master Protein	Q9DC51	Guanine nucleotide-binding protein G(i) subunit alpha-3 OS=Mus musculus OX=10090 GN=Gnai3 PE=1 SV=3	0	34.455	12	3	17	2	354	40.5	5.69	37.98	3	0	0	1.373	0.816407	25.4	89.4	110.6	12.36	17.21	High	High	High	High	High	High	1
TRUE	High	Master Protein	A0A1W2P6F6	Myosin light polypeptide 6 OS=Mus musculus OX=10090 GN=Myl6 PE=1 SV=1	0	134.993	51	8	134	8	152	17	4.5	321.97	8	0	0	1.257	0.905261	47.54	95.7	104.3	15.6	13.19	High	High	High	High	High	High	1
TRUE	High	Master Protein	Q8CAQ8-2	Isoform 2 of MICOS complex subunit Mic60 OS=Mus musculus OX=10090 GN=Immt	0	275.007	38	21	167	1	746	82.9	6.61	363.75	21	0	19	0.804	0.873407	49.12	112.2	87.8	4.73	11.03	High	Peak Found	High	Peak Found	Peak Found	Peak Found	1
TRUE	High	Master Protein	Q9CPV4	Glyoxalase domain-containing protein 4 OS=Mus musculus OX=10090 GN=Glod4 PE=1 SV=1	0	85.249	34	7	43	7	298	33.3	5.47	92.26	7	0	0	1.341	0.784408	37.4	89.1	110.9	19.45	15.31	High	High	High	High	High	High	1
TRUE	High	Master Protein	Q9DAM7	Transmembrane protein 263 OS=Mus musculus OX=10090 GN=Tmem263 PE=1 SV=1	0	6.267	22	2	6	2	115	11.5	9.32	5.78	2	0	0	1.454	0.746308	63.87	84	116	35.77	44.49	High	High	High	Peak Found	Peak Found	High	1
TRUE	High	Master Protein	Q61334	B-cell receptor-associated protein 29 OS=Mus musculus OX=10090 GN=Bcap29 PE=1 SV=1	0	22.525	6	1	8	1	240	27.9	9.72	9.34	1	0	0	0.639	0.658465	28.89	114.7	85.3	23.3	31.28	High	High	High	Not Found	High	High	1
TRUE	High	Master Protein	B2RRX2	Serine/threonine-protein phosphatase OS=Mus musculus OX=10090 GN=Ppp3ca PE=2 SV=1	0	39.08	12	5	15	5	521	58.6	5.86	26.91	5	0	0	0.982	0.991727	35.63	79.7	120.3	37.92	7.66	High	High	High	High	High	High	1
TRUE	High	Master Protein	E9QP99	Golgin subfamily A member 3 OS=Mus musculus OX=10090 GN=Golga3 PE=1 SV=1	0	85.588	9	9	23	9	1487	167.2	5.38	41.8	9	0	0	1.134	0.974023	38.62	108.2	91.8	22.83	15.75	High	High	High	High	High	High	1
TRUE	High	Master Protein	P04918	Serum amyloid A-3 protein OS=Mus musculus OX=10090 GN=Saa3 PE=1 SV=1	0.001	4.142	8	1	7	1	122	13.8	9.88	14.99	1	0	0	0.772	0.875362	10.76	112.9	87.1	10.36	8.06	High	High	High	High	High	High	1
TRUE	High	Master Protein	Q3UGT1	Carnitine O-palmitoyltransferase OS=Mus musculus OX=10090 GN=Cpt1a PE=2 SV=1	0	81.486	12	6	31	6	773	88.2	8.54	46.37	6	0	0	1	0.99872	40.26	101.2	98.8	16.73	8.27	High	High	High	High	High	High	1
TRUE	High	Master Protein	Q8C7C3	Uncharacterized protein OS=Mus musculus OX=10090 GN=Tpm3 PE=2 SV=1	0	305.14	58	20	214	5	248	28.9	4.75	529.21	20	0	15	1.076	0.989002	49.2	91.9	108.1	6.66	15.21	High	High	High	High	High	High	1	Met-loss+Acetyl [N-Term]
TRUE	High	Master Protein	G5E884	Non-specific serine/threonine protein kinase OS=Mus musculus OX=10090 GN=Pak1 PE=1 SV=1	0	64.258	19	6	28	4	544	60.6	5.86	55.98	6	0	0	2.703	0.0187943	34.53	61.1	138.9	31.9	35.25	Peak Found	High	High	High	High	High	1	Met-loss+Acetyl [N-Term]
TRUE	High	Master Protein	O08547	Vesicle-trafficking protein SEC22b OS=Mus musculus OX=10090 GN=Sec22b PE=1 SV=3	0	59.06	25	4	59	4	215	24.7	8.51	149.64	4	0	0	1.5	0.588982	37.13	85.2	114.8	12.15	14.86	High	High	High	High	High	High	1	Met-loss [N-Term]
TRUE	High	Master Protein	Q6PGB6	N-alpha-acetyltransferase 50 OS=Mus musculus OX=10090 GN=Naa50 PE=1 SV=1	0	21.643	20	3	9	3	169	19.4	8.81	20.14	3	0	0	1.485	0.675995	45.9	79.4	120.6	78.13	12.53	High	High	High	High	High	High	1
TRUE	High	Master Protein	Q71LX8	Heat shock protein 84b OS=Mus musculus OX=10090 GN=Hsp90ab1 PE=1 SV=1	0	527.193	42	34	747	17	724	83.2	5.03	1781.83	34	0	2	1.096	0.977965	47.81	97.8	102.2	7.6	12.84	High	High	High	High	High	High	1
TRUE	High	Master Protein	Q8VEG4	Exonuclease 3'-5' domain-containing protein 2 OS=Mus musculus OX=10090 GN=Exd2 PE=1 SV=2	0	7.206	2	1	3	1	650	74.3	7.78	1.8	1	0	0	1.304	0.91089	8.25	87.1	112.9	13.95	3.68	High	High	Peak Found	Peak Found	High	Peak Found	1
TRUE	High	Master Protein	A0A338P6U8	AT-rich interactive domain-containing protein 1B OS=Mus musculus OX=10090 GN=Arid1b PE=1 SV=1	0	21.477	3	4	12	4	2296	242.2	6.74	5.68	4	0	0	0.954	0.991727	20.72	113.2	86.8	27.33	17.4	High	High	High	High	High	High	1
TRUE	High	Master Protein	Q91XU2	Phosphatidyl inositol phosphate kinase type II beta (Fragment) OS=Mus musculus OX=10090 GN=Pip4k2b PE=2 SV=1	0	19.125	14	2	8	1	247	27.9	5.43	5.92	2	0	0	1.213	0.951994	28.73	90.8	109.2	13.26	57.99	High	High	High	High	Peak Found	High	1
TRUE	High	Master Protein	Q8BGH2	Sorting and assembly machinery component 50 homolog OS=Mus musculus OX=10090 GN=Samm50 PE=1 SV=1	0	49.078	18	7	33	7	469	51.8	6.8	31.27	7	0	0	0.867	0.967051	48.43	113.4	86.6	12.43	11.49	High	High	High	High	High	High	1
TRUE	High	Master Protein	Q9D2G2	Dihydrolipoyllysine-residue succinyltransferase component of 2-oxoglutarate dehydrogenase complex, mitochondrial OS=Mus musculus OX=10090 GN=Dlst PE=1 SV=1	0	80.123	20	7	111	7	454	49	8.95	325.99	7	0	0	0.772	0.840377	43.62	114.7	85.3	17.69	13.86	High	High	High	High	High	High	1
TRUE	High	Master Protein	E9Q616	AHNAK nucleoprotein (desmoyokin) OS=Mus musculus OX=10090 GN=Ahnak PE=1 SV=1	0	2966.36	68	202	2380	202	5656	603.9	6.3	5092.55	202	0	0	0.849	0.920868	45.67	112	88	3.99	7.48	High	High	High	High	High	High	1
TRUE	High	Master Protein	Q8BSN6	Vesicle-associated membrane protein 4 OS=Mus musculus OX=10090 GN=Vamp4 PE=1 SV=1	0	13.155	13	1	1	1	141	16.3	7.44	2.27	1	0	0	0.789	0.957657	34.48	106.9	93.1	19.15	37.7	Peak Found	Peak Found	High	Peak Found	Peak Found	Peak Found	1
TRUE	High	Master Protein	Q9R0H0	Peroxisomal acyl-coenzyme A oxidase 1 OS=Mus musculus OX=10090 GN=Acox1 PE=1 SV=5	0	71.341	22	9	32	9	661	74.6	8.48	59.98	9	0	0	0.991	0.997346	45.67	99.3	100.7	9.88	22.72	High	High	High	High	High	High	1
TRUE	High	Master Protein	Q62418	Drebrin-like protein OS=Mus musculus OX=10090 GN=Dbnl PE=1 SV=2	0	109.478	25	7	74	7	436	48.7	4.92	191.28	7	0	0	1.282	0.850933	40.04	97.3	102.7	14.56	16.67	High	High	High	High	High	High	1
TRUE	High	Master Protein	Q8C2Q8	ATP synthase subunit gamma OS=Mus musculus OX=10090 GN=Atp5c1 PE=1 SV=1	0	57.117	26	7	77	7	274	30.2	8.84	78.97	7	0	0	0.783	0.873407	54.76	124.1	75.9	9.1	13.25	High	High	High	High	High	High	1
TRUE	High	Master Protein	Q8VBV7	COP9 signalosome complex subunit 8 OS=Mus musculus OX=10090 GN=Cops8 PE=1 SV=1	0	75.101	43	5	48	5	209	23.2	5.2	107.47	5	0	0	1.163	0.923329	47.08	96.2	103.8	3.61	12.48	High	High	High	High	High	High	1
TRUE	High	Master Protein	Q6KAR6	Exocyst complex component 3 OS=Mus musculus OX=10090 GN=Exoc3 PE=1 SV=2	0	15.993	4	2	4	2	755	86.4	6.2	2.95	2	0	0	0.673	0.853591	42.54	119.6	80.4	37.67	15.73	Peak Found	High	High	Peak Found	High	Peak Found	1
TRUE	High	Master Protein	E9Q226	Cyclin Y-like 1 OS=Mus musculus OX=10090 GN=Ccnyl1 PE=1 SV=1	0	6.557	6	1	4	1	291	33.7	6.93	2.15	1	0	0	1.56	0.711391	69.8	78.1	121.9	38.24	85.78	Peak Found	High	High	Peak Found	High	High	1
TRUE	High	Master Protein	Q9JIH2	Nuclear pore complex protein Nup50 OS=Mus musculus OX=10090 GN=Nup50 PE=1 SV=3	0	23.026	13	4	14	4	466	49.5	6.24	20.23	4	0	0	0.998	0.994101	31.18	98.9	101.1	27.36	12	High	High	High	High	High	High	1
TRUE	High	Master Protein	Q923T9	Calcium/calmodulin-dependent protein kinase type II subunit gamma OS=Mus musculus OX=10090 GN=Camk2g PE=1 SV=1	0	36.245	10	4	37	2	529	59.6	7.58	48.45	4	0	0	1.942	0.410228	28.31	62	138	44.68	26.76	High	High	Peak Found	High	High	High	1
TRUE	High	Master Protein	Q9ER67	MAGE family member D2 OS=Mus musculus OX=10090 GN=Maged2 PE=1 SV=1	0	8.742	4	2	3	1	616	65.4	9.14	3.82	2	0	1	1.24	0.914912	38.11	104.1	95.9	66.78		High	Not Found	Not Found	Not Found	Not Found	Not Found	1
TRUE	High	Master Protein	D3YWF6	Ubiquitinyl hydrolase 1 OS=Mus musculus OX=10090 GN=Otub1 PE=1 SV=1	0	84.32	36	7	62	7	241	28	5.29	89.97	7	0	0	1.034	0.991599	41.84	99.7	100.3	15.21	6.85	High	High	High	High	High	High	1
TRUE	High	Master Protein	B1AWB9	Collagen, type V, alpha 1 OS=Mus musculus OX=10090 GN=Col5a1 PE=1 SV=1	0	77.802	8	8	36	8	1838	183.6	4.98	67.76	8	0	0	1.057	0.991097	39.97	102.8	97.2	1.72	22.47	High	High	High	High	High	High	1
TRUE	High	Master Protein	Q9D7S9	Charged multivesicular body protein 5 OS=Mus musculus OX=10090 GN=Chmp5 PE=1 SV=1	0	15.2	10	1	5	1	219	24.6	4.79	13.01	1	0	0	1.329	0.877527	18.32	86.5	113.5	12.35	15.89	High	High	Peak Found	High	High	High	1
TRUE	High	Master Protein	Q3V2E0	Peptidase S1 domain-containing protein OS=Mus musculus OX=10090 GN=Try5 PE=2 SV=1	0	7.213	8	1	12	1	255	27.1	6.73	10.55	1	0	0	1.184	0.920868	38.87	99.8	100.2	18.58	37.83	High	High	High	High	High	High	1
TRUE	High	Master Protein	Q91VW3	SH3 domain-binding glutamic acid-rich-like protein 3 OS=Mus musculus OX=10090 GN=Sh3bgrl3 PE=1 SV=1	0	25.904	20	2	17	2	93	10.5	5.14	39.03	2	0	0	1.602	0.472133	21.48	97.3	102.7	15.38	29.42	High	High	High	High	High	High	1
TRUE	High	Master Protein	Q3U281	Uncharacterized protein OS=Mus musculus OX=10090 GN=Sar1b PE=2 SV=1	0	57.048	29	4	23	3	198	22.3	6.39	40.16	4	0	0	0.981	0.991986	60.34	108.1	91.9	96.68	39.04	High	High	High	High	Peak Found	High	1
TRUE	High	Master Protein	Q9CQ75	NADH dehydrogenase [ubiquinone] 1 alpha subcomplex subunit 2 OS=Mus musculus OX=10090 GN=Ndufa2 PE=1 SV=3	0	14.872	14	1	5	1	99	10.9	9.99	15.18	1	0	0	0.714	0.808242	35.82	111.8	88.2	25.36	26.75	High	High	High	High	Peak Found	High	1
TRUE	High	Master Protein	Q8C112	Uncharacterized protein (Fragment) OS=Mus musculus OX=10090 GN=P3h4 PE=2 SV=1	0	51.209	17	6	28	6	457	51.4	5.33	55.22	6	0	0	1.06	0.980503	47.78	96.6	103.4	14.04	20.82	High	High	High	High	High	High	1
TRUE	High	Master Protein	Q8CG72	ADP-ribose glycohydrolase ARH3 OS=Mus musculus OX=10090 GN=Adprs PE=1 SV=1	0	31.399	13	3	10	3	370	39.4	4.96	29.66	3	0	0	1.271	0.880389	48.82	95.7	104.3	2.97	10.79	High	High	High	High	High	High	1	Met-loss+Acetyl [N-Term]
TRUE	High	Master Protein	Q1XID4	ATPase H(+)-transporting lysosomal accessory protein 2 OS=Mus musculus OX=10090 GN=Atp6ap2 PE=1 SV=2	0	6.528	9	2	3	2	350	39.1	5.54	4.62	2	0	0	0.63	0.589672	17.88	122.7	77.3	17.52	9.61	Peak Found	Peak Found	Peak Found	High	High	High	1
TRUE	High	Master Protein	Q3TWF6	WD repeat-containing protein 70 OS=Mus musculus OX=10090 GN=Wdr70 PE=1 SV=1	0.008	2.133	2	1	1	1	657	73.1	5.97	0	1	0	0	0.421	0.0867459	63.59	154.5	45.5	38.29	25.42	Peak Found	Peak Found	High	Peak Found	Peak Found	Peak Found	1
TRUE	High	Master Protein	Q4V9X1	Ribosome biogenesis protein WDR12 OS=Mus musculus OX=10090 GN=Wdr12 PE=1 SV=1	0	67.493	29	7	28	7	423	47.3	5.6	26.59	7	0	0	0.931	0.977511	45.9	102.1	97.9	9.4	9.18	High	High	High	High	High	High	1
TRUE	High	Master Protein	Q8BH24	Transmembrane 9 superfamily member 4 OS=Mus musculus OX=10090 GN=Tm9sf4 PE=1 SV=1	0	13.686	2	1	9	1	643	74.6	7.23	22.74	1	0	0	0.745	0.866744	20.74	114.6	85.4	28.5	24.41	High	High	High	High	High	High	1
TRUE	High	Master Protein	P68369	Tubulin alpha-1A chain OS=Mus musculus OX=10090 GN=Tuba1a PE=1 SV=1	0	311.329	54	18	696	1	451	50.1	5.06	1783.91	18	0	0	0.548	0.352772	64.92	129.7	70.3	37.05	57.36	High	High	High	High	High	High	1
TRUE	High	Master Protein	Q9CR23	Proton-transporting V-type ATPase complex assembly regulator TMEM9 OS=Mus musculus OX=10090 GN=Tmem9 PE=1 SV=1	0	4.623	10	1	1	1	183	20.6	6.95	2.01	1	0	0	0.627	0.778812	3.75	122.9	77.1		3.57	Not Found	Not Found	High	Peak Found	Not Found	Peak Found	1
TRUE	High	Master Protein	Q9WUD1	E3 ubiquitin-protein ligase CHIP OS=Mus musculus OX=10090 GN=Stub1 PE=1 SV=1	0	68.509	23	5	32	5	304	34.9	6.01	58.35	5	0	0	0.626	0.500157	41.41	130.3	69.7	4.56	20.9	High	High	High	High	High	High	1
TRUE	High	Master Protein	Q9CR59	Growth arrest and DNA damage-inducible proteins-interacting protein 1 OS=Mus musculus OX=10090 GN=Gadd45gip1 PE=1 SV=1	0	4.858	5	1	3	1	222	25.8	10.27	5.88	1	0	0	0.796	0.933523	17.26	111.8	88.2	17.07	8.11	High	High	High	Peak Found	Peak Found	Not Found	1
TRUE	High	Master Protein	Q6ZWX6	Eukaryotic translation initiation factor 2 subunit 1 OS=Mus musculus OX=10090 GN=Eif2s1 PE=1 SV=3	0	124.006	41	12	72	12	315	36.1	5.08	150.99	12	0	0	1.445	0.753213	40.64	83.4	116.6	18.68	11.57	High	High	High	High	High	High	1
TRUE	High	Master Protein	P09535	Insulin-like growth factor II OS=Mus musculus OX=10090 GN=Igf2 PE=1 SV=1	0	16.556	13	2	12	2	180	20	9.16	28.91	2	0	0	0.465	0.109231	33.46	135.7	64.3	17.29	18.11	High	High	High	High	High	High	1
TRUE	High	Master Protein	F6SFF5	Ubiquinone biosynthesis protein (Fragment) OS=Mus musculus OX=10090 GN=Coq9 PE=1 SV=2	0	39.207	24	3	10	3	270	30.3	5.99	23.66	3	0	0	0.735	0.837843	48.64	140.5	59.5	7.64	71.1	High	High	High	Peak Found	High	Peak Found	1
TRUE	High	Master Protein	Q3TPC5	Serine/threonine-protein phosphatase 2A 55 kDa regulatory subunit B (Fragment) OS=Mus musculus OX=10090 GN=Ppp2r2a PE=2 SV=1	0	39.62	13	4	15	4	403	46.6	6.01	19.74	4	0	0	0.804	0.920868	29.88	123.1	76.9	21.44	31.18	High	High	High	High	Peak Found	High	1
TRUE	High	Master Protein	Q9R0Y5	Adenylate kinase isoenzyme 1 OS=Mus musculus OX=10090 GN=Ak1 PE=1 SV=1	0	83.998	30	5	52	5	194	21.5	5.81	100.11	5	0	0	5.171	1.14921e-08	54.51	36	164	7.38	18.24	High	High	High	High	High	High	1
TRUE	High	Master Protein	Q8CCQ5	NOGCT domain-containing protein (Fragment) OS=Mus musculus OX=10090 GN=Gtpbp4 PE=2 SV=1	0	18.193	6	2	6	2	204	23.7	10.01	9.14	2	0	0	0.776	0.899635	14.24	111.7	88.3	6.68	8.35	High	High	High	Peak Found	Peak Found	Peak Found	1
TRUE	High	Master Protein	Q9D711	Pirin OS=Mus musculus OX=10090 GN=Pir PE=1 SV=1	0	10.197	11	3	8	3	290	32	7.11	3.23	3	0	0	2.314	0.0733357	43.96	5.3	194.7	154.32	8.38	Peak Found	Peak Found	Peak Found	High	High	High	1
TRUE	High	Master Protein	Q3TI98	Phenylalanyl-tRNA synthetase beta subunit OS=Mus musculus OX=10090 GN=Farsb PE=2 SV=1	0	86.38	28	13	65	13	589	65.8	7.43	65.37	13	0	0	1.096	0.974023	40.14	100.5	99.5	13.8	16.04	High	High	High	High	High	High	1
TRUE	High	Master Protein	Q64511	DNA topoisomerase 2-beta OS=Mus musculus OX=10090 GN=Top2b PE=1 SV=2	0	123.999	14	18	60	11	1612	181.8	8.29	100.41	18	0	6	0.743	0.825834	53.27	118.7	81.3	7.17	20.37	High	High	High	High	High	High	1
TRUE	High	Master Protein	Q790Y8	Glucose-6-phosphate 1-dehydrogenase OS=Mus musculus OX=10090 GN=G6pdx PE=1 SV=1	0	115.587	33	15	93	15	515	59.2	6.49	188.34	15	0	0	0.829	0.905261	51.21	111.1	88.9	13.18	8.63	High	High	High	High	High	High	1	Met-loss+Acetyl [N-Term]
TRUE	High	Master Protein	Q91VZ6	Stromal membrane-associated protein 1 OS=Mus musculus OX=10090 GN=Smap1 PE=1 SV=1	0	18.342	8	3	8	3	440	47.6	8.51	12.18	3	0	0	0.972	0.994585	19.91	100.5	99.5	36.62	5.85	High	High	High	Peak Found	Peak Found	High	1
TRUE	High	Master Protein	Q4V9W8	Ras-related protein Rab-4 OS=Mus musculus OX=10090 GN=Rab4b PE=1 SV=1	0	19.386	16	3	10	2	213	23.6	6.06	18.84	3	0	0	0.887	0.974023	55.32	106.1	93.9	32.81	5.66	High	High	High	High	High	High	1
TRUE	High	Master Protein	Q9DCT5	Stromal cell-derived factor 2 OS=Mus musculus OX=10090 GN=Sdf2 PE=1 SV=1	0	79.383	25	3	39	3	211	23.1	7.33	83.73	3	0	0	0.94	0.982463	48.2	99.4	100.6	9.47	25.56	High	High	High	High	High	High	1
TRUE	High	Master Protein	Q3TSG4	RNA demethylase ALKBH5 OS=Mus musculus OX=10090 GN=Alkbh5 PE=1 SV=2	0	8.02	8	1	1	1	395	44.4	9.09	2.24	1	0	0	0.799	0.973554	43.47	111.2	88.8	11.63	44.45	High	Peak Found	Peak Found	Peak Found	Peak Found	Peak Found	1
TRUE	High	Master Protein	A0A1S6GWH4	NOL1/NOP2/Sun domain family member 2 OS=Mus musculus OX=10090 GN=Nsun2 PE=2 SV=1	0	83.412	17	10	40	10	782	88	6.74	46.73	10	0	0	1.074	0.976047	41.62	93.8	106.2	17.63	14.57	High	High	High	High	High	High	1
TRUE	High	Master Protein	A2A930	Histone-lysine N-methyltransferase PRDM16 OS=Mus musculus OX=10090 GN=Prdm16 PE=1 SV=1	0.002	3.39	1	1	9	1	1257	138.8	6.14	20.56	1	0	0	0.645	0.546338	32.76	121.6	78.4	28.69	39.54	High	High	High	High	High	High	1
TRUE	High	Master Protein	D3YUM1	NADH dehydrogenase [ubiquinone] flavoprotein 1, mitochondrial OS=Mus musculus OX=10090 GN=Ndufv1 PE=1 SV=1	0	12.352	6	2	8	2	455	49.9	8.07	7.54	2	0	0	1.159	0.95151	21.99	97.1	102.9	7.64	27.92	High	High	High	High	High	High	1
TRUE	High	Master Protein	P43276	Histone H1.5 OS=Mus musculus OX=10090 GN=H1-5 PE=1 SV=2	0	71.898	23	6	121	1	223	22.6	10.92	283.5	6	0	0	0.528	0.174213	28.8	136.2	63.8	9.88	14.68	High	High	High	High	High	High	1	Met-loss [N-Term]; Met-loss+Acetyl [N-Term]
TRUE	High	Master Protein	Q62356	Follistatin-related protein 1 OS=Mus musculus OX=10090 GN=Fstl1 PE=1 SV=2	0	26.912	14	3	13	3	306	34.5	5.85	8.61	3	0	0	0.94	0.988373	49.58	112.8	87.2	36.02	8.05	High	High	High	High	High	High	1
TRUE	High	Master Protein	Q9QUM9	Proteasome subunit alpha type-6 OS=Mus musculus OX=10090 GN=Psma6 PE=1 SV=1	0	57.924	29	6	59	6	246	27.4	6.76	92.64	6	0	0	1.326	0.862363	48.99	88.2	111.8	8.59	7.47	High	High	High	High	High	High	1
TRUE	High	Master Protein	Q9D1C8	Vacuolar protein sorting-associated protein 28 homolog OS=Mus musculus OX=10090 GN=Vps28 PE=1 SV=1	0	19.9	24	3	8	3	221	25.4	5.54	13.81	3	0	0	1.394	0.825498	46.05	99	101	11.64	31.96	High	Peak Found	High	High	High	Peak Found	1	Acetyl [N-Term]
TRUE	High	Master Protein	G3UYU4	Flotillin OS=Mus musculus OX=10090 GN=Flot1 PE=1 SV=1	0	71.797	15	4	30	4	380	42.2	7.78	77.98	4	0	0	1.725	0.341226	28.9	84.9	115.1	11.65	15.44	High	High	High	High	High	High	1
TRUE	High	Master Protein	Q9JJI8	60S ribosomal protein L38 OS=Mus musculus OX=10090 GN=Rpl38 PE=1 SV=3	0	43.292	36	4	46	4	70	8.2	10.1	67.63	4	0	0	0.915	0.974023	30.92	105.3	94.7	4.18	2.54	High	High	High	High	High	High	1
TRUE	High	Master Protein	Q9D1Q4	Dolichol-phosphate mannosyltransferase subunit 3 OS=Mus musculus OX=10090 GN=Dpm3 PE=1 SV=1	0	5.156	11	1	6	1	92	10.1	7.08	14.49	1	0	0	0.897	0.974023	25.63	105.4	94.6	19.8	29	High	High	High	High	High	High	1
TRUE	High	Master Protein	Q3UHJ0	AP2-associated protein kinase 1 OS=Mus musculus OX=10090 GN=Aak1 PE=1 SV=2	0	57.597	14	7	23	7	959	103.3	6.7	27.3	7	0	0	0.659	0.697067	41.03	139	61	40.88	12.12	High	High	High	High	High	High	1
TRUE	High	Master Protein	Q8BFR5	Elongation factor Tu, mitochondrial OS=Mus musculus OX=10090 GN=Tufm PE=1 SV=1	0	171.751	32	13	113	13	452	49.5	7.56	272.14	13	0	0	0.772	0.841184	45.97	109.1	90.9	9	6.89	High	High	High	High	High	High	1
TRUE	High	Master Protein	Q542X7	CCT-beta OS=Mus musculus OX=10090 GN=Cct2 PE=1 SV=1	0	408.072	55	24	548	24	535	57.4	6.4	1265.85	24	0	0	0.893	0.961699	56.07	103.2	96.8	9.21	4.7	High	High	High	High	High	High	1	Met-loss+Acetyl [N-Term]
TRUE	High	Master Protein	F6RJV6	LanC-like protein 2 (Fragment) OS=Mus musculus OX=10090 GN=Lancl2 PE=1 SV=1	0	8.149	7	2	4	2	441	49.7	7.14	1.64	2	0	0	0.809	0.920868	43.28	120.3	79.7	20.4	22.28	High	High	High	High	Peak Found	Peak Found	1
TRUE	High	Master Protein	Q9CZ42-2	Isoform 2 of ATP-dependent (S)-NAD(P)H-hydrate dehydratase OS=Mus musculus OX=10090 GN=Naxd	0	61.179	24	5	22	1	298	32.1	7.47	27.14	5	0	0	1.417	0.8641	27.77	82.7	117.3	13.06	22.97	High	High	High	High	High	High	1	Acetyl [N-Term]
TRUE	High	Master Protein	Q0VBL3	RNA-binding protein 15 OS=Mus musculus OX=10090 GN=Rbm15 PE=1 SV=1	0	14.944	2	1	1	1	962	105.7	10.08	2.25	1	0	0	0.176	0.00134547	222.02	170.1	29.9	117.61		High	Peak Found	Not Found	Not Found	Not Found	Peak Found	1
TRUE	High	Master Protein	Q3UYC1	Diphosphomevalonate decarboxylase OS=Mus musculus OX=10090 GN=Mvd PE=1 SV=1	0	23.762	13	3	11	3	401	44	6.3	27.82	3	0	0	0.985	0.996979	30.21	131.5	68.5	18.75	23.66	High	High	High	High	High	High	1	Met-loss [N-Term]
TRUE	High	Master Protein	Q9D1J1	Adaptin ear-binding coat-associated protein 2 OS=Mus musculus OX=10090 GN=Necap2 PE=1 SV=1	0	19.371	12	2	5	2	266	28.6	7.94	8.69	2	0	0	0.946	0.991599	41.05	95.9	104.1	17.43	20.71	High	High	High	High	High	Not Found	1
TRUE	High	Master Protein	A0A087WR50	Fibronectin OS=Mus musculus OX=10090 GN=Fn1 PE=1 SV=1	0	913.415	37	53	871	4	2386	262.7	5.82	2223.14	53	0	49	1.273	0.897676	40.41	89.3	110.7	11.42	8.77	High	High	High	High	High	High	1
TRUE	High	Master Protein	P15626	Glutathione S-transferase Mu 2 OS=Mus musculus OX=10090 GN=Gstm2 PE=1 SV=2	0	82.161	41	9	64	4	218	25.7	7.39	125.48	9	0	3	7.082	4.55743e-13	64.1	36.1	163.9	18.98	14.03	Peak Found	High	Peak Found	High	High	High	1	Met-loss [N-Term]
TRUE	High	Master Protein	Q3TQ29	Pumilio homolog 2 OS=Mus musculus OX=10090 GN=Pum2 PE=1 SV=1	0	12.872	2	2	7	1	980	105.6	6.86	5.8	2	0	0	0.937	0.991599	4.46	103.3	96.7	11.18	12.89	High	High	High	Peak Found	High	High	1
TRUE	High	Master Protein	P28659	CUGBP Elav-like family member 1 OS=Mus musculus OX=10090 GN=Celf1 PE=1 SV=2	0	33.708	12	4	12	4	486	52.1	8.46	21.29	4	0	0	0.709	0.799545	37.94	120.4	79.6	27.96	9.63	High	High	High	High	High	High	1	Acetyl [N-Term]
TRUE	High	Master Protein	Q8BIW1	Exopolyphosphatase PRUNE1 OS=Mus musculus OX=10090 GN=Prune1 PE=1 SV=1	0	34.784	15	4	16	4	454	50.2	5.11	10.72	4	0	0	1.451	0.766579	41.59	93.1	106.9	20.92	21.68	High	High	High	High	High	High	1
TRUE	High	Master Protein	Q3UHW0	PUM-HD domain-containing protein OS=Mus musculus OX=10090 GN=Pum1 PE=2 SV=1	0	13.928	5	4	8	3	944	100.2	8.57	1.65	4	0	1	1.01	0.991727	71.8	114.6	85.4	54.71	15.49	High	High	High	Peak Found	High	Peak Found	1
TRUE	High	Master Protein	Q3UE99	Uncharacterized protein (Fragment) OS=Mus musculus OX=10090 GN=Lgmn PE=2 SV=1	0	17.425	7	1	16	1	243	27.2	5.06	39.22	1	0	0	1.328	0.84487	16.01	86	114	18.88	13.69	High	High	High	High	High	High	1
TRUE	High	Master Protein	Q3KQQ1	NSFL1 cofactor p47 (Fragment) OS=Mus musculus OX=10090 GN=Nsfl1c PE=2 SV=1	0	134.695	40	11	86	11	369	40.6	5.15	189.52	11	0	0	1.508	0.683778	36.24	84	116	10.56	14.06	High	High	High	High	High	High	1
TRUE	High	Master Protein	Q6ZQJ6	MKIAA0078 protein (Fragment) OS=Mus musculus OX=10090 GN=Rad21 PE=2 SV=1	0	23.12	12	4	17	4	426	48.2	4.53	24.43	4	0	0	0.948	0.991351	46.77	104.3	95.7	29.56	12.09	High	High	High	High	High	High	1
TRUE	High	Master Protein	Q02248	Catenin beta-1 OS=Mus musculus OX=10090 GN=Ctnnb1 PE=1 SV=1	0	98.302	16	7	33	6	781	85.4	5.86	79.02	7	0	1	0.426	0.062834	56.36	141.9	58.1	16.97	15.09	High	High	High	High	High	High	1	Met-loss+Acetyl [N-Term]
TRUE	High	Master Protein	Q3TWW8	Serine/arginine-rich splicing factor 6 OS=Mus musculus OX=10090 GN=Srsf6 PE=1 SV=1	0	34.538	15	5	29	4	339	39	11.46	52.9	5	0	1	1.007	0.992114	31.53	97.5	102.5	25.65	11.35	High	High	High	High	High	High	1
TRUE	High	Master Protein	Q99L13	3-hydroxyisobutyrate dehydrogenase, mitochondrial OS=Mus musculus OX=10090 GN=Hibadh PE=1 SV=1	0	92.969	29	7	39	7	335	35.4	8.13	88.9	7	0	0	0.821	0.920868	46.78	102.1	97.9	8.57	13.32	High	High	High	High	High	High	1
TRUE	High	Master Protein	Q9EQI8	39S ribosomal protein L46, mitochondrial OS=Mus musculus OX=10090 GN=Mrpl46 PE=1 SV=1	0	16.527	12	2	4	2	283	32.1	7.4	5.06	2	0	0	0.699	0.787	69.88	129.6	70.4	18.04	29.79	Peak Found	High	High	High	High	Peak Found	1
TRUE	High	Master Protein	Q9Z130	Heterogeneous nuclear ribonucleoprotein D-like OS=Mus musculus OX=10090 GN=Hnrnpdl PE=1 SV=1	0	59.774	27	6	64	5	301	33.5	7.31	114.28	6	0	0	0.857	0.940507	70.86	102.5	97.5	18.91	16.48	High	High	High	High	High	High	1	Acetyl [N-Term]
TRUE	High	Master Protein	Q9CPX6	Ubiquitin-like-conjugating enzyme ATG3 OS=Mus musculus OX=10090 GN=Atg3 PE=1 SV=1	0	13.782	7	2	3	2	314	35.8	4.72	6.51	2	0	0	0.698	0.848399	46.55	132.9	67.1	20.89	16.95	High	Peak Found	High	Peak Found	Peak Found	Peak Found	1	Acetyl [N-Term]
TRUE	High	Master Protein	P60766	Cell division control protein 42 homolog OS=Mus musculus OX=10090 GN=Cdc42 PE=1 SV=2	0	30.401	9	1	50	1	191	21.2	6.55	120.48	1	0	0	1.373	0.829521	40.15	84.3	115.7	27.24	48.05	High	High	High	High	High	High	1
TRUE	High	Master Protein	O70305	Ataxin-2 OS=Mus musculus OX=10090 GN=Atxn2 PE=1 SV=1	0	45.104	6	5	13	1	1285	136.4	9.55	29.75	5	0	4	1.646	0.546338	36.52	80.4	119.6	23.12	16.74	Peak Found	High	Peak Found	High	Peak Found	High	1
TRUE	High	Master Protein	Q8C9B9	Death-inducer obliterator 1 OS=Mus musculus OX=10090 GN=Dido1 PE=1 SV=4	0	27.903	3	4	8	4	2256	247	7.91	3.49	4	0	0	0.883	0.975507	18.65	119.1	80.9	19.18	26.3	High	High	High	Peak Found	High	Peak Found	1	Acetyl [N-Term]
TRUE	High	Master Protein	Q6NVF9	Cleavage and polyadenylation specificity factor subunit 6 OS=Mus musculus OX=10090 GN=Cpsf6 PE=1 SV=1	0	47.309	12	5	20	5	551	59.1	7.15	45.21	5	0	0	1.245	0.873407	44.14	91.8	108.2	4.69	15.38	High	High	High	High	High	High	1
TRUE	High	Master Protein	Q9CZW5	Mitochondrial import receptor subunit TOM70 OS=Mus musculus OX=10090 GN=Tomm70 PE=1 SV=2	0	57.116	12	6	39	6	611	67.5	7.53	68.86	6	0	0	1.069	0.977511	30.53	94.2	105.8	12.05	15.07	High	High	High	High	High	High	1
TRUE	High	Master Protein	Q3TBM4	Nucleolar protein 6 (Fragment) OS=Mus musculus OX=10090 GN=Nol6 PE=2 SV=1	0	5.279	2	1	3	1	651	73.3	7.21	3.52	1	0	0	0.882	0.982463	18.85	108.2	91.8	17.66	6.73	Peak Found	Peak Found	Peak Found	High	High	High	1
TRUE	High	Master Protein	Q9D7M1	Glucose-induced degradation protein 8 homolog OS=Mus musculus OX=10090 GN=Gid8 PE=1 SV=1	0	15.719	22	3	5	3	228	26.8	4.97	7.33	3	0	0	0.734	0.831372	43.18	126.1	73.9	21.81	38.56	High	High	High	Peak Found	Peak Found	Peak Found	1
TRUE	High	Master Protein	Q9Z2I9	Succinate--CoA ligase [ADP-forming] subunit beta, mitochondrial OS=Mus musculus OX=10090 GN=Sucla2 PE=1 SV=2	0	61.235	26	9	49	9	463	50.1	7.01	61.2	9	0	0	0.952	0.991599	42.15	110.1	89.9	9.03	18.62	High	High	High	High	High	High	1
TRUE	High	Master Protein	E9Q6P4	Gamma-tubulin complex component 6 OS=Mus musculus OX=10090 GN=Tubgcp6 PE=1 SV=1	0.002	3.433	2	1	3	1	1761	196.1	5.92	0	1	0	0	1.016	0.991727	14.3	95	105	11.5	13.75	Peak Found	High	High	Not Found	Peak Found	High	1
TRUE	High	Master Protein	Q8K131	Beta-galactosidase OS=Mus musculus OX=10090 GN=Glb1 PE=2 SV=1	0	28.506	8	4	15	4	647	73	7.25	20.91	4	0	0	1.774	0.408549	42.74	113.1	86.9	50.1	52.54	High	High	High	High	High	High	1
TRUE	High	Master Protein	Q03958	Prefoldin subunit 6 OS=Mus musculus OX=10090 GN=Pfdn6 PE=1 SV=1	0	16.445	30	4	13	4	127	14.4	8.88	18.85	4	0	0	0.907	0.974023	58.68	99.5	100.5	30.35	19.92	High	High	High	High	High	High	1	Met-loss+Acetyl [N-Term]
TRUE	High	Master Protein	Q3ULG5	DNA replication licensing factor MCM6 OS=Mus musculus OX=10090 GN=Mcm6 PE=1 SV=1	0	176.317	27	17	84	17	794	89.7	5.9	164.4	17	0	0	0.687	0.666546	50.57	120	80	2	6.39	High	High	High	High	High	High	1	Acetyl [N-Term]
TRUE	High	Master Protein	Q8C0L8	Conserved oligomeric Golgi complex subunit 5 OS=Mus musculus OX=10090 GN=Cog5 PE=1 SV=3	0	10.427	2	1	2	1	829	91.3	6.27	0	1	0	0	0.724	0.920868	42.7	116	84	28.14	41.45	High	High	Peak Found	Peak Found	Peak Found	Peak Found	1
TRUE	High	Master Protein	P61600	N-alpha-acetyltransferase 20 OS=Mus musculus OX=10090 GN=Naa20 PE=1 SV=1	0.003	2.998	8	1	2	1	178	20.4	5.03	0	1	0	0	1.324	0.910305	43.06	86.1	113.9	34.83	7.16	High	Peak Found	Peak Found	Peak Found	High	Peak Found	1
TRUE	High	Master Protein	Q542M2	Coatomer subunit zeta OS=Mus musculus OX=10090 GN=Copz1 PE=1 SV=1	0	50.551	33	5	26	5	177	20.2	4.81	64.41	5	0	0	0.998	0.992114	40.46	97	103	18	15.91	High	High	High	High	High	High	1	Acetyl [N-Term]
TRUE	High	Master Protein	P49282-3	Isoform 3 of Natural resistance-associated macrophage protein 2 OS=Mus musculus OX=10090 GN=Slc11a2	0	11.807	2	1	2	1	591	64.5	6.61	5.15	1	0	0	0.465	0.232081	18.18	130.7	69.3	11.97	14.2	Peak Found	High	High	Peak Found	Peak Found	Peak Found	1
TRUE	High	Master Protein	A0A5H1ZRP0	Poly [ADP-ribose] polymerase (Fragment) OS=Mus musculus OX=10090 GN=Parp3 PE=1 SV=1	0	16.848	7	2	7	2	351	39.8	9.22	12.74	2	0	0	0.92	0.980503	29.49	104.4	95.6	10.08	8.67	High	High	High	High	High	High	1
TRUE	High	Master Protein	Q9D0T1	NHP2-like protein 1 OS=Mus musculus OX=10090 GN=Snu13 PE=1 SV=4	0	23.963	24	3	40	3	128	14.2	8.46	76.41	3	0	0	0.756	0.84487	25.88	112.9	87.1	17.53	25.11	High	High	High	High	High	High	1
TRUE	High	Master Protein	Q80UG5-3	Isoform 3 of Septin-9 OS=Mus musculus OX=10090 GN=Septin9	0	276.623	36	19	159	19	576	64.7	7.49	273.74	19	0	0	1.355	0.840251	54.88	88	112	7.39	4.48	High	High	High	High	High	High	1	Met-loss+Acetyl [N-Term]
TRUE	High	Master Protein	Q8BQ46	TAF15 RNA polymerase II, TATA box binding protein (TBP)-associated factor OS=Mus musculus OX=10090 GN=Taf15 PE=1 SV=1	0	85.387	19	6	47	4	557	58.6	8.4	91.91	6	0	0	0.799	0.905261	56.83	110.7	89.3	5.9	60.49	High	High	High	Peak Found	High	High	1
TRUE	High	Master Protein	P16332	Methylmalonyl-CoA mutase, mitochondrial OS=Mus musculus OX=10090 GN=Mmut PE=1 SV=2	0	38.422	13	5	16	5	748	82.8	6.89	23.04	5	0	0	0.983	0.993005	43.39	96.8	103.2	3.9	15.38	High	High	High	High	High	High	1
TRUE	High	Master Protein	A1L3C2	DNA-directed RNA polymerases I and III subunit RPAC1 OS=Mus musculus OX=10090 GN=Polr1c PE=2 SV=1	0	20.681	15	4	16	4	347	39.2	5.21	9.95	4	0	0	0.955	0.991072	21.89	103.5	96.5	3.12	26.14	High	High	High	High	High	High	1
TRUE	High	Master Protein	Q9D8Y0	EF-hand domain-containing protein D2 OS=Mus musculus OX=10090 GN=Efhd2 PE=1 SV=1	0	7.196	8	2	12	2	240	26.8	5.06	3.69	2	0	0	1.473	0.64988	75.35	79.3	120.7	31.58	29.28	High	High	High	High	High	High	1
TRUE	High	Master Protein	Q9JHJ0	Tropomodulin-3 OS=Mus musculus OX=10090 GN=Tmod3 PE=1 SV=1	0	72.848	30	8	54	8	352	39.5	5.14	68.12	8	0	0	0.972	0.992972	50.56	107.6	92.4	11.78	18.48	High	High	High	High	High	High	1
TRUE	High	Master Protein	P48410	ATP-binding cassette sub-family D member 1 OS=Mus musculus OX=10090 GN=Abcd1 PE=1 SV=1	0	6.807	6	3	6	3	736	81.8	8.7	1.64	3	0	0	1	0.991727	32.89	102.6	97.4	14.2	90.35	High	High	High	Peak Found	Peak Found	High	1
TRUE	High	Master Protein	D3YU58	Anaphase-promoting complex subunit 7 OS=Mus musculus OX=10090 GN=Anapc7 PE=1 SV=1	0.008	2.148	3	1	1	1	503	56.1	8.51	0	1	0	0	0.979	0.996979	35.8	111.8	88.2	19.65	17.46	Peak Found	High	Peak Found	Peak Found	Peak Found	Peak Found	1
TRUE	High	Master Protein	Q8R5J9	PRA1 family protein 3 OS=Mus musculus OX=10090 GN=Arl6ip5 PE=1 SV=2	0	93.852	25	5	104	5	188	21.5	9.61	247.49	5	0	0	0.804	0.875137	44.68	114.2	85.8	3.11	25.9	High	High	High	High	High	High	1	Acetyl [N-Term]
TRUE	High	Master Protein	Q99LX0	Parkinson disease protein 7 homolog OS=Mus musculus OX=10090 GN=Park7 PE=1 SV=1	0	48.042	26	3	46	3	189	20	6.77	102.66	3	0	0	0.988	0.996979	27.12	96.4	103.6	8.5	15.38	High	High	High	High	High	High	1
TRUE	High	Master Protein	Q8BJH1	Zinc finger C2HC domain-containing protein 1A OS=Mus musculus OX=10090 GN=Zc2hc1a PE=1 SV=1	0	6.829	6	1	2	1	324	35.1	9.88	2.16	1	0	0	2.364	0.167473	22.47	62.2	137.8	10.15	22.58	Peak Found	Peak Found	Peak Found	Not Found	High	High	1
TRUE	High	Master Protein	Q5SUF2	Luc7-like protein 3 OS=Mus musculus OX=10090 GN=Luc7l3 PE=1 SV=1	0	33.845	10	3	10	3	432	51.4	9.77	26.72	3	0	0	0.806	0.905261	32.5	120.6	79.4	21.06	40.9	High	High	High	Peak Found	High	High	1
TRUE	High	Master Protein	D3Z1G7	Corrinoid adenosyltransferase OS=Mus musculus OX=10090 GN=Mmab PE=1 SV=1	0	13.853	9	1	3	1	180	19.9	9.41	2.47	1	0	0	0.615	0.740076	26.45	123.8	76.2	30.53	13.55	High	High	Peak Found	Peak Found	Peak Found	High	1
TRUE	High	Master Protein	E9Q481	Serine/threonine-protein phosphatase 4 regulatory subunit 3A OS=Mus musculus OX=10090 GN=Ppp4r3a PE=1 SV=1	0.006	2.317	2	1	1	1	833	95.3	4.94	0	1	0	0	2.275	0.405688	60.06	81.2	118.8	75.36	77.51	Peak Found	Peak Found	Not Found	High	Peak Found	Peak Found	1
TRUE	High	Master Protein	Q6A0A9	Constitutive coactivator of PPAR-gamma-like protein 1 OS=Mus musculus OX=10090 GN=FAM120A PE=1 SV=2	0	128.764	12	10	49	10	1112	121.6	8.92	76.35	10	0	0	1.074	0.974023	55.77	94.8	105.2	5.55	9.89	High	High	High	High	High	High	1
TRUE	High	Master Protein	Q3UF30	Calpactin I light chain OS=Mus musculus OX=10090 GN=S100a10 PE=2 SV=1	0	68.478	36	2	155	2	97	11.2	6.77	372.93	2	0	0	1.643	0.493452	79.56	87.8	112.2	16.69	31.49	High	High	High	High	High	High	1	Met-loss [N-Term]
TRUE	High	Master Protein	Q545F8	40S ribosomal protein S4 OS=Mus musculus OX=10090 GN=Rps4x PE=2 SV=1	0	61.317	32	8	113	8	245	27.5	9.94	187.39	8	0	0	0.857	0.922753	52.43	100.1	99.9	1.14	9.07	High	High	High	High	High	High	1
TRUE	High	Master Protein	Q9D898	Actin-related protein 2/3 complex subunit 5-like protein OS=Mus musculus OX=10090 GN=Arpc5l PE=1 SV=1	0	13.585	14	2	7	2	153	17	6.8	12.14	2	0	0	0.907	0.974023	48.64	93.6	106.4	14.07	18.24	High	High	High	High	High	High	1
TRUE	High	Master Protein	F6RXX6	WD repeat-containing protein 73 (Fragment) OS=Mus musculus OX=10090 GN=Wdr73 PE=1 SV=1	0.006	2.36	5	1	1	1	240	26.6	6.21	0	1	0	0	0.709	0.920868	73.5	103.9	96.1	42.65	76.76	Peak Found	Peak Found	Peak Found	Not Found	High	Peak Found	1
TRUE	High	Master Protein	A0A1L1SSF8	RIKEN cDNA 4931406C07 gene OS=Mus musculus OX=10090 GN=4931406C07Rik PE=1 SV=1	0	7.545	6	1	2	1	282	31.3	6.52	4.07	1	0	0	1.739	0.564057	60.1	73	127	16.43	46.61	Peak Found	Peak Found	Peak Found	High	High	Peak Found	1
TRUE	High	Master Protein	P58044	Isopentenyl-diphosphate Delta-isomerase 1 OS=Mus musculus OX=10090 GN=Idi1 PE=1 SV=1	0	98.454	27	7	71	7	227	26.3	6.16	126.38	7	0	0	0.975	0.990987	64.98	107.9	92.1	11.15	0.34	High	High	High	High	High	High	1
TRUE	High	Master Protein	Q6ZPX7	Non-specific serine/threonine protein kinase (Fragment) OS=Mus musculus OX=10090 GN=mKIAA1101 PE=3 SV=1	0	26.117	16	6	14	6	451	49.9	7.3	5.79	6	0	0	1.412	0.809867	38.5	83.1	116.9	13.58	4.69	High	High	High	High	High	High	1
TRUE	High	Master Protein	E9Q8K8	Zinc finger CCCH domain-containing protein 4 OS=Mus musculus OX=10090 GN=Zc3h4 PE=1 SV=1	0	32.584	10	6	21	6	1255	135.9	6.35	16.03	6	0	0	0.822	0.925123	41.31	120.3	79.7	9.5	40.28	High	High	High	High	High	High	1
TRUE	High	Master Protein	P20060	Beta-hexosaminidase subunit beta OS=Mus musculus OX=10090 GN=Hexb PE=1 SV=2	0	16.471	8	4	16	4	536	61.1	8.12	11	4	0	0	1.929	0.226592	27.82	67.1	132.9	8.03	3.73	High	High	High	High	High	High	1
TRUE	High	Master Protein	A0A1Y7VJ48	Tubulin-specific chaperone A OS=Mus musculus OX=10090 GN=Tbca PE=1 SV=1	0	25.373	48	3	4	3	84	9.9	4.6	5.38	3	0	0	3.363	0.0215666	78.89	68.8	131.2	141.06	85.5	High	Peak Found	Peak Found	High	Peak Found	High	1
TRUE	High	Master Protein	Q3UYM1	Uncharacterized protein OS=Mus musculus OX=10090 GN=Nub1 PE=1 SV=1	0	15.637	3	1	5	1	614	70.3	5.88	6.15	1	0	0	1.096	0.974023	28.68	90.1	109.9	11.29	25.43	Peak Found	High	High	High	High	High	1
TRUE	High	Master Protein	A0A1D5RLA2	Adrenocortical dysplasia protein OS=Mus musculus OX=10090 GN=Acd PE=1 SV=1	0.001	3.543	10	1	2	1	136	14.8	4.82	0	1	0	0	0.742	0.944156	57.14	116.1	83.9	31.56	47.34	High	Peak Found	High	Peak Found	Peak Found	Peak Found	1	Met-loss+Acetyl [N-Term]
TRUE	High	Master Protein	Q8VDM6	Heterogeneous nuclear ribonucleoprotein U-like protein 1 OS=Mus musculus OX=10090 GN=Hnrnpul1 PE=1 SV=1	0	80.222	12	8	44	8	859	95.9	6.58	85.2	8	0	0	0.842	0.923329	33.81	128.5	71.5	21.74	9.41	High	High	High	High	High	High	1
TRUE	High	Master Protein	Q8VEB4	Phospholipase A2 group XV OS=Mus musculus OX=10090 GN=Pla2g15 PE=1 SV=1	0	26.453	12	4	9	4	412	47.3	6.47	7.62	4	0	0	1.543	0.743271	35.29	75.1	124.9	15.34	15.9	High	High	High	High	High	High	1
TRUE	High	Master Protein	P19536	Cytochrome c oxidase subunit 5B, mitochondrial OS=Mus musculus OX=10090 GN=Cox5b PE=1 SV=1	0	74.312	23	5	81	5	128	13.8	8.38	131.23	5	0	0	0.721	0.74618	65.39	105.4	94.6	14.83	15.02	High	High	High	High	High	High	1
TRUE	High	Master Protein	Q8BLF1	Neutral cholesterol ester hydrolase 1 OS=Mus musculus OX=10090 GN=Nceh1 PE=1 SV=1	0	45.665	21	6	41	6	408	45.7	7.05	47.2	6	0	0	1.035	0.991599	34.99	99.3	100.7	9.72	14.19	High	High	High	High	High	High	1
TRUE	High	Master Protein	Q6A0A2	La-related protein 4B OS=Mus musculus OX=10090 GN=Larp4b PE=1 SV=2	0.002	3.387	2	1	4	1	741	81.6	7.49	0	1	0	0	1.585	0.789259	12.52	79.8	120.2	14.23	9.09	High	Peak Found	High	High	Peak Found	High	1
TRUE	High	Master Protein	Q9CPT4	Myeloid-derived growth factor OS=Mus musculus OX=10090 GN=Mydgf PE=1 SV=1	0	20.712	14	2	12	2	166	18	6.79	22.21	2	0	0	0.932	0.976047	50.87	122.7	77.3	27.72	24.86	High	High	High	High	High	High	1
TRUE	High	Master Protein	Q9JJV2	Profilin-2 OS=Mus musculus OX=10090 GN=Pfn2 PE=1 SV=3	0	35.857	21	3	17	3	140	15	6.99	44.32	3	0	0	4.166	6.64397e-07	39.41	30.1	169.9	35.01	14.63	High	High	High	High	High	High	1
TRUE	High	Master Protein	Q8BJ03	Cytochrome c oxidase assembly protein COX15 homolog OS=Mus musculus OX=10090 GN=Cox15 PE=1 SV=1	0	9.972	8	2	3	2	413	45.8	9.79	2.21	2	0	0	1.03	0.991599	31.55	95.2	104.8	17.45	40.55	Peak Found	High	Peak Found	High	Peak Found	Peak Found	1
TRUE	High	Master Protein	Q8JZZ2	Wdtc1 protein OS=Mus musculus OX=10090 GN=Wdtc1 PE=2 SV=1	0	10.883	4	1	2	1	356	39.3	5.85	1.82	1	0	0	0.927	0.991599	44.57	103.8	96.2	45.35	21.67	Peak Found	Peak Found	High	Not Found	High	Peak Found	1
TRUE	High	Master Protein	Q68FG2	Spectrin beta chain OS=Mus musculus OX=10090 GN=Sptbn2 PE=1 SV=1	0	29.514	1	3	11	1	2388	270.8	5.86	15.89	3	0	0	1.494	0.828892	42.59	80.2	119.8	20.02	44.26	Peak Found	Peak Found	High	Peak Found	Peak Found	Peak Found	1
TRUE	High	Master Protein	A0A140T8J4	Heme-binding protein 1 OS=Mus musculus OX=10090 GN=Hebp1 PE=1 SV=1	0	68.261	47	6	20	6	190	21	5.26	37.85	6	0	0	0.806	0.905261	52.99	122.3	77.7	14.94	7.85	High	High	High	High	High	High	1
TRUE	High	Master Protein	P26350	Prothymosin alpha OS=Mus musculus OX=10090 GN=Ptma PE=1 SV=2	0	45.601	25	2	159	2	111	12.2	3.79	453.44	2	0	0	0.594	0.359043	79.42	126.5	73.5	46.08	28.03	High	High	High	High	High	High	1	Met-loss+Acetyl [N-Term]
TRUE	High	Master Protein	Q8CE80	Calpain inhibitor OS=Mus musculus OX=10090 GN=Cast PE=1 SV=1	0	247.904	31	12	102	12	754	81.4	5.36	203.67	12	0	0	1.381	0.825498	42.47	97	103	5.12	32.65	High	High	High	High	High	High	1
TRUE	High	Master Protein	V9GXH2	Etoposide-induced protein 2.4 (Fragment) OS=Mus musculus OX=10090 GN=Ei24 PE=1 SV=2	0.005	2.431	5	1	1	1	163	18.9	9.79	0	1	0	0	2.173	0.358282	51.45	63	137	61.08	20.49	Peak Found	High	Peak Found	Peak Found	Peak Found	Peak Found	1
TRUE	High	Master Protein	Q03265	ATP synthase subunit alpha, mitochondrial OS=Mus musculus OX=10090 GN=Atp5f1a PE=1 SV=1	0	408.187	52	24	710	24	553	59.7	9.19	1989.34	24	0	0	1.067	0.991215	57.86	99.8	100.2	13.72	8.57	High	High	High	High	High	High	1
TRUE	High	Master Protein	Q8VE22	28S ribosomal protein S23, mitochondrial OS=Mus musculus OX=10090 GN=Mrps23 PE=1 SV=1	0	42.011	22	3	18	3	177	20.3	8.59	30.63	3	0	0	0.831	0.925123	36.73	119.6	80.4	13.8	37.3	High	High	High	High	High	High	1
TRUE	High	Master Protein	Q9WTX2	Interferon-inducible double-stranded RNA-dependent protein kinase activator A OS=Mus musculus OX=10090 GN=Prkra PE=1 SV=1	0	21.492	8	2	8	2	313	34.3	8.43	11.15	2	0	0	0.841	0.939247	51.42	100.8	99.2	10.83	31.72	High	High	Peak Found	High	High	High	1
TRUE	High	Master Protein	Q3TZ78	Uncharacterized protein (Fragment) OS=Mus musculus OX=10090 GN=Lct PE=2 SV=1	0.008	2.133	1	1	2	1	1220	139.2	7.18	0	1	0	0	1.788	0.516857	23.33	70.2	129.8	26.43	11.66	Peak Found	Peak Found	High	Peak Found	Peak Found	High	1
TRUE	High	Master Protein	Q9ESU8	Amino acid transporter OS=Mus musculus OX=10090 GN=Slc1a4 PE=2 SV=1	0	37.583	11	3	14	3	532	56	5.87	30.39	3	0	0	1.112	0.974023	33.56	90.5	109.5	17.7	4.85	High	High	High	High	High	High	1
TRUE	High	Master Protein	D3YTT4	Isobutyryl-CoA dehydrogenase, mitochondrial OS=Mus musculus OX=10090 GN=Acad8 PE=1 SV=1	0	5.687	6	2	3	2	413	45	8.02	1.79	2	0	0	1.051	0.991072	25.65	98.5	101.5	43.77	19.05	Peak Found	High	High	High	Peak Found	Peak Found	1
TRUE	High	Master Protein	A0A6Q6PUT5	Pre-mRNA-processing factor 40 homolog A (Fragment) OS=Mus musculus OX=10090 GN=Prpf40a PE=1 SV=1	0	61.71	10	8	32	8	966	109.8	8.12	48.39	8	0	0	1.109	0.974023	45.91	82	118	25.89	6.96	High	High	High	High	High	High	1
TRUE	High	Master Protein	P20108	Thioredoxin-dependent peroxide reductase, mitochondrial OS=Mus musculus OX=10090 GN=Prdx3 PE=1 SV=1	0	68.726	25	6	67	6	257	28.1	7.58	136.83	6	0	0	1.075	0.989002	45.23	92.8	107.2	15.61	20.3	High	High	High	High	High	High	1
TRUE	High	Master Protein	Q3UWL8	Prefoldin subunit 4 OS=Mus musculus OX=10090 GN=Pfdn4 PE=1 SV=1	0	14.946	20	2	10	2	134	15.2	4.61	17.94	2	0	0	1.241	0.905261	46.64	90.2	109.8	13.75	24.22	High	High	High	High	High	High	1
TRUE	High	Master Protein	Q5FWK3	Rho GTPase-activating protein 1 OS=Mus musculus OX=10090 GN=Arhgap1 PE=1 SV=1	0	41.946	19	6	25	6	439	50.4	6.44	37.53	6	0	0	1.092	0.974023	43.63	107.6	92.4	16.01	10.44	High	High	High	High	High	High	1	Acetyl [N-Term]
TRUE	High	Master Protein	Q9R0A0	Peroxisomal membrane protein PEX14 OS=Mus musculus OX=10090 GN=Pex14 PE=1 SV=1	0	33.593	19	4	15	4	376	41.2	5.11	14.97	4	0	0	0.651	0.637785	46.73	145.4	54.6	16.91	44.85	High	High	High	High	High	High	1
TRUE	High	Master Protein	Q3U7Z6	Phosphoglycerate mutase OS=Mus musculus OX=10090 GN=Pgam1 PE=1 SV=1	0	266.875	48	10	208	10	254	28.8	7.18	490.42	10	0	0	1.822	0.297708	60.75	74	126	19.31	26	High	High	High	High	High	High	1
TRUE	High	Master Protein	H3BKM2	Nuclear-interacting partner of ALK OS=Mus musculus OX=10090 GN=Zc3hc1 PE=1 SV=1	0	9.535	3	1	2	1	459	50.5	5.5	2.17	1	0	0	0.89	0.976432	32.28	107.2	92.8	31.81	30.91	Peak Found	High	Peak Found	Peak Found	Peak Found	High	1
TRUE	High	Master Protein	Q6ZWU9	40S ribosomal protein S27 OS=Mus musculus OX=10090 GN=Rps27 PE=1 SV=3	0	38.848	30	3	35	2	84	9.5	9.45	76.29	3	0	2	1.048	0.991727	35.64	101.5	98.5	11.04	9.9	High	High	High	High	High	High	1
TRUE	High	Master Protein	P28474	Alcohol dehydrogenase class-3 OS=Mus musculus OX=10090 GN=Adh5 PE=1 SV=3	0	49.975	18	4	17	3	374	39.5	7.25	34.68	4	0	1	2.076	0.15875	60.81	98.1	101.9	16.68	49.54	High	High	High	High	High	High	1
TRUE	High	Master Protein	Q3TCL6	Anthrax toxin receptor OS=Mus musculus OX=10090 GN=Antxr2 PE=1 SV=1	0	15.447	8	3	9	2	487	53.2	7.56	0	3	0	1	1.097	0.974023	39.64	91	109	10.35	15.13	Peak Found	High	High	High	High	High	1
TRUE	High	Master Protein	Q8C7V8	Coiled-coil domain-containing protein 134 OS=Mus musculus OX=10090 GN=Ccdc134 PE=1 SV=1	0.001	4.17	8	1	3	1	229	26.5	8.53	1.7	1	0	0	1.45	0.862363	43.3	86.8	113.2	31.25	21.43	Peak Found	High	Peak Found	High	Peak Found	High	1
TRUE	High	Master Protein	D3Z5N2	Stathmin OS=Mus musculus OX=10090 GN=Stmn1 PE=1 SV=1	0	47.551	31	4	29	4	147	17	9.09	82.17	4	0	0	1.068	0.974023	25.37	102.8	97.2	19.7	13.78	High	High	High	High	High	High	1	Met-loss+Acetyl [N-Term]
TRUE	High	Master Protein	A0A0R4J078	UBX domain-containing protein 4 OS=Mus musculus OX=10090 GN=Ubxn4 PE=1 SV=1	0	55.367	10	3	20	3	506	56.4	6.61	53.28	3	0	0	0.971	0.991599	41.16	106.2	93.8	33.72	19.83	High	High	High	High	High	High	1
TRUE	High	Master Protein	A0A1L1SST5	Maspardin OS=Mus musculus OX=10090 GN=Spg21 PE=1 SV=1	0	17.279	10	2	5	2	306	34.9	7.24	6.31	2	0	0	1.359	0.832721	30.45	93.7	106.3	24.61	75.22	Peak Found	Peak Found	Peak Found	High	High	High	1
TRUE	High	Master Protein	P63024	Vesicle-associated membrane protein 3 OS=Mus musculus OX=10090 GN=Vamp3 PE=1 SV=1	0	63.992	55	4	29	2	103	11.5	8.5	74.94	4	0	2	0.739	0.828892	34.9	120.1	79.9	13.82	13.14	High	High	High	High	Peak Found	High	1	Met-loss+Acetyl [N-Term]
TRUE	High	Master Protein	D3YWT0	Signal peptidase complex catalytic subunit SEC11 OS=Mus musculus OX=10090 GN=Sec11a PE=1 SV=1	0	19.282	17	4	20	4	170	19.6	9.48	27.8	4	0	0	0.711	0.828892	34.72	111.7	88.3	12.13	21.64	High	High	High	High	High	High	1
TRUE	High	Master Protein	Q9CTE8	Dolichyl-phosphate beta-glucosyltransferase (Fragment) OS=Mus musculus OX=10090 GN=Alg5 PE=2 SV=3	0	22.284	12	3	15	3	356	40.3	8.53	8.55	3	0	0	0.897	0.974023	52.99	109.2	90.8	12.73	6.34	High	High	High	High	High	High	1
TRUE	High	Master Protein	P51881	ADP/ATP translocase 2 OS=Mus musculus OX=10090 GN=Slc25a5 PE=1 SV=3	0	108.551	28	10	234	7	298	32.9	9.73	445.37	10	0	0	0.525	0.169305	55.71	129.7	70.3	14.18	2.63	High	High	High	High	High	High	1	Met-loss+Acetyl [N-Term]; Acetyl [N-Term]
TRUE	High	Master Protein	P62900	60S ribosomal protein L31 OS=Mus musculus OX=10090 GN=Rpl31 PE=1 SV=1	0	45.896	26	3	38	3	125	14.5	10.54	88.92	3	0	0	1.121	0.969764	63.73	111	89	27.98	57.31	High	High	High	High	High	High	1
TRUE	High	Master Protein	Q8BGK6	Y+L amino acid transporter 2 OS=Mus musculus OX=10090 GN=Slc7a6 PE=1 SV=1	0	18.436	8	3	5	2	515	56.7	7.3	9.17	3	0	0	0.551	0.366248	6.87	149.7	50.3	32.35	29.24	High	High	Peak Found	Peak Found	Peak Found	High	1	Acetyl [N-Term]
TRUE	High	Master Protein	E9PXY8	Ubiquitin carboxyl-terminal hydrolase 7 OS=Mus musculus OX=10090 GN=Usp7 PE=1 SV=1	0	35.067	5	5	16	5	1143	132.8	5.66	20.17	5	0	0	0.806	0.920868	47.94	118.2	81.8	12.51	18.61	High	High	High	High	High	High	1
TRUE	High	Master Protein	A0A068EW80	Promyelocytic leukemia OS=Mus musculus OX=10090 GN=Pml PE=2 SV=1	0	44.887	7	4	12	4	885	98.2	5.63	24.29	4	0	0	0.717	0.840251	41.74	113.9	86.1	13.21	14.49	High	High	High	High	High	High	1
TRUE	High	Master Protein	P30416	Peptidyl-prolyl cis-trans isomerase FKBP4 OS=Mus musculus OX=10090 GN=Fkbp4 PE=1 SV=5	0	263.862	39	17	89	17	458	51.5	5.72	213.61	17	0	0	0.844	0.920144	46.79	121.4	78.6	20.5	20.55	High	High	High	High	High	High	1	Acetyl [N-Term]
TRUE	High	Master Protein	Q9Z277	Tyrosine-protein kinase BAZ1B OS=Mus musculus OX=10090 GN=Baz1b PE=1 SV=2	0	53.566	8	9	30	9	1479	170.5	8.6	42.06	9	0	0	0.662	0.705687	50.8	128.1	71.9	4.46	2.21	High	High	High	High	High	High	1
TRUE	High	Master Protein	G5E8V9	Arfaptin-1 OS=Mus musculus OX=10090 GN=Arfip1 PE=1 SV=1	0	48.237	20	5	19	5	373	41.5	6.76	27.06	5	0	0	1.311	0.84487	60.05	90	110	2.4	11.96	High	High	High	High	High	High	1
TRUE	High	Master Protein	Q62426	Cystatin-B OS=Mus musculus OX=10090 GN=Cstb PE=1 SV=1	0	64.625	33	2	76	2	98	11	7.39	189.13	2	0	0	1.561	0.599546	19.42	85.8	114.2	11.79	12.98	High	High	High	High	High	High	1
TRUE	High	Master Protein	O35075	Vacuolar protein sorting-associated protein 26C OS=Mus musculus OX=10090 GN=Vps26c PE=1 SV=1	0	10.658	10	2	7	2	297	32.9	7.68	9.27	2	0	0	0.624	0.828892	39.34	113.6	86.4	32.88	36.05	High	High	High	High	High	High	1
TRUE	High	Master Protein	Q58EU1	Probable tRNA N6-adenosine threonylcarbamoyltransferase OS=Mus musculus OX=10090 GN=Osgep PE=2 SV=1	0	29.719	15	3	14	3	335	36.3	6.24	21.44	3	0	0	1.405	0.755413	46.93	87.5	112.5	12.12	15.48	High	High	High	High	High	High	1
TRUE	High	Master Protein	A4QMQ0	Mitochondrial translational initiation factor 3 OS=Mus musculus OX=10090 GN=Mtif3 PE=2 SV=1	0	7.248	6	1	3	1	276	31.7	9.42	0	1	0	0	0.644	0.85932	17.73	121.7	78.3	10.26	32.51	High	High	Peak Found	Peak Found	High	Peak Found	1
TRUE	High	Master Protein	P09055	Integrin beta-1 OS=Mus musculus OX=10090 GN=Itgb1 PE=1 SV=1	0	78.709	12	7	65	7	798	88.2	5.94	103.55	7	0	0	1.129	0.969398	46.72	95.7	104.3	11.07	16.99	High	High	High	High	High	High	1
TRUE	High	Master Protein	Q8BYK6	YTH domain-containing family protein 3 OS=Mus musculus OX=10090 GN=Ythdf3 PE=1 SV=2	0	27.325	12	3	13	3	585	63.9	9.04	20.58	3	0	0	0.933	0.977511	37.65	106.7	93.3	9.75	16.66	High	High	High	High	High	High	1
TRUE	High	Master Protein	A0A0R4J1J1	Probable hydrolase PNKD OS=Mus musculus OX=10090 GN=Pnkd PE=1 SV=1	0	5.715	11	1	1	1	142	15.6	10.27	0	1	0	0	0.304	0.0418498	26.44	149.2	50.8	20.31	27.72	Peak Found	Peak Found	High	Peak Found	Not Found	Peak Found	1
TRUE	High	Master Protein	Q3TGQ3	Uncharacterized protein OS=Mus musculus OX=10090 GN=Ctnna1 PE=2 SV=1	0	194.472	33	21	97	19	906	100	6.23	192.57	21	0	1	0.683	0.649752	46.75	118.9	81.1	12.89	16.7	High	High	High	High	High	High	1	Met-loss+Acetyl [N-Term]
TRUE	High	Master Protein	A0A1W2P7Q6	Exportin-T OS=Mus musculus OX=10090 GN=Xpot PE=1 SV=1	0	18.937	5	3	10	3	962	109.7	5.31	2.08	3	0	0	1.191	0.949736	35.47	99.9	100.1	35.52	21.91	High	High	High	Peak Found	High	Peak Found	1	Acetyl [N-Term]
TRUE	High	Master Protein	Q8R3Y8	Interferon regulatory factor 2-binding protein 1 OS=Mus musculus OX=10090 GN=Irf2bp1 PE=1 SV=2	0	16.554	4	2	7	2	584	61.7	8.18	9.88	2	0	0	1.248	0.920868	60.71	111.1	88.9	102.89	126.76	High	High	High	Peak Found	Peak Found	High	1
TRUE	High	Master Protein	Q9ES74	Serine/threonine-protein kinase Nek7 OS=Mus musculus OX=10090 GN=Nek7 PE=1 SV=1	0	19.689	17	4	9	4	302	34.5	8.25	7.37	4	0	0	1.213	0.923329	43.74	88	112	5.1	8.51	High	High	High	Peak Found	Peak Found	High	1
TRUE	High	Master Protein	Q5HZY7	V-type proton ATPase subunit G OS=Mus musculus OX=10090 GN=Atp6v1g1 PE=1 SV=1	0	56.309	34	4	42	4	118	13.7	7.97	145.98	4	0	0	1.446	0.676012	30.23	91.1	108.9	10.01	10.6	High	High	High	High	High	High	1	Met-loss+Acetyl [N-Term]
TRUE	High	Master Protein	Q9CXW2	28S ribosomal protein S22, mitochondrial OS=Mus musculus OX=10090 GN=Mrps22 PE=1 SV=1	0	24.04	9	4	13	4	359	41.2	8.56	16.67	4	0	0	0.731	0.828892	64.95	118.7	81.3	48.36	3.66	Peak Found	High	High	High	High	High	1
TRUE	High	Master Protein	Q3TDU5	Uncharacterized protein OS=Mus musculus OX=10090 GN=Mfge8 PE=2 SV=1	0	99.843	28	10	68	10	426	47.2	7.05	133.28	10	0	0	1.035	0.994585	49.13	95.7	104.3	27.37	8.05	High	High	High	High	High	High	1
TRUE	High	Master Protein	Q91W92	Cdc42 effector protein 1 OS=Mus musculus OX=10090 GN=Cdc42ep1 PE=1 SV=1	0	8.299	5	1	5	1	409	43.1	7.21	3.39	1	0	0	0.951	0.991727	37.55	111.8	88.2	30.2	24.05	High	High	High	High	Peak Found	High	1
TRUE	High	Master Protein	Q66JR8	Ptms protein OS=Mus musculus OX=10090 GN=Ptms PE=2 SV=1	0	42.622	11	2	54	1	211	23.1	4.79	126.55	2	0	0	0.735	0.823868	20.88	111.7	88.3	9.27	45.77	High	High	High	High	High	High	1
TRUE	High	Master Protein	P54071	Isocitrate dehydrogenase [NADP], mitochondrial OS=Mus musculus OX=10090 GN=Idh2 PE=1 SV=3	0	284.912	39	18	242	17	452	50.9	8.69	445.24	18	0	1	0.939	0.974023	46.32	104.8	95.2	3.45	7.94	High	High	High	High	High	High	1
TRUE	High	Master Protein	P80315	T-complex protein 1 subunit delta OS=Mus musculus OX=10090 GN=Cct4 PE=1 SV=3	0	257.856	41	15	198	15	539	58	8.02	456.32	15	0	0	0.852	0.920868	48.81	107.2	92.8	8.43	0.52	High	High	High	High	High	High	1
TRUE	High	Master Protein	B9EJR8	Dynein axonemal assembly factor 5 OS=Mus musculus OX=10090 GN=Dnaaf5 PE=1 SV=1	0	7.897	3	1	1	1	853	93.8	6.15	2.16	1	0	0	2.277	0.333309	63.82	48.9	151.1	30.32	44.39	Peak Found	Peak Found	Peak Found	Peak Found	High	Peak Found	1	Met-loss+Acetyl [N-Term]
TRUE	High	Master Protein	B1AQF4	Dual specificity protein phosphatase OS=Mus musculus OX=10090 GN=Dusp3 PE=1 SV=1	0	18.891	12	2	10	2	210	23.2	7.31	19.12	2	0	0	1.818	0.268185	48.13	63.9	136.1	15.62	44.64	High	High	High	High	High	High	1
TRUE	High	Master Protein	E0CXB9	Alpha N-catenin OS=Mus musculus OX=10090 GN=Ctnna2 PE=1 SV=1	0	15.285	4	3	5	1	966	106.7	5.69	5.5	3	0	0	0.53	0.258085	54.51	120.4	79.6	44.67	29.46	Peak Found	High	High	Peak Found	Peak Found	High	1
TRUE	High	Master Protein	P50518	V-type proton ATPase subunit E 1 OS=Mus musculus OX=10090 GN=Atp6v1e1 PE=1 SV=2	0	58.849	26	5	56	5	226	26.1	8.43	160.3	5	0	0	0.986	0.991727	56.69	98.5	101.5	19.53	24.95	High	High	High	High	High	High	1
TRUE	High	Master Protein	Q9Z247	Peptidyl-prolyl cis-trans isomerase FKBP9 OS=Mus musculus OX=10090 GN=Fkbp9 PE=1 SV=1	0	58.356	16	8	61	8	570	63	5.21	104.86	8	0	0	1.604	0.448187	45.55	75.1	124.9	24.9	13.08	High	High	High	High	High	High	1
TRUE	High	Master Protein	Q8K2C9	Very-long-chain (3R)-3-hydroxyacyl-CoA dehydratase 3 OS=Mus musculus OX=10090 GN=Hacd3 PE=1 SV=2	0	8.083	9	2	3	2	362	43.1	9.13	1.73	2	0	0	0.729	0.831372	58.88	113.2	86.8	43.89	19.54	High	Peak Found	Peak Found	High	High	Peak Found	1
TRUE	High	Master Protein	Q61398	Procollagen C-endopeptidase enhancer 1 OS=Mus musculus OX=10090 GN=Pcolce PE=1 SV=2	0	43.484	15	5	10	5	468	50.1	8.41	17.42	5	0	0	0.97	0.991599	44.8	114.3	85.7	11.81	43.5	High	High	High	High	High	High	1
TRUE	High	Master Protein	D4AFX7	DnaJ heat shock protein family (Hsp40) member C13 OS=Mus musculus OX=10090 GN=Dnajc13 PE=1 SV=1	0	79.905	5	9	23	9	2248	254.9	6.77	38.71	9	0	0	0.914	0.974023	53.61	103.2	96.8	3.76	29.99	High	High	High	High	High	High	1
TRUE	High	Master Protein	Q3U0I9	Sorting nexin-8 OS=Mus musculus OX=10090 GN=Snx8 PE=1 SV=1	0	4.754	3	1	5	1	411	47.1	8.78	1.74	1	0	0	0.763	0.935432	56.44	109.3	90.7	29.37	39.62	High	High	High	Peak Found	High	High	1
TRUE	High	Master Protein	A2ACZ1	Probable rRNA-processing protein EBP2 (Fragment) OS=Mus musculus OX=10090 GN=Ebna1bp2 PE=1 SV=8	0	22.818	28	3	5	3	186	21.6	9.82	4.87	3	0	0	0.757	0.920144	21.82	130.1	69.9	83.06	8.41	High	High	Peak Found	Peak Found	Peak Found	Peak Found	1
TRUE	High	Master Protein	Q8VHK9	ATP-dependent DNA/RNA helicase DHX36 OS=Mus musculus OX=10090 GN=Dhx36 PE=1 SV=2	0	16.333	2	2	3	2	1001	113.8	8.29	4.81	2	0	0	1.03	0.991599	38.8	91.5	108.5	12.55	14.45	Peak Found	High	High	High	Peak Found	Peak Found	1	Met-loss+Acetyl [N-Term]
TRUE	High	Master Protein	A0A0A0MQM0	Eukaryotic translation initiation factor 5A (Fragment) OS=Mus musculus OX=10090 GN=Eif5a PE=1 SV=1	0	129.961	36	6	112	5	149	16.3	5	239.44	6	0	1	0.981	0.991599	65.67	106	94	10.07	7.84	High	High	High	High	High	High	1
TRUE	High	Master Protein	Z4YJL9	Intraflagellar transport protein 20 homolog (Fragment) OS=Mus musculus OX=10090 GN=Ift20 PE=1 SV=1	0	8.059	13	1	1	1	111	12.7	5.63	2.25	1	0	0	1.066	0.980503	73.23	77.2	122.8	80.96	57.81	High	Peak Found	Peak Found	Peak Found	Peak Found	Peak Found	1
TRUE	High	Master Protein	Q9D0B6	Protein PBDC1 OS=Mus musculus OX=10090 GN=Pbdc1 PE=1 SV=1	0	66.039	32	4	19	4	198	22.2	4.55	34.17	4	0	0	0.997	0.996979	50.13	101.3	98.7	7.8	11.85	High	High	High	High	High	High	1
TRUE	High	Master Protein	Q99LB6	Methionine adenosyltransferase 2 subunit beta OS=Mus musculus OX=10090 GN=Mat2b PE=1 SV=1	0	50.215	25	6	32	6	334	37.4	6.95	54.12	6	0	0	0.859	0.951994	29.21	102.2	97.8	8.94	8.01	High	High	High	High	High	High	1
TRUE	High	Master Protein	Q3UD58	Uncharacterized protein OS=Mus musculus OX=10090 GN=Txlna PE=2 SV=1	0	50.198	13	5	8	5	554	62.3	6.74	19.45	5	0	0	1.398	0.823034	52.95	120.1	79.9	55.44	24.72	High	High	Peak Found	High	High	Peak Found	1
TRUE	High	Master Protein	P57759	Endoplasmic reticulum resident protein 29 OS=Mus musculus OX=10090 GN=Erp29 PE=1 SV=2	0	66.605	31	7	85	7	262	28.8	6.15	162.86	7	0	0	1.115	0.974023	52.42	100	100	8.58	21.76	High	High	High	High	High	High	1
TRUE	High	Master Protein	E9QMH7	Inhibitor of nuclear factor kappa-B kinase-interacting protein OS=Mus musculus OX=10090 GN=Ikbip PE=1 SV=1	0	68.43	20	6	23	5	373	42.5	5.1	44.64	6	0	1	1.963	0.159476	38.45	75.4	124.6	33.81	13.77	High	High	High	High	High	High	1
TRUE	High	Master Protein	Q3UPH1	Protein PRRC1 OS=Mus musculus OX=10090 GN=Prrc1 PE=1 SV=1	0	5.534	8	2	2	2	443	46.3	5.95	1.91	2	0	0	1.77	0.449148	47.61	72.2	127.8	29.35	57.27	Peak Found	Peak Found	Peak Found	Peak Found	High	High	1
TRUE	High	Master Protein	Q9JHI5	Isovaleryl-CoA dehydrogenase, mitochondrial OS=Mus musculus OX=10090 GN=Ivd PE=1 SV=1	0	60.281	26	9	68	9	424	46.3	8.29	87.74	9	0	0	0.821	0.90006	34.73	115.7	84.3	6.65	9.71	High	High	High	High	High	High	1
TRUE	High	Master Protein	Q9JHR7	Insulin-degrading enzyme OS=Mus musculus OX=10090 GN=Ide PE=1 SV=1	0	44.656	9	8	42	8	1019	117.7	6.54	41.6	8	0	0	0.937	0.980503	42.12	101.5	98.5	3.49	15.65	High	High	High	High	High	High	1
TRUE	High	Master Protein	A0A1Y7VMH3	Serine/threonine-protein kinase VRK1 OS=Mus musculus OX=10090 GN=Vrk1 PE=1 SV=1	0	18.853	8	3	14	3	413	46.8	8.69	18.34	3	0	0	1.247	0.89779	77.72	85.3	114.7	20.14	22.25	High	High	High	High	High	High	1
TRUE	High	Master Protein	Q9CY64	Biliverdin reductase A OS=Mus musculus OX=10090 GN=Blvra PE=1 SV=1	0	23.205	14	4	14	4	295	33.5	7.02	19.34	4	0	0	1.252	0.909415	57.94	93	107	18.34	2.88	High	High	High	High	High	High	1
TRUE	High	Master Protein	Q64337	Sequestosome-1 OS=Mus musculus OX=10090 GN=Sqstm1 PE=1 SV=1	0	22.681	18	4	15	4	442	48.1	5.21	15.35	4	0	0	0.849	0.947294	40.64	98.1	101.9	25.09	28.46	High	High	High	High	High	High	1
TRUE	High	Master Protein	P51655	Glypican-4 OS=Mus musculus OX=10090 GN=Gpc4 PE=1 SV=2	0	45.397	11	4	28	3	557	62.5	6.33	57.77	4	0	1	1.091	0.974023	45.21	94.6	105.4	8.55	9.72	High	High	High	High	High	High	1
TRUE	High	Master Protein	A2AUD5	Tumor protein D54 OS=Mus musculus OX=10090 GN=Tpd52l2 PE=1 SV=1	0	117.901	44	7	51	7	229	25.1	6.55	118.73	7	0	0	1.146	0.947294	42.56	94.8	105.2	14.77	13.25	High	High	High	High	High	High	1	Acetyl [N-Term]
TRUE	High	Master Protein	Q3UDZ1	Uncharacterized protein OS=Mus musculus OX=10090 GN=Rhog PE=1 SV=1	0	47.375	38	6	16	6	191	21.3	8.12	33.12	6	0	0	0.893	0.974023	41.04	106.2	93.8	14.32	25.5	High	High	High	High	High	High	1
TRUE	High	Master Protein	Q9CYD3	Cartilage-associated protein OS=Mus musculus OX=10090 GN=Crtap PE=1 SV=3	0	26.557	12	4	16	4	400	46.1	5.71	21.27	4	0	0	2.364	0.0696097	53.79	63.2	136.8	15.1	17.9	High	High	High	High	High	High	1
TRUE	High	Master Protein	Q9CWL8	Beta-catenin-like protein 1 OS=Mus musculus OX=10090 GN=Ctnnbl1 PE=1 SV=1	0	55.353	16	8	35	8	563	64.9	5.07	55.7	8	0	0	1.023	0.992114	41.79	104	96	4.55	30.18	High	High	High	High	High	High	1	Acetyl [N-Term]
TRUE	High	Master Protein	Q148T0	Williams Beuren syndrome chromosome region 22 OS=Mus musculus OX=10090 GN=Bud23 PE=2 SV=1	0	15.2	7	1	2	1	281	31.6	8.88	4.31	1	0	0	0.884	0.987739	29.67	111.2	88.8	13.14	23.6	Peak Found	High	High	Peak Found	Peak Found	Peak Found	1
TRUE	High	Master Protein	Q8C660	Uncharacterized protein OS=Mus musculus OX=10090 GN=Fam207a PE=2 SV=1	0	7.908	7	1	3	1	218	24.6	10.89	2.35	1	0	0	1.748	0.652094	78.25	76	124	12.28	72.35	Peak Found	High	High	Not Found	Peak Found	High	1
TRUE	High	Master Protein	E9Q6J5	Biorientation of chromosomes in cell division protein 1-like 1 OS=Mus musculus OX=10090 GN=Bod1l PE=1 SV=1	0	13.635	1	2	4	2	3032	327.3	5.33	4.66	2	0	0	0.887	0.98231	37.46	114.9	85.1	34.85	0.35	Peak Found	High	High	Not Found	High	Peak Found	1
TRUE	High	Master Protein	Q91W34	RUS family member 1 OS=Mus musculus OX=10090 GN=Rusf1 PE=1 SV=1	0	8.545	5	1	3	1	466	50.4	7.15	6.93	1	0	0	0.466	0.400623	22.33	136.4	63.6	11.95	63.07	High	High	High	Peak Found	Peak Found	Peak Found	1
TRUE	High	Master Protein	Q9ERD7	Tubulin beta-3 chain OS=Mus musculus OX=10090 GN=Tubb3 PE=1 SV=1	0	271.467	32	14	577	1	450	50.4	4.93	1418.52	14	0	0	5.41	1.02977e-07	26.5	31.2	168.8	43.87	9.89	High	High	High	Peak Found	High	High	1
TRUE	High	Master Protein	Q5I940	USE1-like protein (Fragment) OS=Mus musculus OX=10090 GN=Use1 PE=2 SV=1	0	10.474	9	2	4	2	269	30.4	9.11	7.99	2	0	0	0.896	0.974023	29.06	111.5	88.5	18.62	14.06	High	High	High	Peak Found	Peak Found	Peak Found	1	Acetyl [N-Term]
TRUE	High	Master Protein	Q3TLX1	Nicotinamide phosphoribosyltransferase OS=Mus musculus OX=10090 GN=Nampt PE=2 SV=1	0	94.179	24	7	47	7	491	55.4	7.15	58.03	7	0	0	1.438	0.72439	39.59	81.3	118.7	5.93	9.83	High	High	High	High	High	High	1
TRUE	High	Master Protein	Q3TMP1	General transcription factor IIIC, polypeptide 3 OS=Mus musculus OX=10090 GN=Gtf3c3 PE=1 SV=1	0	13.987	2	1	3	1	882	100.6	5.15	2.39	1	0	0	0.982	0.994585	13.26	104.2	95.8	38.16	37.22	High	High	High	Peak Found	Peak Found	Peak Found	1	Met-loss+Acetyl [N-Term]
TRUE	High	Master Protein	A0A0G2JFJ6	Integrator complex subunit 3 OS=Mus musculus OX=10090 GN=Ints3 PE=1 SV=1	0	15.2	3	1	1	1	1035	117.2	5.83	2.28	1	0	0	0.701	0.875362	11.14	116.9	83.1	11.3	6.75	Peak Found	Peak Found	High	Not Found	Peak Found	Peak Found	1
TRUE	High	Master Protein	P61804	Dolichyl-diphosphooligosaccharide--protein glycosyltransferase subunit DAD1 OS=Mus musculus OX=10090 GN=Dad1 PE=1 SV=3	0	19.898	20	2	23	2	113	12.5	7.08	59.68	2	0	0	1.239	0.882091	24.74	92.4	107.6	11.16	12.73	High	High	High	High	High	High	1	Met-loss+Acetyl [N-Term]
TRUE	High	Master Protein	A2AMW0	F-actin-capping protein subunit beta OS=Mus musculus OX=10090 GN=Capzb PE=1 SV=1	0	133.798	31	12	95	12	260	29.3	6.92	244.52	12	0	0	1.039	0.992114	59.23	97.7	102.3	8.58	15.57	High	High	High	High	High	High	1
TRUE	High	Master Protein	P59108	Copine-2 OS=Mus musculus OX=10090 GN=Cpne2 PE=1 SV=1	0	10.465	4	2	21	1	548	61	5.96	27.41	2	0	0	0.925	0.991599	53.21	103.9	96.1	22.16	68.87	High	High	High	High	High	High	1
TRUE	High	Master Protein	Q921S3	Malic enzyme OS=Mus musculus OX=10090 GN=Me1 PE=2 SV=1	0	107.381	20	8	26	8	572	64	7.27	49.65	8	0	0	2.205	0.0546354	48.76	55.7	144.3	7.27	25.75	High	High	High	High	High	High	1
TRUE	High	Master Protein	P62073	Mitochondrial import inner membrane translocase subunit Tim10 OS=Mus musculus OX=10090 GN=Timm10 PE=1 SV=1	0.009	2.103	17	1	1	1	90	10.3	6.29	2.17	1	0	0	0.595	0.741999	63.19	131.2	68.8	49.92	25.85	Peak Found	Peak Found	High	Peak Found	Peak Found	Peak Found	1
TRUE	High	Master Protein	A0A1Y7VLP0	ATP synthase membrane subunit 6.8PL (Fragment) OS=Mus musculus OX=10090 GN=Atp5mpl PE=1 SV=1	0.006	2.335	14	1	6	1	57	6.6	9.99	1.75	1	0	0	0.71	0.750852	68.41	134.6	65.4	37.87	46.71	High	High	High	High	High	High	1
TRUE	High	Master Protein	B1AVZ0	Uracil phosphoribosyltransferase homolog OS=Mus musculus OX=10090 GN=Uprt PE=1 SV=1	0	7.866	4	1	4	1	310	34.3	6.23	3.97	1	0	0	1.294	0.896036	20.62	87.2	112.8	22.01	9.66	Peak Found	Peak Found	High	High	High	High	1
TRUE	High	Master Protein	Q7TMV2	Cyclooxygenase-2 OS=Mus musculus OX=10090 GN=Ptgs2 PE=2 SV=1	0.001	3.801	5	2	4	2	561	63.8	7.78	0	2	0	0	1.793	0.52308	27.57	75.7	124.3	45.88	16.72	Peak Found	Peak Found	Peak Found	High	High	High	1
TRUE	High	Master Protein	Q99J36	THUMP domain-containing protein 1 OS=Mus musculus OX=10090 GN=Thumpd1 PE=1 SV=1	0	27.436	14	4	15	4	350	38.9	6.07	18.01	4	0	0	1.294	0.881318	26.47	95.4	104.6	19.41	18.75	High	High	High	High	High	Peak Found	1	Met-loss+Acetyl [N-Term]
TRUE	High	Master Protein	Q91VH6	Protein MEMO1 OS=Mus musculus OX=10090 GN=Memo1 PE=1 SV=1	0	28.8	26	6	19	6	297	33.7	7.14	5.99	6	0	0	0.992	0.994829	38.7	95.8	104.2	12.37	21.37	High	High	High	High	High	High	1
TRUE	High	Master Protein	Q3U5N4	Uncharacterized protein OS=Mus musculus OX=10090 GN=Adprh PE=1 SV=1	0	67.136	21	4	41	4	362	40	5.76	104.63	4	0	0	0.909	0.974023	37.05	103.7	96.3	16.65	24.73	High	High	High	High	High	High	1
TRUE	High	Master Protein	P40142	Transketolase OS=Mus musculus OX=10090 GN=Tkt PE=1 SV=1	0	274.628	35	14	189	14	623	67.6	7.5	462.95	14	0	0	1.65	0.481791	63.52	75.3	124.7	18.25	2.63	High	High	High	High	High	High	1
TRUE	High	Master Protein	Q91YN9	BAG family molecular chaperone regulator 2 OS=Mus musculus OX=10090 GN=Bag2 PE=1 SV=1	0	14.51	10	2	10	2	210	23.5	6.42	15.05	2	0	0	1.657	0.535878	35.99	72.6	127.4	16.45	9.88	High	High	High	High	High	High	1
TRUE	High	Master Protein	Q6R891	Neurabin-2 OS=Mus musculus OX=10090 GN=Ppp1r9b PE=1 SV=1	0	13.01	4	2	5	2	817	89.5	4.92	1.82	2	0	0	0.801	0.931128	33.31	109.8	90.2	14.14	52.13	Peak Found	High	High	Peak Found	High	High	1
TRUE	High	Master Protein	Q5SVF7	NIPSNAP domain-containing protein OS=Mus musculus OX=10090 GN=Nipsnap1 PE=1 SV=1	0	15.736	13	3	14	3	284	33.3	9.44	28.48	3	0	0	1.244	0.91585	46.47	96.2	103.8	32.42	26	High	High	High	High	High	High	1
TRUE	High	Master Protein	Q9CYH2	Peroxiredoxin-like 2A OS=Mus musculus OX=10090 GN=Prxl2a PE=1 SV=2	0	7.151	11	2	13	2	218	24.4	9.17	3.32	2	0	0	0.775	0.889056	32.34	108.2	91.8	32.96	26.17	High	High	High	High	High	High	1
TRUE	High	Master Protein	Q91WS0	CDGSH iron-sulfur domain-containing protein 1 OS=Mus musculus OX=10090 GN=Cisd1 PE=1 SV=1	0	34.886	26	2	17	2	108	12.1	9.06	42.36	2	0	0	0.943	0.982463	29.93	109.9	90.1	4.42	22.1	High	High	High	High	High	High	1
TRUE	High	Master Protein	Q8BMJ2	Leucine--tRNA ligase, cytoplasmic OS=Mus musculus OX=10090 GN=Lars1 PE=1 SV=2	0	174.422	20	18	99	1	1178	134.1	7.05	139.57	18	0	0	1.173	0.973831	25	86.6	113.4	17.49	17.64	Peak Found	Not Found	Peak Found	Peak Found	Peak Found	High	1
TRUE	High	Master Protein	Q8BK77	Uncharacterized protein (Fragment) OS=Mus musculus OX=10090 GN=Tor1aip2 PE=2 SV=1	0	12.907	12	1	2	1	116	13.5	8.18	5.02	1	0	0	0.961	0.996979	36.13	105.1	94.9	13.82	55.28	High	Peak Found	High	Peak Found	Peak Found	Peak Found	1
TRUE	High	Master Protein	Q9CWK8	Sorting nexin-2 OS=Mus musculus OX=10090 GN=Snx2 PE=1 SV=2	0	117.161	30	12	75	10	519	58.4	5.12	160.9	12	0	2	1.342	0.846535	39.36	85.6	114.4	11.18	12.11	High	High	High	High	High	High	1
TRUE	High	Master Protein	Q8BTW3	Exosome complex component MTR3 OS=Mus musculus OX=10090 GN=Exosc6 PE=1 SV=1	0	35.155	20	3	8	3	273	28.4	6.11	16.07	3	0	0	0.615	0.546338	32.7	125.7	74.3	8.61	72.41	High	High	High	Peak Found	High	High	1
TRUE	High	Master Protein	Q9CQ60	6-phosphogluconolactonase OS=Mus musculus OX=10090 GN=Pgls PE=1 SV=1	0	138.239	50	8	78	8	257	27.2	5.85	161.41	8	0	0	1.091	0.974023	78.82	94.8	105.2	20.45	16.16	High	High	High	High	High	High	1
TRUE	High	Master Protein	J3QPG5	Prosaposin OS=Mus musculus OX=10090 GN=Psap PE=1 SV=1	0	106.433	22	9	176	9	557	61.3	5.29	339.57	9	0	0	1.493	0.703535	71.24	89.7	110.3	39.23	26.99	High	High	High	High	High	High	1
TRUE	High	Master Protein	P97346	Nucleoredoxin OS=Mus musculus OX=10090 GN=Nxn PE=1 SV=1	0	31.473	19	5	16	5	435	48.3	4.93	21.87	5	0	0	1.06	0.976047	38.44	102.7	97.3	8.53	16.33	High	High	High	High	High	High	1	Met-loss+Acetyl [N-Term]
TRUE	High	Master Protein	Q9CQJ4	E3 ubiquitin-protein ligase RING2 OS=Mus musculus OX=10090 GN=Rnf2 PE=1 SV=1	0	21.665	15	4	9	4	336	37.6	6.84	5.46	4	0	0	0.658	0.823868	66.6	106	94	81.58	29.82	Peak Found	High	High	High	High	High	1	Met-loss+Acetyl [N-Term]
TRUE	High	Master Protein	Q3UKA1	J domain-containing protein OS=Mus musculus OX=10090 GN=Dnajc3 PE=2 SV=1	0	12.731	10	4	6	4	504	57.5	5.95	7.2	4	0	0	1.341	0.84487	54.78	101.8	98.2	24.85	26.19	High	High	High	Peak Found	High	High	1
TRUE	High	Master Protein	Q99J93	Interferon-induced transmembrane protein 2 OS=Mus musculus OX=10090 GN=Ifitm2 PE=1 SV=1	0	45.249	45	4	19	3	144	15.7	7.3	47.6	4	0	0	0.574	0.325965	82.96	135.4	64.6	31.58	12.33	High	High	High	High	High	High	1	Met-loss+Acetyl [N-Term]
TRUE	High	Master Protein	P63280	SUMO-conjugating enzyme UBC9 OS=Mus musculus OX=10090 GN=Ube2i PE=1 SV=1	0	63.468	28	5	45	5	158	18	8.66	93	5	0	0	1.105	0.975507	43.88	100.3	99.7	11.92	7.58	High	High	High	High	High	High	1	Met-loss+Acetyl [N-Term]
TRUE	High	Master Protein	P42128	Forkhead box protein K1 OS=Mus musculus OX=10090 GN=Foxk1 PE=1 SV=2	0	9.976	3	1	5	1	719	74.9	9.17	5.73	1	0	0	1.211	0.95151	9.46	91.6	108.4	30.9	35.63	High	Peak Found	High	High	High	High	1
TRUE	High	Master Protein	Q3UGT3	COMM domain-containing protein 1 OS=Mus musculus OX=10090 GN=Commd1 PE=2 SV=1	0	15.153	18	2	4	2	135	15.3	9.26	10.67	2	0	0	1.208	0.918468	48.86	85.4	114.6	17.61	25	High	High	High	Peak Found	Peak Found	High	1
TRUE	High	Master Protein	A8IP69	14-3-3 protein gamma subtype OS=Mus musculus OX=10090 GN=Ywhag PE=1 SV=1	0	92.648	40	8	123	5	247	28.3	4.89	261.33	8	0	0	1.532	0.64765	33.98	78.8	121.2	8.44	11.48	High	High	High	High	High	High	1	Met-loss+Acetyl [N-Term]
TRUE	High	Master Protein	Q6ZQL4	WD repeat-containing protein 43 OS=Mus musculus OX=10090 GN=Wdr43 PE=1 SV=2	0	16.375	6	4	7	4	677	75.3	5.38	10.51	4	0	0	0.563	0.364818	48.87	140.6	59.4	21.7	42.65	High	High	High	Peak Found	Peak Found	High	1
TRUE	High	Master Protein	G3UXW9	COP9 signalosome complex subunit 1 OS=Mus musculus OX=10090 GN=Gps1 PE=1 SV=1	0	39.348	12	4	21	4	526	58.8	6.74	31.63	4	0	0	1.141	0.973554	37.07	100.7	99.3	7.64	6.46	High	High	High	High	High	High	1
TRUE	High	Master Protein	Q9WV55	Vesicle-associated membrane protein-associated protein A OS=Mus musculus OX=10090 GN=Vapa PE=1 SV=2	0	99.529	27	6	124	5	249	27.8	8.4	307.19	6	0	0	0.908	0.974023	74.43	121.5	78.5	45.2	32.39	High	High	High	High	High	High	1
TRUE	High	Master Protein	Q6A0F1	CCT-theta (Fragment) OS=Mus musculus OX=10090 GN=Cct8 PE=2 SV=1	0	223.883	40	22	168	22	555	60.2	5.62	355.84	22	0	0	0.788	0.862363	45.07	114.1	85.9	8.51	3.41	High	High	High	High	High	High	1
TRUE	High	Master Protein	Q544I1	N-myc downstream-regulated gene 3 protein OS=Mus musculus OX=10090 GN=Ndrg3 PE=1 SV=1	0	31.434	16	4	16	4	375	41.5	5.25	21.6	4	0	0	1.141	0.973554	65.56	99.1	100.9	21.79	18.63	High	High	High	High	High	High	1	Acetyl [N-Term]
TRUE	High	Master Protein	A0A286YD87	Growth arrest-specific protein 1 OS=Mus musculus OX=10090 GN=Gas1 PE=1 SV=1	0	37.277	16	3	32	3	384	40.4	7.11	66.97	3	0	0	0.785	0.867238	17.25	116.2	83.8	10.14	17.73	High	High	High	High	High	High	1
TRUE	High	Master Protein	Q8C7E9	Cleavage stimulation factor subunit 2 tau variant OS=Mus musculus OX=10090 GN=Cstf2t PE=1 SV=2	0	24.151	12	4	15	2	632	65.8	7.25	20.66	4	0	0	1.005	0.991599	34.73	102.6	97.4	3.46	17.04	High	High	High	High	Peak Found	Peak Found	1
TRUE	High	Master Protein	P24472	Glutathione S-transferase A4 OS=Mus musculus OX=10090 GN=Gsta4 PE=1 SV=3	0	27.115	21	5	26	5	222	25.5	7.39	40.87	5	0	0	3.027	0.000569756	44.82	56	144	18.9	19.59	High	High	High	High	High	High	1
TRUE	High	Master Protein	Q3TGG0	Uncharacterized protein OS=Mus musculus OX=10090 GN=Appl2 PE=2 SV=1	0	8.597	3	1	2	1	662	73.8	5.03	1.99	1	0	0	1.41	0.86617	52.57	79.5	120.5	27.14	42.25	Peak Found	Peak Found	Peak Found	Peak Found	High	High	1
TRUE	High	Master Protein	Q545N8	Phosphomannomutase OS=Mus musculus OX=10090 GN=Pmm2 PE=1 SV=1	0	28.839	18	4	13	4	242	27.6	6.42	17.12	4	0	0	0.825	0.916547	50.87	112.3	87.7	8.85	44.92	High	High	High	High	High	High	1
TRUE	High	Master Protein	Q99KR3	Endoribonuclease LACTB2 OS=Mus musculus OX=10090 GN=Lactb2 PE=1 SV=1	0	15.2	6	1	3	1	288	32.7	6.33	4.36	1	0	0	1.419	0.841774	49.32	82.7	117.3	4.47	38.74	Peak Found	Peak Found	Peak Found	High	High	High	1
TRUE	High	Master Protein	Q923B6	Metalloreductase STEAP4 OS=Mus musculus OX=10090 GN=Steap4 PE=1 SV=1	0	15.2	3	1	3	1	470	53	9.17	8.59	1	0	0	0.257	0.00629734	37.12	159.1	40.9	32.4	12.95	High	High	High	Peak Found	Peak Found	Peak Found	1
TRUE	High	Master Protein	O35326	Serine/arginine-rich splicing factor 5 OS=Mus musculus OX=10090 GN=Srsf5 PE=1 SV=2	0	27.655	20	4	21	3	269	30.9	11.56	29.11	4	0	0	0.727	0.800583	51.72	129.7	70.3	10.79	21.51	High	High	High	High	High	High	1
TRUE	High	Master Protein	Q9EP53	Hamartin OS=Mus musculus OX=10090 GN=Tsc1 PE=1 SV=1	0	13.257	3	2	4	2	1161	128.7	6.37	1.72	2	0	0	0.978	0.992114	14.6	101.1	98.9	12.64	3.84	Peak Found	High	High	Not Found	Peak Found	High	1
TRUE	High	Master Protein	Q9D7S7	60S ribosomal protein L22-like 1 OS=Mus musculus OX=10090 GN=Rpl22l1 PE=1 SV=1	0	48.352	20	2	23	2	122	14.5	9.45	63.7	2	0	0	1.018	0.994018	28.98	116.2	83.8	24.8	27.69	High	High	High	High	High	High	1
TRUE	High	Master Protein	Q923F1	Chloride channel, nucleotide sensitive 1A OS=Mus musculus OX=10090 GN=Clns1a PE=1 SV=1	0	56.005	40	6	32	6	241	26.5	4.12	49.61	6	0	0	1.006	0.996979	27.92	97.7	102.3	12.84	10.08	High	High	High	High	High	High	1	Acetyl [N-Term]
TRUE	High	Master Protein	F8WGT2	Transmembrane protein 209 OS=Mus musculus OX=10090 GN=Tmem209 PE=1 SV=1	0	7.816	4	1	1	1	519	58.2	8.75	2.01	1	0	0	0.618	0.828892	38.64	118.1	81.9	36.82	19.38	Peak Found	High	Peak Found	Peak Found	Peak Found	Peak Found	1
TRUE	High	Master Protein	D3Z2H9	Tropomyosin 3, related sequence 7 OS=Mus musculus OX=10090 GN=Tpm3-rs7 PE=3 SV=1	0	257.718	54	18	233	1	248	29	4.81	526.93	18	0	3	1.124	0.974023	53.66	102.2	97.8	30.01	6.75	Peak Found	Peak Found	Peak Found	High	High	High	1	Met-loss+Acetyl [N-Term]
TRUE	High	Master Protein	F6XC25	Coiled-coil and C2 domain-containing protein 1B (Fragment) OS=Mus musculus OX=10090 GN=Cc2d1b PE=1 SV=1	0	13.332	5	3	7	3	770	85	5.87	9.83	3	0	0	1.103	0.974023	30.44	55	145	78.52	24.28	Peak Found	High	High	High	High	High	1
TRUE	High	Master Protein	Q9CPQ8	ATP synthase subunit g, mitochondrial OS=Mus musculus OX=10090 GN=Atp5mg PE=1 SV=1	0	53.85	42	3	54	3	103	11.4	9.74	92.22	3	0	0	0.762	0.845347	29.34	108.3	91.7	25.98	9.59	High	High	High	High	High	High	1
TRUE	High	Master Protein	E9PV41	Protein diaphanous homolog 1 OS=Mus musculus OX=10090 GN=Diaph1 PE=1 SV=1	0.006	2.333	1	1	1	1	1264	140.3	5.58	0	1	0	0	2.001	0.444973	16.72	66.7	133.3	8.11	26.7	Peak Found	Peak Found	Peak Found	Peak Found	High	Peak Found	1
TRUE	High	Master Protein	Q91YU8	Suppressor of SWI4 1 homolog OS=Mus musculus OX=10090 GN=Ppan PE=1 SV=2	0	8.829	7	2	2	2	470	52.7	10.32	4.04	2	0	0	0.951	0.989002	34.01	102.5	97.5	48.58	23.01	Peak Found	High	Peak Found	Peak Found	Peak Found	Peak Found	1
TRUE	High	Master Protein	P61358	60S ribosomal protein L27 OS=Mus musculus OX=10090 GN=Rpl27 PE=1 SV=2	0	42.375	37	4	41	4	136	15.8	10.56	81.87	4	0	0	0.791	0.863231	54.12	114	86	19.99	32.04	High	High	High	High	High	High	1
TRUE	High	Master Protein	Q3UE37	Ubiquitin-conjugating enzyme E2 Z OS=Mus musculus OX=10090 GN=Ube2z PE=1 SV=2	0	8.717	12	3	6	3	356	38.3	5.62	1.93	3	0	0	1.556	0.706265	32.95	72.7	127.3	26.91	28.35	High	Peak Found	High	High	Peak Found	High	1
TRUE	High	Master Protein	Q64669	NAD(P)H dehydrogenase [quinone] 1 OS=Mus musculus OX=10090 GN=Nqo1 PE=1 SV=3	0	9.342	8	2	8	2	274	30.9	8.72	7.33	2	0	0	0.458	0.102659	75.89	126.5	73.5	39.18	27.27	High	High	High	High	High	Peak Found	1
TRUE	High	Master Protein	A0A0U1RP13	CDP-diacylglycerol--inositol 3-phosphatidyltransferase OS=Mus musculus OX=10090 GN=Cdipt PE=1 SV=1	0	13.642	13	2	4	2	185	20.3	8.48	7.99	2	0	0	0.986	0.996979	43.17	109.7	90.3	13.32	64.13	High	High	High	Peak Found	Peak Found	Peak Found	1
TRUE	High	Master Protein	Q921I9	Exosome complex component RRP41 OS=Mus musculus OX=10090 GN=Exosc4 PE=1 SV=3	0	7.294	5	1	3	1	245	26.2	6.15	7.32	1	0	0	0.924	0.991599	27.12	104	96	12.83	27.64	High	High	Peak Found	High	Peak Found	Peak Found	1
TRUE	High	Master Protein	Q8VCF0	Mitochondrial antiviral-signaling protein OS=Mus musculus OX=10090 GN=Mavs PE=1 SV=1	0	48.223	15	4	19	4	503	53.4	6.37	36.8	4	0	0	1.107	0.974023	37.74	96.7	103.3	6.87	2.68	High	High	High	High	High	High	1
TRUE	High	Master Protein	Q6ZPE2	Myotubularin-related protein 5 OS=Mus musculus OX=10090 GN=Sbf1 PE=1 SV=2	0	4.248	2	2	6	2	1867	208.6	7.12	0	2	0	0	1.11	0.971396	23.51	94.7	105.3	6.29	24.56	High	High	Peak Found	High	High	High	1
TRUE	High	Master Protein	P97298	Pigment epithelium-derived factor OS=Mus musculus OX=10090 GN=Serpinf1 PE=1 SV=2	0	14.512	10	2	3	2	417	46.2	6.98	4.24	2	0	0	1.086	0.974023	56.58	99.5	100.5	1.87	18.22	High	High	Peak Found	High	Peak Found	Peak Found	1
TRUE	High	Master Protein	Q99LL3	Carbohydrate sulfotransferase 12 OS=Mus musculus OX=10090 GN=Chst12 PE=2 SV=2	0	9.722	3	1	1	1	419	49.4	7.88	2.13	1	0	0	0.515	0.655695	0	132	68			High	Not Found	Not Found	Not Found	Not Found	Peak Found	1
TRUE	High	Master Protein	Q9DCN2	NADH-cytochrome b5 reductase 3 OS=Mus musculus OX=10090 GN=Cyb5r3 PE=1 SV=3	0	238.323	56	15	242	15	301	34.1	8.38	605.05	15	0	0	0.996	0.991727	60.51	102	98	8.14	15.7	High	High	High	High	High	High	1
TRUE	High	Master Protein	Q8CGY8	UDP-N-acetylglucosamine--peptide N-acetylglucosaminyltransferase 110 kDa subunit OS=Mus musculus OX=10090 GN=Ogt PE=1 SV=2	0	62.469	13	9	26	2	1046	116.9	6.7	46.73	9	0	7	0.926	0.977829	48.18	99.6	100.4	14.55	26.6	High	High	High	High	High	High	1	Met-loss+Acetyl [N-Term]
TRUE	High	Master Protein	Q9CR68	Cytochrome b-c1 complex subunit Rieske, mitochondrial OS=Mus musculus OX=10090 GN=Uqcrfs1 PE=1 SV=1	0	106.156	45	9	86	9	274	29.3	8.7	151.37	9	0	0	1.089	0.98231	59.96	99.5	100.5	6.33	11.52	High	High	High	High	High	High	1	Acetyl [N-Term]
TRUE	High	Master Protein	G3UYV7	40S ribosomal protein S28 (Fragment) OS=Mus musculus OX=10090 GN=Rps28 PE=1 SV=1	0	33.902	38	2	43	2	56	6.3	9.96	112.57	2	0	0	1.266	0.902851	35.53	86.3	113.7	8.5	9.66	High	High	High	High	High	High	1
TRUE	High	Master Protein	Q9CWU9	Nucleoporin Nup37 OS=Mus musculus OX=10090 GN=Nup37 PE=1 SV=2	0.003	3.046	4	1	1	1	326	36.7	6.09	0	1	0	0	0.807	0.973554	20.2	110.2	89.8	26.08	9.4	Peak Found	Peak Found	High	Peak Found	Peak Found	Peak Found	1
TRUE	High	Master Protein	E9PWW9	Remodeling and spacing factor 1 OS=Mus musculus OX=10090 GN=Rsf1 PE=1 SV=2	0	18.175	2	2	5	2	1441	161.7	5.02	7.8	2	0	0	0.462	0.299389	22.62	145.2	54.8	18.11	48.71	High	High	Peak Found	Peak Found	Peak Found	High	1
TRUE	High	Master Protein	A0A3B2WBH9	Tight junction protein ZO-2 OS=Mus musculus OX=10090 GN=Tjp2 PE=1 SV=1	0	9.622	4	2	6	2	1165	131	6.79	5.23	2	0	0	1.308	0.901185	59.59	101.8	98.2	25.15	53.02	High	High	High	High	High	Peak Found	1
TRUE	High	Master Protein	Q6P2K2	Acyl-CoA thioesterase 2 OS=Mus musculus OX=10090 GN=Acot2 PE=2 SV=1	0	54.825	18	7	41	2	453	49.6	7.62	44.36	7	0	5	1.053	0.982463	45.59	94.4	105.6	11.58	25.47	High	High	High	High	High	High	1
TRUE	High	Master Protein	Q9Z1R9	Protease, serine 1 (trypsin 1) OS=Mus musculus OX=10090 GN=Prss1 PE=1 SV=1	0	17.643	8	1	68	1	246	26.1	4.94	76.53	1	0	0	1.535	0.643111	14.64	78.9	121.1	14.29	6.33	High	High	High	High	High	High	1
TRUE	High	Master Protein	Q3TW82	Beta-glucuronidase OS=Mus musculus OX=10090 GN=Gusb PE=2 SV=1	0	15.883	8	3	12	3	648	74.2	6.7	11.95	3	0	0	1.114	0.974023	34.54	96.7	103.3	30.02	31.33	High	High	High	High	High	High	1
TRUE	High	Master Protein	Q8K1M6-3	Isoform 3 of Dynamin-1-like protein OS=Mus musculus OX=10090 GN=Dnm1l	0	257.69	47	20	141	7	699	78	6.81	198.35	20	0	16	1.624	0.413115	57.58	79.9	120.1	3.44	18.3	High	High	High	High	High	High	1	Acetyl [N-Term]
TRUE	High	Master Protein	Q9CXW4	60S ribosomal protein L11 OS=Mus musculus OX=10090 GN=Rpl11 PE=1 SV=4	0	36.66	20	3	43	3	178	20.2	9.6	113.2	3	0	0	0.888	0.953152	47.85	108.9	91.1	24.3	28.1	High	High	High	High	High	High	1	Met-loss+Acetyl [N-Term]
TRUE	High	Master Protein	Q3UFI4	60S ribosomal protein L6 OS=Mus musculus OX=10090 GN=Rpl6 PE=2 SV=1	0	28.548	20	5	30	5	296	33.5	10.74	39.49	5	0	0	0.806	0.90006	47.41	101.7	98.3	10.8	19.9	High	High	High	High	High	High	1
TRUE	High	Master Protein	O08912	Polypeptide N-acetylgalactosaminyltransferase 1 OS=Mus musculus OX=10090 GN=Galnt1 PE=1 SV=1	0	7.516	10	3	4	3	559	64.2	7.71	6.39	3	0	0	0.585	0.56322	21	126.3	73.7	7.46	6.23	High	High	Peak Found	Peak Found	Peak Found	Peak Found	1
TRUE	High	Master Protein	P42208	Septin-2 OS=Mus musculus OX=10090 GN=Septin2 PE=1 SV=2	0	170.181	41	9	109	9	361	41.5	6.55	265.05	9	0	0	1.16	0.971396	52.57	98.6	101.4	18.94	14.6	High	High	High	High	High	High	1
TRUE	High	Master Protein	Q3U9W6	Copper transporter OS=Mus musculus OX=10090 GN=Slc31a2 PE=2 SV=1	0	13.487	17	1	2	1	143	16	8.18	4.18	1	0	0	1.232	0.939383	20.91	89.6	110.4	23.82	13.79	Peak Found	Peak Found	Peak Found	High	High	Peak Found	1
TRUE	High	Master Protein	Q148S3	RNA-binding protein NOB1 OS=Mus musculus OX=10090 GN=Nob1 PE=2 SV=1	0	19.283	7	2	3	2	403	45.4	7.31	2.6	2	0	0	1.096	0.974023	36.93	129.9	70.1	19.89	43.12	High	High	High	Peak Found	Peak Found	Peak Found	1	Met-loss [N-Term]
TRUE	High	Master Protein	Q91V89	Serine/threonine-protein phosphatase 2A 56 kDa regulatory subunit OS=Mus musculus OX=10090 GN=Ppp2r5d PE=1 SV=1	0	46.524	16	6	23	6	594	69	7.96	27.48	6	0	0	1.445	0.750852	35.77	72.3	127.7	22.82	17.73	High	High	High	High	High	High	1
TRUE	High	Master Protein	Q3TU79	J domain-containing protein OS=Mus musculus OX=10090 GN=Dnajb1 PE=1 SV=1	0.001	3.87	7	2	2	2	340	38.1	8.63	0	2	0	0	1.014	0.991599	53	97.3	102.7	4.55	14.59	High	Peak Found	High	Peak Found	Peak Found	Peak Found	1	Met-loss [N-Term]
TRUE	High	Master Protein	P54823	Probable ATP-dependent RNA helicase DDX6 OS=Mus musculus OX=10090 GN=Ddx6 PE=1 SV=1	0	103.23	30	8	54	8	483	54.2	8.66	122.3	8	0	0	0.912	0.974023	36.84	98.2	101.8	11.93	14.41	High	High	High	High	High	High	1
TRUE	High	Master Protein	Q8BZX4-2	Isoform 2 of Splicing regulatory glutamine/lysine-rich protein 1 OS=Mus musculus OX=10090 GN=Srek1	0	24.394	9	4	8	4	610	69.1	10.27	8.49	4	0	0	1.202	0.925123	36.38	93.5	106.5	17.87	18.73	High	High	High	High	Peak Found	Peak Found	1
TRUE	High	Master Protein	P16092	Fibroblast growth factor receptor 1 OS=Mus musculus OX=10090 GN=Fgfr1 PE=1 SV=2	0	18.061	4	3	11	2	822	91.9	6.34	12.71	3	0	0	0.868	0.974023	60.23	98.1	101.9	28.65	21.45	High	High	High	High	High	High	1
TRUE	High	Master Protein	P19253	60S ribosomal protein L13a OS=Mus musculus OX=10090 GN=Rpl13a PE=1 SV=4	0	44.578	24	5	40	5	203	23.4	11.02	82.6	5	0	0	0.997	0.993257	55.3	99.9	100.1	30.75	2.45	High	High	High	High	High	High	1	Met-loss [N-Term]; Met-loss+Acetyl [N-Term]
TRUE	High	Master Protein	Q6RI64	Proteasome subunit beta OS=Mus musculus OX=10090 GN=Psmb1 PE=1 SV=1	0	110.644	48	8	96	8	240	26.4	7.81	205.67	8	0	0	1.403	0.799545	57.72	84.2	115.8	2.06	11.09	High	High	High	High	High	High	1
TRUE	High	Master Protein	Q8BFP9	[Pyruvate dehydrogenase (acetyl-transferring)] kinase isozyme 1, mitochondrial OS=Mus musculus OX=10090 GN=Pdk1 PE=1 SV=2	0	8.789	3	1	2	1	434	49	8.19	4.15	1	0	0	3.528	0.0183686	42.18	44.2	155.8		36.74	Not Found	Peak Found	Not Found	High	Peak Found	High	1
TRUE	High	Master Protein	Q8BGW1	Alpha-ketoglutarate-dependent dioxygenase FTO OS=Mus musculus OX=10090 GN=Fto PE=1 SV=1	0	8.161	3	1	8	1	502	58	5.12	10.62	1	0	0	1.225	0.934093	61.38	89.9	110.1	37.74	56.93	High	High	High	High	Peak Found	High	1
TRUE	High	Master Protein	Q9D0L8	mRNA cap guanine-N7 methyltransferase OS=Mus musculus OX=10090 GN=Rnmt PE=1 SV=1	0	13.403	6	2	11	2	465	53.3	6.48	14.3	2	0	0	1.64	0.588982	43.48	78.8	121.2	16.68	46.79	High	High	High	High	High	High	1
TRUE	High	Master Protein	Q9D824	Pre-mRNA 3'-end-processing factor FIP1 OS=Mus musculus OX=10090 GN=Fip1l1 PE=1 SV=1	0	52.337	16	6	21	6	581	64.9	5.77	35.75	6	0	0	1.084	0.974023	43.4	90.3	109.7	10.87	2.46	High	High	High	High	High	High	1
TRUE	High	Master Protein	Q8BU31	Ras-related protein Rap-2c OS=Mus musculus OX=10090 GN=Rap2c PE=1 SV=1	0	33.604	21	2	14	1	183	20.7	4.94	14.46	2	0	0	1.064	0.982463	10.24	97.3	102.7	4.24	46	High	High	High	High	High	High	1
TRUE	High	Master Protein	Q8BRH0	Protein O-mannosyl-transferase TMTC3 OS=Mus musculus OX=10090 GN=Tmtc3 PE=1 SV=2	0	7.743	2	2	10	2	920	104.1	8.53	0	2	0	0	1.483	0.742539	64.01	67.9	132.1	11.97	28.07	High	High	High	High	High	High	1
TRUE	High	Master Protein	A0A0U1RNM6	Rho GTPase-activating protein 17 OS=Mus musculus OX=10090 GN=Arhgap17 PE=1 SV=1	0	8.594	20	3	6	3	230	26.4	7.21	3.92	3	0	0	1.284	0.905261	49.3	60.9	139.1	37.88	19.47	High	High	High	High	High	High	1
TRUE	High	Master Protein	O88630	Golgi SNAP receptor complex member 1 OS=Mus musculus OX=10090 GN=Gosr1 PE=1 SV=2	0	6.029	6	1	2	1	250	28.5	9.29	4.71	1	0	0	1.56	0.655072	21.27	71.9	128.1	14.93	12.84	High	Peak Found	Peak Found	Peak Found	Peak Found	High	1	Met-loss+Acetyl [N-Term]
TRUE	High	Master Protein	Q3UGS4	Mapk-regulated corepressor-interacting protein 1 OS=Mus musculus OX=10090 GN=Mcrip1 PE=1 SV=1	0	27.301	19	1	5	1	97	11.1	9.14	14.76	1	0	0	0.974	0.994585	18.83	101.3	98.7	34.35	26.69	High	High	Peak Found	High	High	Peak Found	1
TRUE	High	Master Protein	Q920Q4	Vacuolar protein sorting-associated protein 16 homolog OS=Mus musculus OX=10090 GN=Vps16 PE=1 SV=3	0	7.532	4	2	4	2	839	94.9	7.01	0	2	0	0	0.599	0.828892	78.24	82.2	117.8	119.01	42.89	Peak Found	High	High	Peak Found	Peak Found	High	1
TRUE	High	Master Protein	Q8BJA6	Protein kinase domain-containing protein (Fragment) OS=Mus musculus OX=10090 GN=Camk1 PE=2 SV=1	0.003	2.959	3	1	3	1	299	33.8	5.06	0	1	0	0	1.186	0.933843	30.91	91.5	108.5	26.49	16.33	High	High	High	Peak Found	Peak Found	Peak Found	1
TRUE	High	Master Protein	Q05CA9	Prcc protein (Fragment) OS=Mus musculus OX=10090 GN=Prcc PE=2 SV=1	0	6.112	5	1	3	1	485	51.9	9.44	0	1	0	0	0.989	0.996979	46.5	110.1	89.9	15.79	48.15	Peak Found	Peak Found	Peak Found	High	High	High	1
TRUE	High	Master Protein	O35375	Neuropilin-2 OS=Mus musculus OX=10090 GN=Nrp2 PE=1 SV=2	0	41.528	8	6	22	6	931	104.6	5.24	23.17	6	0	0	0.427	0.0950781	53.95	150.5	49.5	19.17	31.59	High	High	High	High	High	High	1
TRUE	High	Master Protein	F6W761	Integrator complex subunit 13 (Fragment) OS=Mus musculus OX=10090 GN=Ints13 PE=1 SV=8	0.008	2.168	2	1	2	1	395	44.3	6.52	0	1	0	0	0.636	0.828892	38.12	122.2	77.8	49.25	1.75	Peak Found	Peak Found	High	High	Peak Found	Not Found	1
TRUE	High	Master Protein	Q99JR8	SWI/SNF-related matrix-associated actin-dependent regulator of chromatin subfamily D member 2 OS=Mus musculus OX=10090 GN=Smarcd2 PE=1 SV=2	0	39.968	9	3	11	2	531	59	9.64	23.42	3	0	1	1.043	0.991097	36.57	96	104	23.45	6.16	High	Peak Found	High	High	High	High	1
TRUE	High	Master Protein	Q8C2D2	Uncharacterized protein OS=Mus musculus OX=10090 GN=Ufd1 PE=2 SV=1	0	27.832	12	3	20	3	307	34.6	7.08	26.56	3	0	0	1.907	0.191833	33.86	71.2	128.8	16	35.59	High	High	High	High	High	High	1	Acetyl [N-Term]
TRUE	High	Master Protein	O55222	Integrin-linked protein kinase OS=Mus musculus OX=10090 GN=Ilk PE=1 SV=2	0	55.194	15	6	52	6	452	51.3	8.07	83.69	6	0	0	1.138	0.956054	44.82	93.4	106.6	6.31	26.48	High	High	High	High	High	High	1
TRUE	High	Master Protein	Q8K3H0	DCC-interacting protein 13-alpha OS=Mus musculus OX=10090 GN=Appl1 PE=1 SV=1	0	52.923	11	5	12	5	707	79.3	5.41	15.63	5	0	0	2.538	0.0175365	41.1	60.5	139.5	20.38	10.42	Peak Found	Peak Found	Peak Found	High	High	High	1
TRUE	High	Master Protein	E9PXF8	Myotubularin-related protein 13 OS=Mus musculus OX=10090 GN=Sbf2 PE=1 SV=1	0.007	2.276	1	1	1	1	1872	210.3	7.28	0	1	0	0	0.958	0.998276	22.38	102.1	97.9	17.84	23.89	Not Found	Peak Found	Peak Found	Not Found	High	Peak Found	1
TRUE	High	Master Protein	Q3V3K6	Uncharacterized protein OS=Mus musculus OX=10090 GN=Pigs PE=2 SV=1	0	87.095	23	8	28	8	555	61.7	6.93	53.82	8	0	0	0.747	0.84487	32.09	122.6	77.4	21.65	10.2	High	High	High	High	High	High	1	Met-loss [N-Term]
TRUE	High	Master Protein	P97351	40S ribosomal protein S3a OS=Mus musculus OX=10090 GN=Rps3a PE=1 SV=3	0	101.798	39	12	128	12	264	29.9	9.73	240.41	12	0	0	0.849	0.920868	56.05	122.5	77.5	25.54	5.33	High	High	High	High	High	High	1
TRUE	High	Master Protein	Q4FJQ0	Rab7 OS=Mus musculus OX=10090 GN=Rab7 PE=1 SV=1	0	208.903	64	13	231	13	207	23.5	6.7	581.87	13	0	0	0.877	0.945062	42.97	109.7	90.3	6.95	9.15	High	High	High	High	High	High	1
TRUE	High	Master Protein	F6TLV3	Fibronectin type-III domain-containing protein 3A (Fragment) OS=Mus musculus OX=10090 GN=Fndc3a PE=1 SV=1	0	4.827	1	1	1	1	1154	127.2	7.15	2	1	0	0	0.548	0.732304	13.2	130.6	69.4	26.37	24.53	Peak Found	Peak Found	High	Peak Found	Peak Found	Peak Found	1
TRUE	High	Master Protein	Q4FZE6	40S ribosomal protein S7 OS=Mus musculus OX=10090 GN=Rps7 PE=2 SV=1	0	84.646	48	6	97	6	194	22.1	10.1	246.4	6	0	0	0.944	0.974023	50.88	120.5	79.5	9	38.66	High	High	High	High	High	High	1
TRUE	High	Master Protein	A0A0R4J083	Long-chain specific acyl-CoA dehydrogenase, mitochondrial OS=Mus musculus OX=10090 GN=Acadl PE=1 SV=1	0	100.405	21	9	80	9	430	47.9	8.15	192.73	9	0	0	1.237	0.920597	50.91	77.1	122.9	1.85	13.01	High	High	High	High	High	High	1
TRUE	High	Master Protein	P58321	Ubiquitin carboxyl-terminal hydrolase isozyme L4 OS=Mus musculus OX=10090 GN=Uchl4 PE=2 SV=1	0	46.144	27	4	18	4	233	26.4	5.1	30.45	4	0	0	0.933	0.982933	37.97	111.7	88.3	17.17	15.07	High	High	High	High	High	High	1
TRUE	High	Master Protein	E9PYH2	Cytosolic acyl coenzyme A thioester hydrolase OS=Mus musculus OX=10090 GN=Acot7 PE=1 SV=1	0	27.489	11	3	21	3	384	42.8	8.68	40.03	3	0	0	1.52	0.706265	30.43	75.1	124.9	12.09	19.34	High	High	High	High	High	High	1
TRUE	High	Master Protein	Q99KV1	DnaJ homolog subfamily B member 11 OS=Mus musculus OX=10090 GN=Dnajb11 PE=1 SV=1	0	133.884	27	8	77	8	358	40.5	6.32	186.01	8	0	0	1.081	0.986502	41.16	99.1	100.9	11.21	8.5	High	High	High	High	High	High	1
TRUE	High	Master Protein	A2AFK7	RNA helicase (Fragment) OS=Mus musculus OX=10090 GN=Eif4a3 PE=1 SV=1	0	116.829	39	9	83	8	299	33.9	6.01	193.31	9	0	0	0.883	0.951994	40.32	103.5	96.5	19.08	17.53	High	High	High	High	High	High	1	Met-loss+Acetyl [N-Term]
TRUE	High	Master Protein	Q8VED9	Galectin-related protein OS=Mus musculus OX=10090 GN=Lgalsl PE=1 SV=1	0	21.066	19	2	10	2	172	18.9	5.35	24.38	2	0	0	1.001	0.991727	32.6	98.5	101.5	11.57	7.92	High	High	High	High	High	High	1
TRUE	High	Master Protein	Q9CQC7	NADH dehydrogenase [ubiquinone] 1 beta subcomplex subunit 4 OS=Mus musculus OX=10090 GN=Ndufb4 PE=1 SV=3	0	5.962	19	2	3	2	129	15.1	9.89	0	2	0	0	1.183	0.951994	31.23	97.1	102.9	10.65	17.85	Peak Found	Peak Found	Peak Found	High	High	High	1
TRUE	High	Master Protein	P48722	Heat shock 70 kDa protein 4L OS=Mus musculus OX=10090 GN=Hspa4l PE=1 SV=2	0	110.731	22	13	71	12	838	94.3	5.74	124.03	13	0	0	1.403	0.73967	29.84	85	115	16.12	9.22	High	High	High	High	High	High	1
TRUE	High	Master Protein	A0A0R4J1L2	Elongation factor 1-delta OS=Mus musculus OX=10090 GN=Eef1d PE=1 SV=1	0	107.78	42	8	109	1	257	28.7	4.97	279.95	8	0	0	1.17	0.931128	28.15	92.2	107.8	12.38	28.71	High	High	High	High	High	High	1	Met-loss+Acetyl [N-Term]
TRUE	High	Master Protein	Q78JW9	Ubiquitin domain-containing protein UBFD1 OS=Mus musculus OX=10090 GN=Ubfd1 PE=1 SV=2	0	15.2	5	1	2	1	368	40.1	8.85	4.97	1	0	0	0.973	0.996979	17.05	101.4	98.6	11.79	18.11	High	High	Peak Found	Peak Found	Peak Found	Peak Found	1
TRUE	High	Master Protein	Q99JR9	Cilia- and flagella-associated protein 36 OS=Mus musculus OX=10090 GN=Cfap36 PE=2 SV=1	0	16.7	10	2	10	2	343	39.6	4.93	4.23	2	0	0	1.815	0.528332	45.89	81.3	118.7	29.32	27.46	High	High	High	High	High	High	1
TRUE	High	Master Protein	Q3U8S0	Adaptor-related protein complex 3, sigma 1 subunit OS=Mus musculus OX=10090 GN=Ap3s1 PE=1 SV=1	0	24.427	22	4	19	4	193	21.7	5.39	30.42	4	0	0	1.487	0.727791	54.71	77.3	122.7	21.19	2.19	High	High	High	High	High	High	1
TRUE	High	Master Protein	A1BN54	Alpha actinin 1a OS=Mus musculus OX=10090 GN=Actn1 PE=1 SV=1	0	564.836	49	36	496	1	887	102.7	5.48	1312.74	36	0	0	0.545	0.52299	45.44	129.4	70.6	8.84	36.76	High	High	Peak Found	Peak Found	Peak Found	Peak Found	1
TRUE	High	Master Protein	A0A338P6R5	SR-related and CTD-associated factor 8 (Fragment) OS=Mus musculus OX=10090 GN=Scaf8 PE=1 SV=1	0	17.628	24	2	15	2	110	13	9.69	21.61	2	0	0	1.019	0.991727	47.55	98.7	101.3	15.34	35.64	High	High	High	High	High	High	1
TRUE	High	Master Protein	Q8VEA4	Mitochondrial intermembrane space import and assembly protein 40 OS=Mus musculus OX=10090 GN=Chchd4 PE=1 SV=1	0	4.422	20	1	3	1	139	15.5	4.32	4.29	1	0	0	1.311	0.904348	13.55	82.7	117.3	11.52	14.22	Peak Found	High	Peak Found	Peak Found	High	High	1
TRUE	High	Master Protein	Q9CQW2	ADP-ribosylation factor-like protein 8B OS=Mus musculus OX=10090 GN=Arl8b PE=1 SV=1	0	76.299	35	7	52	4	186	21.5	8.43	127.09	7	0	3	0.849	0.934093	56.06	106.3	93.7	17.49	20.78	High	High	High	High	High	High	1	Acetyl [N-Term]
TRUE	High	Master Protein	Q99PU1	Kinesin superfamily protein 18A (Fragment) OS=Mus musculus OX=10090 GN=KIF18A PE=3 SV=1	0.007	2.271	9	1	6	1	151	16.7	5.82	4.01	1	0	0	0.709	0.866744	36.09	103.3	96.7	24.97	20.84	High	High	High	High	Peak Found	High	1
TRUE	High	Master Protein	P12815	Programmed cell death protein 6 OS=Mus musculus OX=10090 GN=Pdcd6 PE=1 SV=2	0	73.897	48	7	42	7	191	21.9	5.4	45.32	7	0	0	1.723	0.313004	55.7	81.8	118.2	21.88	6.09	High	High	High	High	High	High	1
TRUE	High	Master Protein	Q8C876	Uncharacterized protein OS=Mus musculus OX=10090 GN=Lamp2 PE=2 SV=1	0	37.72	12	6	81	6	415	45.6	7.84	121.64	6	0	0	1.305	0.87037	55.77	86.9	113.1	15.84	20.11	High	High	High	High	High	High	1
TRUE	High	Master Protein	Q3U1S6	Uncharacterized protein OS=Mus musculus OX=10090 GN=Csde1 PE=1 SV=1	0	53.703	11	6	21	6	798	88.7	6.37	45.95	6	0	0	1.011	0.991727	40.22	104	96	9.21	3.61	High	High	High	High	High	High	1	Met-loss+Acetyl [N-Term]
TRUE	High	Master Protein	P58871	182 kDa tankyrase-1-binding protein OS=Mus musculus OX=10090 GN=Tnks1bp1 PE=1 SV=2	0	298.637	27	27	112	27	1720	181.7	4.88	231.01	27	0	0	0.868	0.931128	39.28	95.3	104.7	7.1	3.69	High	High	High	High	High	High	1
TRUE	High	Master Protein	P59017	Bcl-2-like protein 13 OS=Mus musculus OX=10090 GN=Bcl2l13 PE=1 SV=2	0	51.164	19	4	26	4	434	46.7	4.59	43	4	0	0	0.781	0.901715	51.12	120.5	79.5	5.94	46.6	High	High	High	High	High	High	1
TRUE	High	Master Protein	A0A1S6GWH5	Ubiquitin-activating enzyme E1 OS=Mus musculus OX=10090 GN=Uba1 PE=2 SV=1	0	433.02	33	27	389	27	1118	124.2	5.99	967.04	27	0	0	1.095	0.977965	45.66	98.7	101.3	3.63	4	High	High	High	High	High	High	1
TRUE	High	Master Protein	Q91YM4	FAST kinase domain-containing protein 4 OS=Mus musculus OX=10090 GN=Tbrg4 PE=1 SV=1	0	17.365	6	2	10	2	630	71.5	8.34	16.94	2	0	0	0.589	0.655606	48.83	126.4	73.6	16.86	2.57	High	High	High	High	High	High	1
TRUE	High	Master Protein	Q9Z1Q2	Phosphatidylserine lipase ABHD16A OS=Mus musculus OX=10090 GN=Abhd16a PE=1 SV=3	0.002	3.421	2	1	1	1	558	63	8.25	2.19	1	0	0	0.942	0.991727	25.79	98.7	101.3	22.47	17.52	Peak Found	Peak Found	High	Peak Found	Peak Found	Peak Found	1
TRUE	High	Master Protein	F8WJK8	Hsc70-interacting protein OS=Mus musculus OX=10090 GN=St13 PE=1 SV=1	0	107.342	22	8	87	8	362	40.5	5.3	217.44	8	0	0	0.991	0.991599	48.26	96.2	103.8	10.43	7.48	High	High	High	High	High	High	1
TRUE	High	Master Protein	Q501J6	Probable ATP-dependent RNA helicase DDX17 OS=Mus musculus OX=10090 GN=Ddx17 PE=1 SV=1	0	156.083	31	20	142	16	650	72.4	8.59	261.98	20	0	5	1.211	0.925123	42.82	100.6	99.4	6.23	10.31	High	High	High	High	High	High	1
TRUE	High	Master Protein	Q9D2N9	Vacuolar protein sorting-associated protein 33A OS=Mus musculus OX=10090 GN=Vps33a PE=1 SV=2	0	15.2	3	1	2	1	598	67.5	7.08	2.83	1	0	0	1.55	0.828892	13.7	78.4	121.6		51.59	High	Not Found	Not Found	High	Peak Found	Peak Found	1
TRUE	High	Master Protein	Q8R5C5	Beta-centractin OS=Mus musculus OX=10090 GN=Actr1b PE=1 SV=1	0	102.616	29	7	61	3	376	42.3	6.4	121.29	7	0	0	1.26	0.905261	35.11	87.7	112.3	16.09	30.33	High	High	High	High	High	High	1	Acetyl [N-Term]
TRUE	High	Master Protein	Q3U9N8	Inosine-5'-monophosphate dehydrogenase OS=Mus musculus OX=10090 GN=Impdh2 PE=2 SV=1	0	166.152	26	11	73	11	514	55.7	7.28	172.4	11	0	0	0.683	0.64988	35.18	118	82	7.1	18.43	High	High	High	High	High	High	1
TRUE	High	Master Protein	Q9EPU4	Cleavage and polyadenylation specificity factor subunit 1 OS=Mus musculus OX=10090 GN=Cpsf1 PE=1 SV=1	0	15.482	4	4	11	4	1441	160.7	6.39	2.2	4	0	0	1.241	0.918468	56.08	88.7	111.3	2.23	16.67	High	High	High	High	High	High	1
TRUE	High	Master Protein	Q9D0R8	Protein LSM12 homolog OS=Mus musculus OX=10090 GN=Lsm12 PE=1 SV=1	0.003	2.992	7	1	3	1	195	21.7	7.74	0	1	0	0	0.649	0.804336	37.7	115.9	84.1	30.44	35.05	High	Peak Found	High	High	Peak Found	Peak Found	1
TRUE	High	Master Protein	Q9CWI3	BRCA2 and CDKN1A-interacting protein OS=Mus musculus OX=10090 GN=Bccip PE=1 SV=1	0	8.522	12	2	4	2	316	35.9	4.45	1.65	2	0	0	0.665	0.725115	34.03	144.1	55.9	19.68	83.77	High	High	Peak Found	Peak Found	Peak Found	High	1
TRUE	High	Master Protein	E9PWG6	Non-SMC condensin I complex, subunit G OS=Mus musculus OX=10090 GN=Ncapg PE=1 SV=1	0	27.482	4	3	19	3	1004	112.8	5.55	32.05	3	0	0	0.671	0.809867	44.29	122.2	77.8	5.7	6.02	High	High	High	High	High	High	1
TRUE	High	Master Protein	Q8R1F1	Protein Niban 2 OS=Mus musculus OX=10090 GN=Niban2 PE=1 SV=2	0	139.129	28	13	77	13	749	84.8	5.94	131.14	13	0	0	1.343	0.777189	45.65	77.8	122.2	19.05	21.01	High	High	High	High	High	High	1
TRUE	High	Master Protein	Q8VDD8	WASH complex subunit 1 OS=Mus musculus OX=10090 GN=Washc1 PE=1 SV=1	0	45.898	10	3	10	3	475	51.6	5.44	15.91	3	0	0	1.224	0.920868	20.07	95.4	104.6	9.38	54.44	High	High	High	Peak Found	High	High	1
TRUE	High	Master Protein	Q66JR7	Pgm2 protein (Fragment) OS=Mus musculus OX=10090 GN=Pgm1 PE=2 SV=1	0	181.314	39	17	88	17	590	64.1	6.76	135.94	17	0	0	2.305	0.0485167	53.85	66.1	133.9	11.5	0.49	High	High	High	High	High	High	1
TRUE	High	Master Protein	A0A494BAZ3	Predicted gene 17018 OS=Mus musculus OX=10090 GN=Dpcd PE=1 SV=1	0	9.106	14	1	5	1	81	9.1	6	1.73	1	0	0	1.243	0.9358	27.02	84.3	115.7	18.52	24.38	High	High	High	Peak Found	High	High	1	Met-loss+Acetyl [N-Term]
TRUE	High	Master Protein	Q3UZ39	Leucine-rich repeat flightless-interacting protein 1 OS=Mus musculus OX=10090 GN=Lrrfip1 PE=1 SV=2	0	52.685	12	5	14	2	729	79.2	4.82	26.32	5	0	0	1.057	0.980503	29.92	102.6	97.4	36.82	9.87	Peak Found	High	High	High	High	High	1
TRUE	High	Master Protein	E9PU96	Nucleolar pre-ribosomal-associated protein 1 OS=Mus musculus OX=10090 GN=Urb1 PE=1 SV=1	0	4.623	1	1	1	1	2277	254.7	6.96	0	1	0	0	0.706	0.920868	12.69	117.2	82.8	23.14	18.53	High	Peak Found	Peak Found	Peak Found	Peak Found	Peak Found	1
TRUE	High	Master Protein	Q8BH58	TIP41-like protein OS=Mus musculus OX=10090 GN=Tiprl PE=1 SV=1	0	16.084	17	2	4	2	271	31.2	5.63	3.12	2	0	0	1.746	0.636695	60.45	83.1	116.9	27.37	75.13	High	Peak Found	High	High	Peak Found	High	1
TRUE	High	Master Protein	Q9R008	Mevalonate kinase OS=Mus musculus OX=10090 GN=Mvk PE=1 SV=1	0	69.676	26	7	26	7	395	41.9	6.68	56.58	7	0	0	1.008	0.992114	36.34	92.2	107.8	11.29	15.89	High	High	High	High	High	High	1	Acetyl [N-Term]
TRUE	High	Master Protein	Q9ERR7	Selenoprotein F OS=Mus musculus OX=10090 GN=Selenof PE=1 SV=3	0	26.271	18	2	6	2	162	17.8	5.35	13.16	2	0	0	1.283	0.862363	37.73	98.4	101.6	35.49	29.65	High	High	High	High	Peak Found	Peak Found	1
TRUE	High	Master Protein	Q8CDZ5	Nucleoporin_C domain-containing protein OS=Mus musculus OX=10090 GN=Nup133 PE=2 SV=1	0	28.383	5	3	13	3	1155	128.5	5.17	34.95	3	0	0	1.004	0.994829	48.91	110.3	89.7	11.03	39.46	High	High	High	High	High	High	1
TRUE	High	Master Protein	Q99LJ6	Glutathione peroxidase 7 OS=Mus musculus OX=10090 GN=Gpx7 PE=1 SV=1	0	27.572	9	1	9	1	186	21	8.27	21.22	1	0	0	1.711	0.355974	13.93	73.8	126.2	13.28	4.9	High	High	High	High	High	High	1
TRUE	High	Master Protein	Q9ES97	Reticulon-3 OS=Mus musculus OX=10090 GN=Rtn3 PE=1 SV=2	0	17.497	1	1	18	1	964	103.8	4.92	31.45	1	0	0	0.779	0.866744	25.15	112.5	87.5	11.24	26.38	High	High	High	High	High	High	1
TRUE	High	Master Protein	Q02788	Collagen alpha-2(VI) chain OS=Mus musculus OX=10090 GN=Col6a2 PE=1 SV=3	0	70.519	9	7	39	7	1034	110.3	6.42	66.52	7	0	0	0.65	0.588982	34.47	124.2	75.8	9.08	8.01	High	High	High	High	High	High	1
TRUE	High	Master Protein	Q99LL5	Periodic tryptophan protein 1 homolog OS=Mus musculus OX=10090 GN=Pwp1 PE=1 SV=1	0	23.006	7	2	10	2	501	55.6	4.82	8.32	2	0	0	0.651	0.70183	44.95	116.1	83.9	53.22	46.29	High	High	High	Not Found	High	High	1
TRUE	High	Master Protein	Q3UID0	SWI/SNF complex subunit SMARCC2 OS=Mus musculus OX=10090 GN=Smarcc2 PE=1 SV=1	0	73.909	8	7	54	3	1130	124.6	5.47	77.07	7	0	0	1.326	0.831372	33.12	94.3	105.7	17.96	23.65	High	High	High	High	High	High	1
TRUE	High	Master Protein	B1AQH6	Mediator of RNA polymerase II transcription subunit 1 OS=Mus musculus OX=10090 GN=Med1 PE=1 SV=1	0.006	2.348	1	1	2	1	629	70.1	7.72	0	1	0	0	0.913	0.991599	38.56	102.7	97.3	24.71	33.13	Peak Found	High	High	Peak Found	Peak Found	Peak Found	1
TRUE	High	Master Protein	G5E8R8	UBX domain-containing protein 7 OS=Mus musculus OX=10090 GN=Ubxn7 PE=1 SV=1	0	27.096	14	5	21	5	489	54.8	5.16	25.87	5	0	0	1.891	0.232081	41.48	70.2	129.8	10.44	11.25	High	High	High	High	High	High	1
TRUE	High	Master Protein	A0A2C9F2A2	Ras and Rab interactor 1 OS=Mus musculus OX=10090 GN=Rin1 PE=1 SV=1	0	21.429	8	4	11	4	774	84.3	8.81	7.79	4	0	0	0.755	0.846535	41.84	141.9	58.1	23.5	101.92	High	High	High	High	High	High	1	Acetyl [N-Term]
TRUE	High	Master Protein	Q61081	Hsp90 co-chaperone Cdc37 OS=Mus musculus OX=10090 GN=Cdc37 PE=1 SV=1	0	71.19	27	7	66	7	379	44.6	5.34	147.36	7	0	0	1.303	0.84487	35.24	81.2	118.8	14.72	11.1	High	High	High	High	High	High	1
TRUE	High	Master Protein	B2RWV7	2310014H01Rik protein OS=Mus musculus OX=10090 GN=Ppp1r18 PE=2 SV=1	0	31.198	8	3	10	3	594	65.5	5.34	7.58	3	0	0	1.414	0.831372	37.12	121	79	13.88	4.98	High	High	High	High	Peak Found	High	1
TRUE	High	Master Protein	Q9DBY8	Nuclear valosin-containing protein-like OS=Mus musculus OX=10090 GN=Nvl PE=1 SV=1	0	42.889	7	4	12	4	855	94.4	6.35	24.62	4	0	0	0.708	0.778387	30.61	124.5	75.5	11.55	16.74	High	High	High	Peak Found	Peak Found	High	1
TRUE	High	Master Protein	Q4VBD2	Transmembrane anterior posterior transformation protein 1 OS=Mus musculus OX=10090 GN=Tapt1 PE=1 SV=2	0	8.777	3	1	1	1	564	63.9	8.22	0	1	0	0	0.739	0.915514	44.46	115	85	41.9	4.78	Not Found	Peak Found	High	Not Found	Peak Found	Peak Found	1
TRUE	High	Master Protein	Q921T2	Torsin-1A-interacting protein 1 OS=Mus musculus OX=10090 GN=Tor1aip1 PE=1 SV=3	0	135.309	23	7	51	7	595	66.7	7.05	95.33	7	0	0	0.863	0.961305	37.44	108.2	91.8	41.16	40.9	High	High	High	High	High	High	1
TRUE	High	Master Protein	A2AWI7	Endophilin-B2 OS=Mus musculus OX=10090 GN=Sh3glb2 PE=1 SV=1	0.003	2.823	4	1	4	1	404	44.9	5.58	0	1	0	0	1.306	0.920144	37.81	76	124	25.05	31.1	Peak Found	Peak Found	High	High	High	High	1
TRUE	High	Master Protein	Q8BVG4	Dipeptidyl peptidase 9 OS=Mus musculus OX=10090 GN=Dpp9 PE=1 SV=2	0	15.14	2	1	1	1	862	97.9	6.65	2.74	1	0	0	4.46	0.00625971	19.51	36.6	163.4	46.88		Peak Found	Peak Found	Peak Found	Not Found	High	Not Found	1
TRUE	High	Master Protein	B7U582	Heat shock protein 70-2 OS=Mus musculus OX=10090 PE=3 SV=1	0	183.58	19	11	250	3	633	69.7	5.68	678.02	11	0	0	1.212	0.905261	41.52	92.2	107.8	19.86	18.92	High	High	High	High	High	High	1
TRUE	High	Master Protein	F8VQJ3	Laminin subunit gamma-1 OS=Mus musculus OX=10090 GN=Lamc1 PE=1 SV=1	0	90.575	8	9	33	9	1607	177.1	5.19	65.94	9	0	0	0.734	0.817273	42.74	114.6	85.4	13.65	17.03	High	High	High	High	High	High	1
TRUE	High	Master Protein	O54734	Dolichyl-diphosphooligosaccharide--protein glycosyltransferase 48 kDa subunit OS=Mus musculus OX=10090 GN=Ddost PE=1 SV=2	0	31.871	17	6	42	6	441	49	5.83	75.82	6	0	0	0.913	0.974023	52.57	101.3	98.7	16.19	20.63	High	High	High	High	High	High	1
TRUE	High	Master Protein	F6V3V2	Lysine-specific histone demethylase 1B (Fragment) OS=Mus musculus OX=10090 GN=Kdm1b PE=1 SV=1	0.004	2.738	2	1	4	1	443	49.2	7.49	5.31	1	0	0	1.101	0.974023	74.81	95.2	104.8	51.98	79.64	High	Peak Found	High	High	High	Peak Found	1
TRUE	High	Master Protein	P60335	Poly(rC)-binding protein 1 OS=Mus musculus OX=10090 GN=Pcbp1 PE=1 SV=1	0	123.642	31	7	120	5	356	37.5	7.09	267.2	7	0	0	0.762	0.828892	42.19	113	87	12.75	29.61	High	High	High	High	High	High	1
TRUE	High	Master Protein	E9Q3M0	Mothers against decapentaplegic homolog OS=Mus musculus OX=10090 GN=Smad2 PE=1 SV=1	0	5.299	3	1	6	1	434	48.7	6.81	7.37	1	0	0	1.244	0.920868	41.49	90.3	109.7	36.06	18.04	High	High	High	High	High	High	1
TRUE	High	Master Protein	A0A0N4SV16	Anthrax toxin receptor 1 OS=Mus musculus OX=10090 GN=Antxr1 PE=1 SV=1	0	9.393	5	2	3	1	500	56	6.6	4.28	2	0	0	0.441	0.324523	39.43	146.8	53.2	22.53	37.3	High	High	Peak Found	Peak Found	Peak Found	Peak Found	1
TRUE	High	Master Protein	Q9JHS9	Spliceosome-associated protein CWC15 homolog OS=Mus musculus OX=10090 GN=Cwc15 PE=1 SV=1	0	25.072	16	2	12	2	229	26.6	5.71	14.89	2	0	0	1.12	0.968365	71.48	151.9	48.1	60.14	56.13	High	High	High	High	High	High	1	Met-loss+Acetyl [N-Term]
TRUE	High	Master Protein	P61967	AP-1 complex subunit sigma-1A OS=Mus musculus OX=10090 GN=Ap1s1 PE=1 SV=1	0	18.691	16	2	8	2	158	18.7	5.73	24.08	2	0	0	0.982	0.996979	33.72	81.7	118.3	25.68	26.16	High	High	High	High	High	High	1
TRUE	High	Master Protein	Q9WV70	Nucleolar complex protein 2 homolog OS=Mus musculus OX=10090 GN=Noc2l PE=1 SV=2	0	12.269	5	3	5	3	747	85.4	5.97	6.1	3	0	0	0.322	0.0270252	50.53	134	66	32.46	13.4	High	High	Peak Found	Peak Found	Peak Found	Peak Found	1
TRUE	High	Master Protein	A0A0B4J1E2	SNW domain-containing protein 1 OS=Mus musculus OX=10090 GN=Snw1 PE=1 SV=1	0	80.652	18	6	40	6	536	61.4	9.48	77.78	6	0	0	0.805	0.890723	28.73	121.5	78.5	1.99	30.9	High	High	High	High	High	High	1	Met-loss+Acetyl [N-Term]
TRUE	High	Master Protein	A0A1L1SR96	Anoctamin OS=Mus musculus OX=10090 GN=Ano8 PE=1 SV=1	0	4.699	3	2	2	2	1104	123.9	6.01	0	2	0	0	0.435	0.245941	76.42	124.4	75.6	68.62	45.52	High	High	Peak Found	Not Found	Peak Found	Peak Found	1
TRUE	High	Master Protein	Q9QZH3	Peptidyl-prolyl cis-trans isomerase E OS=Mus musculus OX=10090 GN=Ppie PE=1 SV=2	0	23.424	18	3	13	3	301	33.4	5.6	9.36	3	0	0	0.937	0.988104	25.49	101.1	98.9	5.46	11.93	High	High	High	High	High	High	1
TRUE	High	Master Protein	Q8C4J7	Transducin beta-like protein 3 OS=Mus musculus OX=10090 GN=Tbl3 PE=2 SV=1	0	5.764	3	2	4	1	801	88.2	6.81	1.79	2	0	1	0.513	0.526456	28.84	128.8	71.2	43.52	38.89	High	Not Found	High	Not Found	Not Found	Not Found	1
TRUE	High	Master Protein	P70336	Rho-associated protein kinase 2 OS=Mus musculus OX=10090 GN=Rock2 PE=1 SV=1	0	41.552	7	7	18	7	1388	160.5	5.99	23.77	7	0	0	1.189	0.922445	35.82	96.6	103.4	11.22	21.74	High	High	High	High	High	High	1
TRUE	High	Master Protein	Q3TC36	Uncharacterized protein (Fragment) OS=Mus musculus OX=10090 GN=Uri1 PE=2 SV=1	0	6.747	6	1	2	1	177	20.2	5	1.77	1	0	0	0.4	0.35618	79.25	142.8	57.2	36.65	65.53	High	Peak Found	High	Peak Found	Peak Found	Peak Found	1
TRUE	High	Master Protein	B1AZ39	Chromatin modifying protein 6 OS=Mus musculus OX=10090 GN=Chmp6 PE=1 SV=1	0	22.872	13	2	8	2	200	23.4	5.44	15.5	2	0	0	0.867	0.974023	55.75	126.9	73.1	11.41	44.56	High	High	High	High	High	High	1
TRUE	High	Master Protein	Q8R322	mRNA export factor GLE1 OS=Mus musculus OX=10090 GN=Gle1 PE=1 SV=2	0	10.93	2	1	2	1	699	79.5	7.61	4.38	1	0	0	0.78	0.970201	47.39	112.4	87.6	54.58	42.27	Peak Found	High	High	Peak Found	Peak Found	Peak Found	1
TRUE	High	Master Protein	O35638	Cohesin subunit SA-2 OS=Mus musculus OX=10090 GN=Stag2 PE=1 SV=3	0	27.95	7	5	12	4	1231	141.2	5.43	6.58	5	0	1	0.799	0.920868	41.17	115.2	84.8	7.84	28.53	High	High	High	High	High	Peak Found	1
TRUE	High	Master Protein	A0A338P786	Ubiquitin-conjugating enzyme E2 L3 (Fragment) OS=Mus musculus OX=10090 GN=Ube2l3 PE=1 SV=1	0	58.688	25	2	69	1	146	16.9	8.38	187.75	2	0	0	1.412	0.799545	44.54	82.9	117.1	19.36	44.08	High	High	High	High	High	High	1
TRUE	High	Master Protein	Q3TX90	Lysyl oxidase homolog OS=Mus musculus OX=10090 GN=Lox PE=2 SV=1	0	102.529	25	8	113	8	411	46.7	8.43	225.12	8	0	0	1.024	0.998865	55.29	101.4	98.6	19.16	9.41	High	High	High	High	High	High	1
TRUE	High	Master Protein	Q3UCF2	Uncharacterized protein OS=Mus musculus OX=10090 GN=Cdc5l PE=1 SV=1	0	160.547	28	14	86	14	802	92.1	8.02	147.77	14	0	0	0.992	0.998276	54.44	97.7	102.3	7.92	16.62	High	High	High	High	High	High	1
TRUE	High	Master Protein	Q99KI3	ER membrane protein complex subunit 3 OS=Mus musculus OX=10090 GN=Emc3 PE=1 SV=3	0	44.999	24	4	17	4	261	30	6.81	22.51	4	0	0	1.015	0.993106	46.41	109.9	90.1	44.34	34.17	High	High	High	High	High	High	1
TRUE	High	Master Protein	Q9JL35	High mobility group nucleosome-binding domain-containing protein 5 OS=Mus musculus OX=10090 GN=Hmgn5 PE=1 SV=2	0.003	2.792	2	1	1	1	406	45.3	4.37	1.64	1	0	0	0.829	0.974023	22.13	109.4	90.6	49.24	45.6	Peak Found	Peak Found	High	Peak Found	Peak Found	Peak Found	1
TRUE	High	Master Protein	P16045	Galectin-1 OS=Mus musculus OX=10090 GN=Lgals1 PE=1 SV=3	0	73.004	27	3	711	3	135	14.9	5.49	1670.47	3	0	0	1.501	0.692986	60.14	99.6	100.4	3.57	26.9	High	High	High	High	High	High	1
TRUE	High	Master Protein	Q8BGC0	HIV Tat-specific factor 1 homolog OS=Mus musculus OX=10090 GN=Htatsf1 PE=1 SV=1	0	34.092	8	4	13	4	757	86.2	4.4	19.28	4	0	0	0.957	0.991599	25.26	107.9	92.1	68.93	23.42	High	High	High	High	High	High	1	Met-loss+Acetyl [N-Term]
TRUE	High	Master Protein	P52927	High mobility group protein HMGI-C OS=Mus musculus OX=10090 GN=Hmga2 PE=1 SV=1	0	68.169	21	2	58	2	108	11.8	10.62	190.56	2	0	0	0.585	0.338959	40.61	105.6	94.4	20.09	57.91	High	High	High	Not Found	High	High	1
TRUE	High	Master Protein	C0HKD9	Microfibrillar-associated protein 1B OS=Mus musculus OX=10090 GN=Mfap1b PE=1 SV=1	0	26.424	13	3	9	3	439	51.9	4.98	23.13	3	0	0	0.864	0.967354	33.66	113.7	86.3	27.78	48.95	High	High	High	High	High	High	1
TRUE	High	Master Protein	Q99KE1	NAD-dependent malic enzyme, mitochondrial OS=Mus musculus OX=10090 GN=Me2 PE=1 SV=1	0	76.603	18	7	36	7	589	65.8	7.61	66.55	7	0	0	1.392	0.755413	27.24	76.9	123.1	22.55	6.89	High	High	High	High	High	High	1
TRUE	High	Master Protein	Q9DAK9	14 kDa phosphohistidine phosphatase OS=Mus musculus OX=10090 GN=Phpt1 PE=1 SV=1	0	15.2	16	1	4	1	124	14	5.53	9.54	1	0	0	1.683	0.528795	127.76	30.8	169.2	109.88	64.4	Peak Found	Peak Found	High	High	High	High	1	Met-loss+Acetyl [N-Term]
TRUE	High	Master Protein	D3Z3S1	Prolactin regulatory element-binding protein OS=Mus musculus OX=10090 GN=Preb PE=1 SV=1	0	11.616	7	2	3	2	350	37.9	8.56	1.61	2	0	0	0.788	0.920868	44.04	114.1	85.9	41.21	14.22	High	Peak Found	High	Peak Found	Peak Found	Peak Found	1
TRUE	High	Master Protein	Q8BIJ7	RUN and FYVE domain-containing protein 1 OS=Mus musculus OX=10090 GN=Rufy1 PE=1 SV=1	0	6.605	4	2	9	2	712	80.3	5.68	5.39	2	0	0	1.346	0.875362	33.27	81.7	118.3	10.13	26	High	High	High	High	High	High	1
TRUE	High	Master Protein	H7BX95	Serine/arginine-rich splicing factor 1 OS=Mus musculus OX=10090 GN=Srsf1 PE=1 SV=1	0	89.097	31	8	151	8	253	28.3	10.08	273.19	8	0	0	0.778	0.845347	66.38	113.3	86.7	20.23	10.54	High	High	High	High	High	High	1
TRUE	High	Master Protein	P62897	Cytochrome c, somatic OS=Mus musculus OX=10090 GN=Cycs PE=1 SV=2	0	114.427	57	8	138	8	105	11.6	9.58	283.92	8	0	0	1.322	0.862363	60.72	94.2	105.8	13.81	8.67	High	High	High	High	High	High	1
TRUE	High	Master Protein	Q8BSJ0	Uncharacterized protein (Fragment) OS=Mus musculus OX=10090 GN=Lama4 PE=2 SV=1	0	5.275	3	2	2	2	885	97.6	5.03	0	2	0	0	1.338	0.87484	2.15	86.9	113.1	3.4		High	Peak Found	Not Found	Not Found	Not Found	High	1
TRUE	High	Master Protein	Q8C5H3	CAF1C_H4-bd domain-containing protein OS=Mus musculus OX=10090 GN=Rbbp7 PE=2 SV=1	0	78.013	18	6	79	2	425	47.8	5.05	152.53	6	0	0	0.963	0.991599	40.02	104	96	5.79	14.9	High	High	High	High	High	High	1
TRUE	High	Master Protein	Q4VA28	60S ribosomal protein L21 OS=Mus musculus OX=10090 GN=Rpl21 PE=2 SV=1	0	44.968	33	4	49	4	160	18.6	10.49	84.36	4	0	0	1.023	0.991599	76.66	107.6	92.4	13.62	10.26	High	High	High	High	High	High	1
TRUE	High	Master Protein	Q62048	Astrocytic phosphoprotein PEA-15 OS=Mus musculus OX=10090 GN=Pea15 PE=1 SV=1	0	18.267	18	2	7	2	130	15	5.02	14.06	2	0	0	1.251	0.905261	55.08	107.8	92.2	22.85	78.99	High	High	Peak Found	High	High	High	1
TRUE	High	Master Protein	O88393	Transforming growth factor beta receptor type 3 OS=Mus musculus OX=10090 GN=Tgfbr3 PE=1 SV=1	0	33.284	6	3	9	3	850	93.8	6	17.58	3	0	0	0.948	0.98758	55.41	98.1	101.9	17.76	30.31	High	High	Peak Found	High	High	High	1
TRUE	High	Master Protein	Q62219	Transforming growth factor beta-1-induced transcript 1 protein OS=Mus musculus OX=10090 GN=Tgfb1i1 PE=1 SV=2	0	7.113	3	1	3	1	461	50.1	6.73	3.72	1	0	0	1.116	0.974023	12.7	94.5	105.5	5.99	41.4	Peak Found	High	High	Peak Found	High	Peak Found	1
TRUE	High	Master Protein	Q9Z2U1	Proteasome subunit alpha type-5 OS=Mus musculus OX=10090 GN=Psma5 PE=1 SV=1	0	94.002	32	5	103	5	241	26.4	4.79	267.22	5	0	0	1.396	0.808242	40.83	81.9	118.1	15.32	7.22	High	High	High	High	High	High	1
TRUE	High	Master Protein	Q9DCD8	Proteasome subunit alpha type OS=Mus musculus OX=10090 GN=Psma3 PE=2 SV=1	0	75.078	34	8	55	8	255	28.5	5.57	95.82	8	0	0	1.187	0.921736	47.75	91.1	108.9	23.89	6.9	High	High	High	High	High	High	1	Met-loss+Acetyl [N-Term]
TRUE	High	Master Protein	Q69Z43	MKIAA1995 protein (Fragment) OS=Mus musculus OX=10090 GN=Nek9 PE=2 SV=1	0	5.098	1	1	1	1	1005	109	5.86	0	1	0	0	1.218	0.936736	56.71	90.2	109.8	44.5	4.82	Peak Found	Peak Found	Peak Found	Peak Found	Peak Found	High	1
TRUE	High	Master Protein	Q6PB44	Tyrosine-protein phosphatase non-receptor type 23 OS=Mus musculus OX=10090 GN=Ptpn23 PE=1 SV=2	0	106.466	9	10	52	10	1692	185.1	6.8	98.63	10	0	0	1.272	0.866744	29.23	98.8	101.2	20.99	9.24	High	High	High	High	High	High	1
TRUE	High	Master Protein	Q3URS9	Mitochondrial potassium channel OS=Mus musculus OX=10090 GN=Ccdc51 PE=1 SV=1	0.002	3.502	2	1	4	1	406	45.1	8.09	0	1	0	0	0.894	0.991072	53.43	105.6	94.4	25	42.29	High	High	High	Peak Found	High	Peak Found	1
TRUE	High	Master Protein	Q5XJY5	Coatomer subunit delta OS=Mus musculus OX=10090 GN=Arcn1 PE=1 SV=2	0	93.859	18	8	56	8	511	57.2	6.21	145.59	8	0	0	0.899	0.974023	41.46	100.3	99.7	16.41	22.14	High	High	High	High	High	High	1
TRUE	High	Master Protein	Q8BWM0	Prostaglandin E synthase 2 OS=Mus musculus OX=10090 GN=Ptges2 PE=1 SV=3	0	22.801	18	4	14	4	384	43.3	9	20.16	4	0	0	0.822	0.931128	36.19	113.1	86.9	9.09	33.23	High	High	High	High	High	High	1
TRUE	High	Master Protein	Q9D1E6	Tubulin-folding cofactor B OS=Mus musculus OX=10090 GN=Tbcb PE=1 SV=2	0	7.909	18	3	4	3	244	27.4	5.24	1.7	3	0	0	1.131	0.974023	48.65	106.5	93.5	59.6	43.31	High	High	Peak Found	High	Peak Found	Peak Found	1
TRUE	High	Master Protein	Q8K215	LYR motif-containing protein 4 OS=Mus musculus OX=10090 GN=Lyrm4 PE=1 SV=1	0	4.569	15	1	2	1	91	10.8	10.13	2.18	1	0	0	1.08	0.978315	38.9	96.1	103.9	11.48	39.22	High	High	Peak Found	Peak Found	Peak Found	Peak Found	1
TRUE	High	Master Protein	Q9ES94	Cathepsin X OS=Mus musculus OX=10090 GN=Ctsz PE=2 SV=1	0	10.226	4	1	5	1	307	34.2	6.6	11.63	1	0	0	1.052	0.991599	27.95	97.5	102.5	29.52	18.68	High	High	High	High	High	Peak Found	1
TRUE	High	Master Protein	D3Z0Q9	Solute carrier family 9 (sodium/hydrogen exchanger), member 6 (Fragment) OS=Mus musculus OX=10090 GN=Slc9a6 PE=1 SV=2	0.007	2.216	6	1	1	1	313	34.6	5.57	0	1	0	0	0.701	0.909415	6.4	116.8	83.2	13.7	13.65	Peak Found	High	Peak Found	Peak Found	Peak Found	Peak Found	1
TRUE	High	Master Protein	Q5SUW3	Growth factor receptor-bound protein 10 OS=Mus musculus OX=10090 GN=Grb10 PE=1 SV=1	0	15.2	4	1	3	1	550	62.2	8.47	11.63	1	0	0	0.612	0.744051	41.17	121.3	78.7	45.68	17.24	High	High	High	Peak Found	Peak Found	Peak Found	1
TRUE	High	Master Protein	Q9D323	Signal transducer and activator of transcription OS=Mus musculus OX=10090 GN=Stat1 PE=2 SV=1	0	65.715	20	11	35	11	749	87.2	5.71	32.68	11	0	0	1.289	0.844246	42.51	82.2	117.8	14.81	9.31	High	High	High	High	High	High	1	Met-loss+Acetyl [N-Term]
TRUE	High	Master Protein	Q8K0X1	Vascular cell adhesion molecule 1 OS=Mus musculus OX=10090 GN=Vcam1 PE=2 SV=1	0	48.498	12	7	31	7	739	81.3	5.3	46.04	7	0	0	1.541	0.54163	39.39	87.4	112.6	16.38	4.73	High	High	High	High	High	High	1
TRUE	High	Master Protein	Q8K144	Polypyrimidine tract-binding protein 1 OS=Mus musculus OX=10090 GN=Ptbp1 PE=2 SV=1	0	292.082	39	12	365	3	555	59.3	9.16	1099.82	12	0	11	0.921	0.974023	63.56	114.7	85.3	5.59	23.36	High	High	High	High	High	High	1	Acetyl [N-Term]
TRUE	High	Master Protein	A0A494BB25	Protein PAT1 homolog 1 OS=Mus musculus OX=10090 GN=Patl1 PE=1 SV=1	0.007	2.234	7	1	2	1	214	23.8	4.27	0	1	0	0	1.039	0.988862	41	98.1	101.9	23.03	35.2	Peak Found	Peak Found	Peak Found	High	High	Peak Found	1
TRUE	High	Master Protein	Q4VAF7	Surfeit gene 2 OS=Mus musculus OX=10090 GN=Surf2 PE=1 SV=1	0	5.249	5	1	3	1	257	30.3	9.23	0	1	0	0	2.675	0.181868	40	54.4	145.6	52.01		High	High	High	Not Found	Peak Found	Not Found	1	Acetyl [N-Term]
TRUE	High	Master Protein	O70194	Eukaryotic translation initiation factor 3 subunit D OS=Mus musculus OX=10090 GN=Eif3d PE=1 SV=2	0	79.841	17	7	42	7	548	63.9	6.05	76.15	7	0	0	0.838	0.925123	30.95	106.7	93.3	26.64	8.63	High	High	High	High	High	High	1
TRUE	High	Master Protein	A8DUK7	Beta-globin OS=Mus musculus OX=10090 GN=Hbbt1 PE=3 SV=1	0	23.941	17	2	4	1	147	15.7	7.69	7.96	2	0	1	0.86	0.974023	31.21	108.2	91.8	76.98	21.9	High	Not Found	Not Found	Not Found	Not Found	Not Found	1
TRUE	High	Master Protein	Q3UJS2	Uncharacterized protein OS=Mus musculus OX=10090 GN=Fbl PE=2 SV=1	0	167.434	32	10	93	10	327	34.4	10.3	212.72	10	0	0	0.677	0.629151	58.57	113.3	86.7	18.73	14.49	High	High	High	High	High	High	1
TRUE	High	Master Protein	P03958	Adenosine deaminase OS=Mus musculus OX=10090 GN=Ada PE=1 SV=3	0.008	2.169	5	1	1	1	352	40	5.72	0	1	0	0	1.058	0.982735	40.28	85.3	114.7	26.39	23.16	Peak Found	Peak Found	High	Peak Found	Peak Found	Peak Found	1
TRUE	High	Master Protein	E9QM38	Solute carrier family 12 member 2 OS=Mus musculus OX=10090 GN=Slc12a2 PE=1 SV=1	0	163.869	20	15	70	15	1206	130.6	6.52	131.06	15	0	0	0.793	0.866744	44.49	118.4	81.6	6.18	1.34	High	High	High	High	High	High	1	Acetyl [N-Term]
TRUE	High	Master Protein	Q3UF16	Procollagen-proline 4-dioxygenase OS=Mus musculus OX=10090 GN=P4ha1 PE=2 SV=1	0	240.379	30	15	199	15	561	63.8	5.9	457.01	15	0	0	1.917	0.22591	38.7	70.5	129.5	15.11	10.58	High	High	High	High	High	High	1
TRUE	High	Master Protein	P61164	Alpha-centractin OS=Mus musculus OX=10090 GN=Actr1a PE=1 SV=1	0	106.567	29	7	76	3	376	42.6	6.64	190.75	7	0	4	1.229	0.920868	54.34	90.4	109.6	24.98	47.37	High	High	High	High	High	High	1	Acetyl [N-Term]
TRUE	High	Master Protein	Q9EPL8	Importin-7 OS=Mus musculus OX=10090 GN=Ipo7 PE=1 SV=2	0	156.597	17	13	90	13	1038	119.4	4.82	142.44	13	0	0	0.731	0.766579	48.05	110.6	89.4	4.27	5.65	High	High	High	High	High	High	1	Acetyl [N-Term]
TRUE	High	Master Protein	E9Q933	Transmembrane protein 11, mitochondrial OS=Mus musculus OX=10090 GN=Tmem11 PE=1 SV=1	0	8.57	9	1	5	1	176	19.8	6.25	6.05	1	0	0	0.929	0.991097	41.65	103.7	96.3	35.77	20.55	Peak Found	High	High	High	High	High	1
TRUE	High	Master Protein	E9Q449	DENN domain-containing protein 4C OS=Mus musculus OX=10090 GN=Dennd4c PE=1 SV=1	0	9.662	1	2	7	2	1615	178.6	6.46	3.63	2	0	0	1.31	0.888485	29.83	91.1	108.9	104.09	48.79	High	High	High	High	High	Peak Found	1
TRUE	High	Master Protein	Q99M87-2	Isoform 2 of DnaJ homolog subfamily A member 3, mitochondrial OS=Mus musculus OX=10090 GN=Dnaja3	0	42.524	18	6	17	6	453	49.5	9.31	23.82	6	0	0	0.981	0.994829	34.35	106.6	93.4	16.45	19.39	High	High	High	High	High	High	1
TRUE	High	Master Protein	Q3THM1	Uncharacterized protein OS=Mus musculus OX=10090 GN=Uqcrc1 PE=2 SV=1	0	162.138	31	11	121	11	480	52.8	6.32	266.5	11	0	0	0.942	0.974023	56.12	116.6	83.4	23.48	34.66	High	High	High	High	High	High	1
TRUE	High	Master Protein	Q9R099	Transducin beta-like protein 2 OS=Mus musculus OX=10090 GN=Tbl2 PE=1 SV=2	0	19.163	7	3	4	3	442	49.6	9.04	8.16	3	0	0	0.927	0.982463	34.38	109.3	90.7	7.28	8.39	High	Peak Found	High	Peak Found	Peak Found	High	1
TRUE	High	Master Protein	Q3UFZ6	Caprin-1_dimer domain-containing protein (Fragment) OS=Mus musculus OX=10090 GN=Caprin1 PE=2 SV=1	0	70.362	30	7	49	7	337	37.6	4.75	114.42	7	0	0	0.768	0.834025	41.66	115.1	84.9	1.66	6.7	High	High	High	High	High	High	1
TRUE	High	Master Protein	Q9CQ69	Cytochrome b-c1 complex subunit 8 OS=Mus musculus OX=10090 GN=Uqcrq PE=1 SV=3	0	13.676	26	2	13	2	82	9.8	10.26	12.57	2	0	0	0.962	0.991727	43.97	98	102	40.14	21.16	High	High	High	High	High	High	1
TRUE	High	Master Protein	O35609	Secretory carrier-associated membrane protein 3 OS=Mus musculus OX=10090 GN=Scamp3 PE=1 SV=3	0	58.477	15	3	14	3	349	38.4	7.64	44.15	3	0	0	0.922	0.974023	34.76	100.5	99.5	19.68	14.4	High	High	High	High	High	High	1
TRUE	High	Master Protein	Q52L79	Activator protein 1 OS=Mus musculus OX=10090 GN=Jun PE=1 SV=1	0	7.164	4	1	1	1	334	35.9	8.75	2.22	1	0	0	4.16	6.21414e-05	305.27	41.6	158.4	132.5	27.69	Not Found	Peak Found	High	Peak Found	Peak Found	Peak Found	1
TRUE	High	Master Protein	P97379	Ras GTPase-activating protein-binding protein 2 OS=Mus musculus OX=10090 GN=G3bp2 PE=1 SV=2	0	55.7	10	3	23	2	482	54.1	5.62	27.97	3	0	0	0.408	0.183807	29.57	184.7	15.3	3.64		High	High	High	Peak Found	Not Found	Not Found	1	Met-loss [N-Term]; Acetyl [N-Term]
TRUE	High	Master Protein	A2A5R2	Brefeldin A-inhibited guanine nucleotide-exchange protein 2 OS=Mus musculus OX=10090 GN=Arfgef2 PE=1 SV=1	0	17.099	2	2	2	2	1792	202.1	6.55	2.63	2	0	0	1.051	0.991267	27.44	97.5	102.5	13.94	21.49	Peak Found	Peak Found	High	High	Peak Found	Peak Found	1
TRUE	High	Master Protein	A0A7N9VSY8	WD repeat-containing protein 54 OS=Mus musculus OX=10090 GN=Wdr54 PE=1 SV=1	0	12.908	18	1	2	1	98	10.7	11.71	5.37	1	0	0	1.579	0.712162	32.79	71.5	128.5	18.44	27.74	Peak Found	Peak Found	Peak Found	High	High	Peak Found	1
TRUE	High	Master Protein	E9PZM7	SR-related CTD-associated factor 11 OS=Mus musculus OX=10090 GN=Scaf11 PE=1 SV=1	0	11.867	2	2	2	2	1456	162	6.77	2.37	2	0	0	0.473	0.355974	51.54	140.7	59.3	18.06	59.72	Peak Found	High	Peak Found	Peak Found	Peak Found	Peak Found	1
TRUE	High	Master Protein	G5CPP0	Calreticulin OS=Mus musculus OX=10090 GN=Calr4 PE=2 SV=1	0	13.47	3	1	4	1	439	51.7	4.93	6.27	1	0	0	3.12	0.000603318	59.25	48.5	151.5	57.42	14.92	Peak Found	High	Not Found	Not Found	High	High	1
TRUE	High	Master Protein	Q9ER73	Elongator complex protein 4 OS=Mus musculus OX=10090 GN=Elp4 PE=1 SV=2	0	20.355	8	2	4	2	422	46.3	8.78	2.64	2	0	0	0.894	0.974023	27.76	109.3	90.7	9.58	51.72	Peak Found	High	High	Peak Found	Peak Found	High	1
TRUE	High	Master Protein	P14115	60S ribosomal protein L27a OS=Mus musculus OX=10090 GN=Rpl27a PE=1 SV=5	0	16.685	14	2	34	2	148	16.6	11.12	77.58	2	0	0	1.42	0.777189	37.27	63.9	136.1	42.7	39.27	High	High	High	High	High	High	1
TRUE	High	Master Protein	Q91VD9	NADH-ubiquinone oxidoreductase 75 kDa subunit, mitochondrial OS=Mus musculus OX=10090 GN=Ndufs1 PE=1 SV=2	0	159.418	25	13	97	13	727	79.7	5.72	233.58	13	0	0	1.073	0.990245	45.97	98.9	101.1	11.91	9.98	High	High	High	High	High	High	1
TRUE	High	Master Protein	A0A1S6GWI6	Ribosomal RNA-processing protein 40 OS=Mus musculus OX=10090 GN=Exosc3 PE=2 SV=1	0	17.732	19	2	4	2	279	30	8.06	2.03	2	0	0	1.112	0.974023	25.17	89.9	110.1	30.41	26.38	High	High	High	Peak Found	Peak Found	Peak Found	1
TRUE	High	Master Protein	Q71LX4	Talin-2 OS=Mus musculus OX=10090 GN=Tln2 PE=1 SV=3	0	52.376	4	8	32	2	2375	253.5	5.8	61.48	8	0	0	0.614	0.753231	31.51	113	87	31.1	23.47	Peak Found	High	Peak Found	Peak Found	High	Peak Found	1
TRUE	High	Master Protein	A0A1W2P729	Protein canopy homolog 2 (Fragment) OS=Mus musculus OX=10090 GN=Cnpy2 PE=1 SV=1	0	64.538	48	6	43	6	136	15.3	5.58	104.73	6	0	0	0.868	0.947283	32.13	117.7	82.3	7.08	32.27	High	High	High	High	High	High	1
TRUE	High	Master Protein	P57716	Nicastrin OS=Mus musculus OX=10090 GN=Ncstn PE=1 SV=3	0	47.866	10	6	34	6	708	78.4	6.09	67.86	6	0	0	0.616	0.482754	79.9	125	75	45	14.11	High	High	High	High	High	High	1
TRUE	High	Master Protein	P30412	Peptidyl-prolyl cis-trans isomerase C OS=Mus musculus OX=10090 GN=Ppic PE=1 SV=1	0	69.998	35	7	82	7	212	22.8	7.5	148.5	7	0	0	2.231	0.0670371	41.05	57.1	142.9	3.47	12.93	High	High	High	High	High	High	1
TRUE	High	Master Protein	A0A240FAT1	Capsid protein p30 OS=Mus musculus OX=10090 PE=3 SV=1	0	8.052	2	2	3	1	1734	193.9	8.94	3.6	2	0	0	0.823	0.974023	27.48	109.7	90.3	27.69	31.18	High	High	Not Found	Peak Found	Not Found	Peak Found	1
TRUE	High	Master Protein	Q9DAU1	Protein canopy homolog 3 OS=Mus musculus OX=10090 GN=Cnpy3 PE=1 SV=1	0	17.466	7	2	7	2	276	30.5	5.62	11.16	2	0	0	0.539	0.526022	15.62	133	67	20.35	28.91	High	High	High	High	High	High	1
TRUE	High	Master Protein	D3Z0V7	TSC22 domain family protein 1 OS=Mus musculus OX=10090 GN=Tsc22d1 PE=1 SV=1	0	19.494	3	3	11	3	995	102	5.77	27.2	3	0	0	0.813	0.912371	32.16	108.8	91.2	15.96	10.36	High	High	High	High	High	High	1
TRUE	High	Master Protein	E0CYQ2	NudC domain-containing protein 2 OS=Mus musculus OX=10090 GN=Nudcd2 PE=1 SV=1	0	18.348	21	2	12	2	132	14.7	4.68	16.24	2	0	0	0.921	0.978315	22.09	104.5	95.5	19.9	9.65	High	High	High	High	High	High	1
TRUE	High	Master Protein	A0A140LIU3	Cytochrome c oxidase subunit 6B1 OS=Mus musculus OX=10090 GN=Cox6b1 PE=1 SV=1	0.004	2.604	23	1	8	1	43	4.9	7.99	1.79	1	0	0	0.359	0.0108737	43.82	132.5	67.5	24.98	20.16	High	High	High	High	High	Peak Found	1
TRUE	High	Master Protein	P62830	60S ribosomal protein L23 OS=Mus musculus OX=10090 GN=Rpl23 PE=1 SV=1	0	41.055	19	3	38	3	140	14.9	10.51	109.76	3	0	0	0.791	0.862505	22.77	117.8	82.2	9.84	9.56	High	High	High	High	High	High	1
TRUE	High	Master Protein	Q99KH8	Serine/threonine-protein kinase 24 OS=Mus musculus OX=10090 GN=Stk24 PE=1 SV=1	0	47.866	17	5	24	5	431	47.9	5.43	26.44	5	0	0	1.12	0.974023	63.11	60.2	139.8	6.27	35.02	High	High	High	High	High	High	1	Met-loss+Acetyl [N-Term]
TRUE	High	Master Protein	Q9QZE7	Translin-associated protein X OS=Mus musculus OX=10090 GN=Tsnax PE=1 SV=1	0	7.932	6	1	1	1	290	32.9	6.55	0	1	0	0	0.906	0.982735	26.95	104.9	95.1	14.01	29.92	High	Peak Found	Peak Found	Peak Found	Peak Found	Peak Found	1
TRUE	High	Master Protein	Q8BGQ7	Alanine--tRNA ligase, cytoplasmic OS=Mus musculus OX=10090 GN=Aars1 PE=1 SV=1	0	282.402	29	21	206	21	968	106.8	5.67	457.15	21	0	0	0.815	0.886117	45.29	117.1	82.9	6.72	2.87	High	High	High	High	High	High	1	Acetyl [N-Term]
TRUE	High	Master Protein	Q3UXI9	DZF domain-containing protein OS=Mus musculus OX=10090 GN=Ilf2 PE=2 SV=1	0	89.966	31	8	81	8	390	43	5.14	173.06	8	0	0	0.793	0.875362	49.27	107.4	92.6	7.33	11.01	High	High	High	High	High	High	1
TRUE	High	Master Protein	Q80T06	Elongation factor 1-delta OS=Mus musculus OX=10090 GN=Eef1d PE=1 SV=1	0	113.486	43	9	124	2	281	31.3	5.06	346.46	9	0	8	0.861	0.925123	37.93	109.7	90.3	27.62	19.2	High	High	High	High	High	High	1	Met-loss+Acetyl [N-Term]
TRUE	High	Master Protein	Q6NZB3	Ribonucleoside-diphosphate reductase OS=Mus musculus OX=10090 GN=Rrm1 PE=2 SV=1	0	28.883	10	5	11	5	792	90.1	6.6	13.88	5	0	0	0.393	0.0213084	70.26	108.9	91.1	12.57	43.75	High	High	High	Peak Found	High	High	1
TRUE	High	Master Protein	F6R7Y0	CMP-sialic acid transporter (Fragment) OS=Mus musculus OX=10090 GN=Slc35a1 PE=1 SV=1	0.002	3.494	5	1	1	1	250	26.8	8.82	0	1	0	0	0.91	0.990245	21.42	104.7	95.3	17.08	11.52	Peak Found	Peak Found	High	Peak Found	Peak Found	Peak Found	1
TRUE	High	Master Protein	Q9DD02	Protein Hikeshi OS=Mus musculus OX=10090 GN=Hikeshi PE=1 SV=1	0	10.67	7	1	3	1	197	21.6	5.45	7	1	0	0	0.718	0.868367	52.53	116.4	83.6	8.17	44.81	High	Peak Found	High	Peak Found	Peak Found	High	1
TRUE	High	Master Protein	Q91YP3	Deoxyribose-phosphate aldolase OS=Mus musculus OX=10090 GN=Dera PE=1 SV=1	0	21.631	16	4	11	4	318	35	8.72	14.19	4	0	0	0.825	0.939383	40.52	110.5	89.5	23.32	19.61	High	High	High	High	High	High	1
TRUE	High	Master Protein	Q8C3C9	Aldehyde dehydrogenase OS=Mus musculus OX=10090 GN=Aldh3a2 PE=2 SV=1	0	75.899	20	8	52	8	484	54	8.35	101.49	8	0	0	0.952	0.991599	53.68	106	94	2.11	4.39	High	High	High	High	High	High	1
TRUE	High	Master Protein	Q07417	Short-chain specific acyl-CoA dehydrogenase, mitochondrial OS=Mus musculus OX=10090 GN=Acads PE=1 SV=2	0	100.831	34	10	49	10	412	44.9	8.47	101.75	10	0	0	1.248	0.875362	51.16	90.8	109.2	10.54	12.36	High	High	High	High	High	High	1
TRUE	High	Master Protein	Q9CQU3	Protein RER1 OS=Mus musculus OX=10090 GN=Rer1 PE=1 SV=1	0	73.484	30	4	23	4	196	23	9.51	49.24	4	0	0	0.645	0.547284	40.9	124.3	75.7	6.84	15.51	High	High	High	High	High	High	1	Met-loss [N-Term]; Met-loss+Acetyl [N-Term]
TRUE	High	Master Protein	P59326	YTH domain-containing family protein 1 OS=Mus musculus OX=10090 GN=Ythdf1 PE=1 SV=1	0	6.964	6	2	2	2	559	60.8	8.95	0	2	0	0	0.981	0.999248	45.46	82.8	117.2	33.29	30.59	Peak Found	Peak Found	Peak Found	High	Peak Found	High	1
TRUE	High	Master Protein	Q3UDG0	Aldedh domain-containing protein OS=Mus musculus OX=10090 GN=Aldh9a1 PE=2 SV=1	0	75.378	18	7	37	7	494	53.4	6.98	67.45	7	0	0	0.895	0.974023	39.12	115	85	7.24	17.01	High	High	High	High	High	High	1	Met-loss+Acetyl [N-Term]
TRUE	High	Master Protein	Q8JZM7	Parafibromin OS=Mus musculus OX=10090 GN=Cdc73 PE=1 SV=1	0	7.97	9	3	4	3	531	60.5	9.61	0	3	0	0	0.915	0.991215	41.82	119.9	80.1	22.14	56.29	High	Peak Found	High	Peak Found	Peak Found	High	1	Met-loss+Acetyl [N-Term]
TRUE	High	Master Protein	P31324	cAMP-dependent protein kinase type II-beta regulatory subunit OS=Mus musculus OX=10090 GN=Prkar2b PE=1 SV=3	0	100.671	27	7	48	5	416	46.1	4.98	113.7	7	0	2	1.3	0.828892	48.45	103.1	96.9	22.16	20.75	High	High	High	High	High	High	1
TRUE	High	Master Protein	P62331	ADP-ribosylation factor 6 OS=Mus musculus OX=10090 GN=Arf6 PE=1 SV=2	0	73.35	33	4	22	4	175	20.1	8.95	40.24	4	0	0	0.744	0.828892	30.08	116.3	83.7	17.11	16.84	High	High	High	Peak Found	High	High	1
TRUE	High	Master Protein	Q8K409	DNA polymerase beta OS=Mus musculus OX=10090 GN=Polb PE=1 SV=3	0	5.697	4	1	3	1	335	38.3	8.85	3.54	1	0	0	1.029	0.991599	37.19	98.6	101.4	16.68	26.25	High	High	Peak Found	High	Peak Found	Peak Found	1
TRUE	High	Master Protein	Q9D1D4	Transmembrane emp24 domain-containing protein 10 OS=Mus musculus OX=10090 GN=Tmed10 PE=1 SV=1	0	114.473	34	6	87	6	219	24.9	6.7	173.67	6	0	0	1.123	0.974023	44.97	94.2	105.8	25.59	6.4	High	High	High	High	High	High	1
TRUE	High	Master Protein	Q8BJZ4	28S ribosomal protein S35, mitochondrial OS=Mus musculus OX=10090 GN=Mrps35 PE=1 SV=2	0	14.752	5	1	10	1	320	36	8.59	24.45	1	0	0	0.529	0.414213	43.95	130.8	69.2	29.58	37.13	High	High	High	High	High	High	1
TRUE	High	Master Protein	P01027	Complement C3 OS=Mus musculus OX=10090 GN=C3 PE=1 SV=3	0	95.596	10	11	51	11	1663	186.4	6.73	80.52	11	0	0	1.154	0.926255	57.21	105.2	94.8	19.89	21.32	High	High	High	High	High	High	1
TRUE	High	Master Protein	D3Z7P3	Glutaminase kidney isoform, mitochondrial OS=Mus musculus OX=10090 GN=Gls PE=1 SV=1	0	247.055	35	15	151	2	674	73.9	7.99	278.16	15	0	15	1.417	0.781432	30.48	83.9	116.1	12.98	5	High	High	High	High	High	High	1
TRUE	High	Master Protein	Q8CG71	Prolyl 3-hydroxylase 2 OS=Mus musculus OX=10090 GN=P3h2 PE=1 SV=1	0.003	2.876	1	1	13	1	703	80.1	5.85	9.08	1	0	0	0.741	0.81518	70.19	114.8	85.2	53	34.66	High	High	High	High	High	High	1
TRUE	High	Master Protein	A9C491	Cullin 7 OS=Mus musculus OX=10090 GN=Cul7 PE=2 SV=1	0.006	2.408	1	1	1	1	1689	192.2	6.29	0	1	0	0	0.676	0.880389	45.68	121	79	25.23	47.79	Peak Found	High	Peak Found	Peak Found	Peak Found	Peak Found	1
TRUE	High	Master Protein	Q8K0C9	GDP-mannose 4,6 dehydratase OS=Mus musculus OX=10090 GN=Gmds PE=1 SV=1	0	6.305	4	2	10	2	372	42	7.03	3.61	2	0	0	1.03	0.991599	30.72	100.1	99.9	8.27	42.67	High	High	High	High	High	High	1
TRUE	High	Master Protein	F6VK94	Torsin-1B (Fragment) OS=Mus musculus OX=10090 GN=Tor1b PE=1 SV=1	0	10.797	11	1	12	1	122	13.8	8.48	13.34	1	0	0	1.355	0.862363	58.75	84.9	115.1	33.73	61.06	High	High	High	High	High	High	1
TRUE	High	Master Protein	Q9CQE6	Histone chaperone ASF1A OS=Mus musculus OX=10090 GN=Asf1a PE=1 SV=1	0	11.521	7	1	5	1	204	22.9	4.41	11.7	1	0	0	1.352	0.866448	11.09	85	115	3.01	30.56	High	High	High	High	Peak Found	High	1
TRUE	High	Master Protein	D3Z041	Long-chain-fatty-acid--CoA ligase 1 OS=Mus musculus OX=10090 GN=Acsl1 PE=1 SV=1	0	25.249	7	4	20	4	699	78	7.47	25.92	4	0	0	0.955	0.991599	30.8	105.2	94.8	8.63	10.79	High	High	High	High	High	High	1	Acetyl [N-Term]
TRUE	High	Master Protein	Q8BH50	Uncharacterized protein C18orf25 homolog OS=Mus musculus OX=10090 PE=1 SV=1	0.001	4.121	8	1	2	1	245	26.4	5.19	0	1	0	0	1.534	0.828892	32.03	78.9	121.1	35.25	22.09	Peak Found	Peak Found	Peak Found	Not Found	High	High	1
TRUE	High	Master Protein	Q9DB20	ATP synthase subunit O, mitochondrial OS=Mus musculus OX=10090 GN=Atp5po PE=1 SV=1	0	186.451	45	8	208	8	213	23.3	9.99	581.3	8	0	0	0.921	0.974023	55.39	105.3	94.7	3.87	24.46	High	High	High	High	High	High	1
TRUE	High	Master Protein	Q3TIA9	Asparagine synthetase [glutamine-hydrolyzing] OS=Mus musculus OX=10090 GN=Asns PE=2 SV=1	0	100.011	22	9	81	9	561	64.4	6.65	99.38	9	0	0	0.677	0.617487	47.38	124.8	75.2	8.97	11.37	High	High	High	High	High	High	1
TRUE	High	Master Protein	P62843	40S ribosomal protein S15 OS=Mus musculus OX=10090 GN=Rps15 PE=1 SV=2	0	67.404	21	2	74	2	145	17	10.39	170.51	2	0	0	1.311	0.834573	48.35	96.9	103.1	74.96	49.38	High	High	High	High	High	High	1
TRUE	High	Master Protein	A0A494B9Y9	Zinc finger protein-like 1 OS=Mus musculus OX=10090 GN=Zfpl1 PE=1 SV=1	0	9.124	6	1	2	1	306	33.7	8.24	3.05	1	0	0	1.032	0.991599	24.1	106.7	93.3	26.63	22.48	Not Found	High	High	Peak Found	Peak Found	Peak Found	1
TRUE	High	Master Protein	Q9D1I5	Methylmalonyl-CoA epimerase, mitochondrial OS=Mus musculus OX=10090 GN=Mcee PE=1 SV=1	0	19.226	11	1	10	1	178	19	9.09	12.2	1	0	0	1.24	0.920802	33.52	89.3	110.7	1.21	31.81	High	High	High	High	High	High	1
TRUE	High	Master Protein	Q6ZWQ0	Nesprin-2 OS=Mus musculus OX=10090 GN=Syne2 PE=1 SV=2	0	17.511	1	5	7	4	6874	782.2	5.33	1.69	5	0	1	0.87	0.974023	20.27	107.5	92.5	4.87	22.93	High	High	High	Peak Found	High	Peak Found	1
TRUE	High	Master Protein	Q9R0L6	Pericentriolar material 1 protein OS=Mus musculus OX=10090 GN=Pcm1 PE=1 SV=2	0	10.427	2	4	7	4	2025	228.7	5.01	1.7	4	0	0	0.622	0.60356	33.58	126.9	73.1	22.38	36.09	Peak Found	High	High	Peak Found	Peak Found	High	1
TRUE	High	Master Protein	Q8K265	WD repeat-containing protein 18 (Fragment) OS=Mus musculus OX=10090 GN=Wdr18 PE=2 SV=1	0	42.504	14	4	14	4	332	36.6	6.87	30.19	4	0	0	0.987	0.995283	43.93	139.2	60.8	22.73	19.04	High	High	High	High	High	High	1
TRUE	High	Master Protein	H7BX01	Dynamin-like 120 kDa protein, form S1 OS=Mus musculus OX=10090 GN=Opa1 PE=1 SV=1	0	93.99	15	10	39	10	978	113.2	7.33	65.61	10	0	0	0.879	0.973554	41.38	108.4	91.6	8.88	11.23	High	High	High	High	High	High	1
TRUE	High	Master Protein	Q9DCA2	28S ribosomal protein S11, mitochondrial OS=Mus musculus OX=10090 GN=Mrps11 PE=1 SV=2	0.004	2.76	10	1	1	1	191	20.2	10.77	0	1	0	0	0.664	0.864266	41.64	104.6	95.4	48.02	40.15	Peak Found	Peak Found	High	Peak Found	Peak Found	Peak Found	1
TRUE	High	Master Protein	P43275	Histone H1.1 OS=Mus musculus OX=10090 GN=H1-1 PE=1 SV=2	0	68.66	24	4	18	3	213	21.8	10.93	48.27	4	0	0	0.195	4.87461e-06	97.09	177.7	22.3	10.14	60.46	High	High	High	Peak Found	Peak Found	Peak Found	1	Met-loss+Acetyl [N-Term]
TRUE	High	Master Protein	Q922U1	U4/U6 small nuclear ribonucleoprotein Prp3 OS=Mus musculus OX=10090 GN=Prpf3 PE=1 SV=1	0	39.629	12	5	22	5	683	77.4	9.5	32.05	5	0	0	1.004	0.996979	42.37	97	103	20.18	10.06	High	High	High	High	High	High	1
TRUE	High	Master Protein	P97315	Cysteine and glycine-rich protein 1 OS=Mus musculus OX=10090 GN=Csrp1 PE=1 SV=3	0	20.507	19	2	10	2	193	20.6	8.57	17.21	2	0	0	2.107	0.159476	30.37	62.3	137.7	19.72	3.45	High	High	High	High	High	High	1
TRUE	High	Master Protein	Q3UNL5	Polynucleotide phosphorylase 1 OS=Mus musculus OX=10090 GN=Pnpt1 PE=2 SV=1	0	15.2	2	1	5	1	783	85.7	8.03	6.19	1	0	0	1.989	0.450327	38.65	79.4	120.6	34.17	26.11	Peak Found	High	High	High	High	High	1
TRUE	High	Master Protein	Q3THE2	Myosin regulatory light chain 12B OS=Mus musculus OX=10090 GN=Myl12b PE=1 SV=2	0	89.112	51	8	86	1	172	19.8	4.84	200.76	8	0	8	1.527	0.652468	51.56	77.5	122.5	9.52	5.34	High	High	High	Peak Found	Peak Found	Peak Found	1
TRUE	High	Master Protein	Q8C2Q7	Heterogeneous nuclear ribonucleoprotein H OS=Mus musculus OX=10090 GN=Hnrnph1 PE=1 SV=1	0	219.455	38	11	415	5	472	51.2	6.8	918.5	11	0	6	1.09	0.981365	41.18	111.5	88.5	13.91	18.69	High	High	High	High	High	High	1	Met-loss+Acetyl [N-Term]; Acetyl [N-Term]
TRUE	High	Master Protein	Q059T9	PRP4 pre-mRNA processing factor 4 homolog (Yeast) OS=Mus musculus OX=10090 GN=Prpf4 PE=1 SV=1	0	27.84	11	4	14	4	521	58.3	7.28	26.47	4	0	0	1.157	0.957354	38.42	110.2	89.8	16.7	14.9	High	High	High	High	High	High	1
TRUE	High	Master Protein	Q3UC49	Ferrochelatase OS=Mus musculus OX=10090 GN=Fech PE=2 SV=1	0	55.452	20	6	22	6	422	47.4	8.91	26.96	6	0	0	1.578	0.519491	29.16	79.9	120.1	4.79	6.68	High	High	High	High	High	High	1
TRUE	High	Master Protein	Q3TZI5	DNA mismatch repair protein OS=Mus musculus OX=10090 GN=Msh2 PE=1 SV=1	0	49.2	10	7	20	7	935	104.1	5.96	27.63	7	0	0	1.062	0.984871	39.78	101.1	98.9	14.9	42.61	High	High	High	High	High	High	1
TRUE	High	Master Protein	Q8BT60	Copine-3 OS=Mus musculus OX=10090 GN=Cpne3 PE=1 SV=2	0	10.309	6	3	8	1	533	59.5	5.78	16.13	3	0	1	1.218	0.905261	19.89	85.7	114.3	27.96	17.72	High	Not Found	Not Found	Peak Found	Peak Found	Peak Found	1
TRUE	High	Master Protein	Q3TN42	U3 small nucleolar RNA-associated protein 15 homolog OS=Mus musculus OX=10090 GN=Utp15 PE=2 SV=1	0	18.652	8	2	8	2	528	59.4	8.81	14.27	2	0	0	0.94	0.991599	52.15	100	100	30.19	41.22	High	High	High	High	High	High	1	Met-loss+Acetyl [N-Term]
TRUE	High	Master Protein	Q80X90	Filamin-B OS=Mus musculus OX=10090 GN=Flnb PE=1 SV=3	0	986.792	38	67	683	61	2602	277.7	5.71	1609.48	67	0	2	1.368	0.828892	42.94	84.8	115.2	4.38	4.03	High	High	High	High	High	High	1
TRUE	High	Master Protein	Q99K70	Ras-related GTP-binding protein C OS=Mus musculus OX=10090 GN=Rragc PE=1 SV=1	0	37.356	11	4	9	4	398	44.1	5.1	8.86	4	0	0	1.049	0.991599	54.37	103.1	96.9	44.91	26.27	High	High	Peak Found	High	High	High	1
TRUE	High	Master Protein	Q8C180	Fibroblast growth factor receptor substrate 2 OS=Mus musculus OX=10090 GN=Frs2 PE=1 SV=3	0	17.508	7	2	6	2	508	56.8	6.16	5.51	2	0	0	1.124	0.974023	41.66	92.4	107.6	13.54	39.34	Peak Found	High	High	Not Found	High	High	1
TRUE	High	Master Protein	Q9D0C4	tRNA (guanine(37)-N1)-methyltransferase OS=Mus musculus OX=10090 GN=Trmt5 PE=1 SV=1	0	10.527	5	2	4	2	501	56.8	7.91	5.87	2	0	0	0.904	0.974023	24.97	99.5	100.5	16.38	19.08	High	High	Peak Found	Peak Found	Peak Found	High	1
TRUE	High	Master Protein	Q9R1R8	Retinol dehydrogenase 11 OS=Mus musculus OX=10090 GN=Rdh11 PE=1 SV=1	0	24.497	12	3	9	3	300	33.2	8.79	18.95	3	0	0	0.654	0.676809	48.5	106.5	93.5	14.4	21.79	High	High	High	Peak Found	High	High	1
TRUE	High	Master Protein	Q91VR5	ATP-dependent RNA helicase DDX1 OS=Mus musculus OX=10090 GN=Ddx1 PE=1 SV=1	0	152.688	28	12	66	12	740	82.4	7.21	114.61	12	0	0	1.207	0.918468	37.18	90.9	109.1	3.57	22.38	High	High	High	High	High	High	1
TRUE	High	Master Protein	S4R1D4	Protein tyrosine phosphatase, receptor type, f polypeptide (PTPRF),-interacting protein (liprin), alpha 1 (Fragment) OS=Mus musculus OX=10090 GN=Ppfia1 PE=1 SV=1	0	5.587	6	2	5	1	562	62.3	7.25	5.52	2	0	0	0.991	0.996979	22.73	100.4	99.6	14.83	19.54	High	High	Peak Found	Peak Found	Peak Found	High	1
TRUE	High	Master Protein	Q91YT7	YTH domain-containing family protein 2 OS=Mus musculus OX=10090 GN=Ythdf2 PE=1 SV=1	0	28.611	7	3	12	3	579	62.2	8.79	20	3	0	0	1.153	0.972611	63.12	124.5	75.5	23.53	24.9	High	High	High	High	High	High	1	Met-loss+Acetyl [N-Term]
TRUE	High	Master Protein	P97868	E3 ubiquitin-protein ligase RBBP6 OS=Mus musculus OX=10090 GN=Rbbp6 PE=1 SV=5	0	18.978	1	1	6	1	1790	199.5	9.63	11.89	1	0	0	0.301	0.0197955	5.48	153.7	46.3	12.18	0.4	High	High	High	Not Found	High	High	1
TRUE	High	Master Protein	Q8BWF0	Succinate-semialdehyde dehydrogenase, mitochondrial OS=Mus musculus OX=10090 GN=Aldh5a1 PE=1 SV=1	0	18.566	7	2	5	2	523	55.9	8.25	8.91	2	0	0	1.966	0.385397	48.52	55.8	144.2	16.14	45.14	Peak Found	High	High	High	High	Peak Found	1
TRUE	High	Master Protein	O89079	Coatomer subunit epsilon OS=Mus musculus OX=10090 GN=Cope PE=1 SV=3	0	100.095	27	5	61	5	308	34.5	5.06	150.6	5	0	0	1.385	0.755413	35.36	80.5	119.5	17.34	3.8	High	High	High	High	High	High	1	Met-loss [N-Term]
TRUE	High	Master Protein	Q99LT0	Protein dpy-30 homolog OS=Mus musculus OX=10090 GN=Dpy30 PE=1 SV=1	0	25.722	57	3	15	3	99	11.2	4.88	27.17	3	0	0	0.985	0.995839	36.35	100.9	99.1	25.47	28.72	High	High	High	High	High	High	1	Acetyl [N-Term]
TRUE	High	Master Protein	Q9CQR6	Serine/threonine-protein phosphatase 6 catalytic subunit OS=Mus musculus OX=10090 GN=Ppp6c PE=1 SV=1	0	11.889	5	1	5	1	305	35.1	5.69	5.36	1	0	0	0.938	0.991599	31.81	96.3	103.7	36.08	20.13	High	High	Peak Found	Peak Found	High	Peak Found	1	Met-loss [N-Term]
TRUE	High	Master Protein	Q61687	Transcriptional regulator ATRX OS=Mus musculus OX=10090 GN=Atrx PE=1 SV=3	0	20.718	1	2	5	2	2476	278.4	6.68	11.47	2	0	0	0.474	0.349174	62.7	134.8	65.2	7.76	58.72	High	High	High	Not Found	High	Peak Found	1
TRUE	High	Master Protein	Q99KF1	Transmembrane emp24 domain-containing protein 9 OS=Mus musculus OX=10090 GN=Tmed9 PE=1 SV=2	0	50.284	23	5	44	5	235	27.1	8.41	82.88	5	0	0	1.065	0.991599	53.25	103.6	96.4	15.64	26.44	High	High	High	High	High	High	1
TRUE	High	Master Protein	Q0P5W2	Thioredoxin domain containing 13 OS=Mus musculus OX=10090 GN=Tmx4 PE=1 SV=1	0	21.807	9	2	9	2	335	37.1	4.37	19.77	2	0	0	0.823	0.92146	38.96	112.5	87.5	4.5	34.54	High	High	High	High	High	High	1
TRUE	High	Master Protein	Q8BMS1	Trifunctional enzyme subunit alpha, mitochondrial OS=Mus musculus OX=10090 GN=Hadha PE=1 SV=1	0	337.707	39	21	312	21	763	82.6	9.14	671.18	21	0	0	0.833	0.905261	53.41	111.8	88.2	6.73	11.63	High	High	High	High	High	High	1
TRUE	High	Master Protein	Q61033	Lamina-associated polypeptide 2, isoforms alpha/zeta OS=Mus musculus OX=10090 GN=Tmpo PE=1 SV=4	0	232.219	35	17	167	9	693	75.1	8.05	491.28	17	0	8	0.918	0.974023	37.86	103.1	96.9	4.72	5.55	High	High	High	High	High	High	1	Met-loss [N-Term]
TRUE	High	Master Protein	D3Z7P3-2	Isoform 2 of Glutaminase kidney isoform, mitochondrial OS=Mus musculus OX=10090 GN=Gls	0	219.901	35	14	144	1	603	66	8.12	261.26	14	0	0	1.077	0.974023	19.14	93.1	106.9	16.13	16.24	High	High	High	High	High	High	1
TRUE	High	Master Protein	Q6ZWQ7	Signal peptidase complex subunit 3 OS=Mus musculus OX=10090 GN=Spcs3 PE=1 SV=1	0	16.585	18	3	17	3	180	20.3	8.62	27.5	3	0	0	0.8	0.907697	39.28	115.2	84.8	17.88	14.02	High	High	High	High	High	High	1
TRUE	High	Master Protein	O89051	Integral membrane protein 2B OS=Mus musculus OX=10090 GN=Itm2b PE=1 SV=1	0	22.371	20	4	13	4	266	30.2	5.3	25.37	4	0	0	0.838	0.926255	55.52	113.4	86.6	55.77	32.36	High	High	High	High	High	High	1
TRUE	High	Master Protein	P17918	Proliferating cell nuclear antigen OS=Mus musculus OX=10090 GN=Pcna PE=1 SV=2	0	88.385	29	5	90	5	261	28.8	4.77	161.13	5	0	0	1.307	0.868898	38.45	79.7	120.3	16.72	12.36	High	High	High	High	High	High	1
TRUE	High	Master Protein	Q5XK33	Succinate dehydrogenase cytochrome b560 subunit, mitochondrial OS=Mus musculus OX=10090 GN=Sdhc PE=2 SV=1	0	25.1	14	2	15	2	169	18.4	10.14	22.07	2	0	0	1.019	0.994585	42.78	101.9	98.1	8.74	29.46	High	High	High	High	High	High	1
TRUE	High	Master Protein	Q6ZPJ3	(E3-independent) E2 ubiquitin-conjugating enzyme UBE2O OS=Mus musculus OX=10090 GN=Ube2o PE=1 SV=3	0	32.273	5	3	7	3	1288	140.7	5.06	12.32	3	0	0	1.055	0.988373	52.71	101.6	98.4	16.8	19.87	Peak Found	High	High	High	High	High	1
TRUE	High	Master Protein	Q3UVK0	Endoplasmic reticulum metallopeptidase 1 OS=Mus musculus OX=10090 GN=Ermp1 PE=1 SV=2	0	34.687	5	4	14	4	898	100.1	7.49	14.15	4	0	0	0.806	0.911371	39.36	107.6	92.4	39.18	22.48	High	High	High	High	High	Peak Found	1
TRUE	High	Master Protein	Q3TKT4	Transcription activator BRG1 OS=Mus musculus OX=10090 GN=Smarca4 PE=1 SV=1	0	94.645	9	10	34	10	1613	181.3	8	60.02	10	0	0	0.785	0.875137	44.64	108.6	91.4	5.24	23.55	High	High	High	High	High	High	1
TRUE	High	Master Protein	Q505D7	Optic atrophy 3 protein homolog OS=Mus musculus OX=10090 GN=Opa3 PE=1 SV=1	0	5.204	7	1	2	1	179	20.1	8.34	4.95	1	0	0	0.953	0.991727	34.99	98.2	101.8	26.48	35.14	High	Peak Found	High	Peak Found	Not Found	Peak Found	1
TRUE	High	Master Protein	P33174	Chromosome-associated kinesin KIF4 OS=Mus musculus OX=10090 GN=Kif4 PE=1 SV=3	0.003	3.03	1	1	1	1	1231	139.4	6.68	1.77	1	0	0	0.45	0.357649	35.13	138	62	7.95	40.01	Peak Found	Peak Found	High	Peak Found	Peak Found	Peak Found	1
TRUE	High	Master Protein	P70451	Tyrosine-protein kinase Fer OS=Mus musculus OX=10090 GN=Fer PE=1 SV=2	0	11.043	2	1	5	1	823	94.5	7.05	8.46	1	0	0	1.445	0.862363	15.58	81.8	118.2	15.33	9.57	High	High	High	Peak Found	High	High	1
TRUE	High	Master Protein	Q9DBE8	Alpha-1,3/1,6-mannosyltransferase ALG2 OS=Mus musculus OX=10090 GN=Alg2 PE=1 SV=2	0	10.909	4	1	5	1	415	47.4	7.97	9.22	1	0	0	1.467	0.844246	47.53	94	106	20.3	51.42	High	Peak Found	High	High	High	High	1
TRUE	High	Master Protein	P83940	Elongin-C OS=Mus musculus OX=10090 GN=Eloc PE=1 SV=1	0	46.066	29	2	29	2	112	12.5	4.78	82.54	2	0	0	1.21	0.903841	19.89	88.7	111.3	6.4	11.1	High	High	High	High	High	High	1
TRUE	High	Master Protein	Q3TPD9	Amine oxidase (Fragment) OS=Mus musculus OX=10090 GN=Maoa PE=2 SV=1	0	90.328	19	8	73	8	519	58.7	7.97	144.18	8	0	0	1.168	0.925123	48.06	104.2	95.8	6.06	15.47	High	High	High	High	High	High	1
TRUE	High	Master Protein	Q3U3J1	2-oxoisovalerate dehydrogenase subunit alpha OS=Mus musculus OX=10090 GN=Bckdha PE=1 SV=1	0	39.074	20	7	27	7	446	50.7	8.06	31.52	7	0	0	0.849	0.939383	47.12	109.9	90.1	3.5	6.81	High	High	High	High	High	High	1
TRUE	High	Master Protein	Q3TBD4	Uncharacterized protein OS=Mus musculus OX=10090 GN=Bicd2 PE=2 SV=1	0.003	2.897	4	1	1	1	746	84.7	5.74	0	1	0	0	1.366	0.895876	56.81	87	113	52.83	19.09	Not Found	High	Peak Found	Peak Found	Peak Found	Peak Found	1
TRUE	High	Master Protein	Q4VAG4	Ribosomal protein L22 OS=Mus musculus OX=10090 GN=Rpl22 PE=1 SV=1	0	18.932	19	2	20	2	128	14.8	9.19	57.58	2	0	0	0.811	0.881856	36.81	125.8	74.2	16.33	33.25	High	High	High	High	High	High	1
TRUE	High	Master Protein	Q8BLV4	Uncharacterized protein (Fragment) OS=Mus musculus OX=10090 GN=Lrrfip1 PE=2 SV=2	0	46.904	22	6	15	3	373	42.4	5.36	28.28	6	0	3	1.575	0.501297	30.66	81.3	118.7	78.04	56.16	High	High	Peak Found	High	High	High	1
TRUE	High	Master Protein	Q99LI5	Zinc finger protein 281 OS=Mus musculus OX=10090 GN=Znf281 PE=1 SV=1	0	15.413	4	2	3	2	893	96.6	8.56	2.3	2	0	0	1.831	0.584226	67.64	71.7	128.3	44.83	44.49	Peak Found	Peak Found	High	High	Peak Found	Peak Found	1
TRUE	High	Master Protein	E9Q7G0	Nuclear mitotic apparatus protein 1 OS=Mus musculus OX=10090 GN=Numa1 PE=1 SV=1	0	393.989	28	37	139	37	2094	235.5	5.87	228.09	37	0	0	0.595	0.359407	48.81	128.2	71.8	7.02	20.45	High	High	High	High	High	High	1
TRUE	High	Master Protein	Q80W54	CAAX prenyl protease 1 homolog OS=Mus musculus OX=10090 GN=Zmpste24 PE=1 SV=2	0	31.758	12	5	23	5	475	54.7	6.95	34.7	5	0	0	0.794	0.875362	54.9	111.8	88.2	16.23	7.91	High	High	High	High	High	High	1
TRUE	High	Master Protein	K7W4D1	MHC class I antigen (Fragment) OS=Mus musculus OX=10090 GN=H2-D PE=2 SV=1	0	19.952	14	3	18	1	280	32.5	5.58	27.08	3	0	0	0.592	0.35618	46.68	125.6	74.4	24.37	40.69	Peak Found	Peak Found	High	High	High	Peak Found	1
TRUE	High	Master Protein	Q8BTV2	Cleavage and polyadenylation specificity factor subunit 7 OS=Mus musculus OX=10090 GN=Cpsf7 PE=1 SV=2	0	18.487	6	2	6	2	471	52	8	12.69	2	0	0	1.376	0.766579	34.92	84.2	115.8	9.8	34.89	High	Peak Found	High	High	High	Peak Found	1
TRUE	High	Master Protein	Q9D666	SUN domain-containing protein 1 OS=Mus musculus OX=10090 GN=Sun1 PE=1 SV=2	0	4.251	1	1	5	1	913	101.9	6.81	1.74	1	0	0	2.675	0.114967	14.51	54.4	145.6		20.8	High	Not Found	High	High	High	High	1
TRUE	High	Master Protein	Q8BPZ8	BRCA1-A complex subunit Abraxas 1 OS=Mus musculus OX=10090 GN=Abraxas1 PE=1 SV=1	0.008	2.11	3	1	1	1	407	46	6.98	0	1	0	0	1.439	0.85889	33.6	82	118	35.52		Peak Found	High	Peak Found	Not Found	Not Found	Peak Found	1
TRUE	High	Master Protein	Q3U054	Ankyrin_rpt-contain_dom domain-containing protein OS=Mus musculus OX=10090 GN=Cdkn2c PE=2 SV=1	0	24.002	24	3	12	3	167	17.9	6	25.14	3	0	0	1.144	0.973831	31.8	88.8	111.2	8.09	7.7	High	High	High	High	High	High	1	Met-loss+Acetyl [N-Term]
TRUE	High	Master Protein	E9PUB0	Arf-GAP with Rho-GAP domain, ANK repeat and PH domain-containing protein 1 OS=Mus musculus OX=10090 GN=Arap1 PE=1 SV=1	0	20.467	4	2	7	2	727	83.1	6.44	12.3	2	0	0	0.311	0.0252362	26.27	149.3	50.7	19.79	10.88	High	High	High	Peak Found	Peak Found	Peak Found	1
TRUE	High	Master Protein	Q9CQ22	Ragulator complex protein LAMTOR1 OS=Mus musculus OX=10090 GN=Lamtor1 PE=1 SV=1	0	108.818	75	8	48	8	161	17.7	5.15	97.12	8	0	0	0.879	0.973831	37.31	101.5	98.5	10.25	15.27	High	High	High	High	High	High	1
TRUE	High	Master Protein	Q9D1G1	Ras-related protein Rab-1B OS=Mus musculus OX=10090 GN=Rab1b PE=1 SV=1	0	92.726	44	7	76	4	201	22.2	5.73	164.72	7	0	0	0.845	0.920868	34.76	107.6	92.4	17.38	32.92	High	High	High	High	High	High	1	Acetyl [N-Term]
TRUE	High	Master Protein	Q9DBG9	Tax1-binding protein 3 OS=Mus musculus OX=10090 GN=Tax1bp3 PE=1 SV=1	0	49.802	40	3	21	3	124	13.7	8.48	59.11	3	0	0	1.58	0.610915	31.17	78.6	121.4	10.69	20.18	High	High	High	High	High	High	1	Met-loss+Acetyl [N-Term]
TRUE	High	Master Protein	Q9D2M8	Ubiquitin-conjugating enzyme E2 variant 2 OS=Mus musculus OX=10090 GN=Ube2v2 PE=1 SV=4	0	36.192	36	5	40	1	145	16.4	8.09	90.93	5	0	0	0.935	0.989002	14.85	105.6	94.4	13.22	10.98	High	High	High	High	High	High	1
TRUE	High	Master Protein	Q6PI66	Syne2 protein (Fragment) OS=Mus musculus OX=10090 GN=Syne2 PE=2 SV=1	0	4.426	2	2	4	1	1217	140.9	5.41	0	2	0	0	0.776	0.925776	43.11	99.7	100.3	25.74	30.12	High	High	Peak Found	High	Peak Found	Peak Found	1
TRUE	High	Master Protein	Q3ULN2	General transcription factor TFIIB OS=Mus musculus OX=10090 GN=Gtf2b PE=1 SV=1	0	29.883	6	1	11	1	316	34.8	8.35	10.34	1	0	0	1.038	0.991599	43.19	85.5	114.5	30.48	23.88	High	High	High	Peak Found	High	High	1
TRUE	High	Master Protein	B7ZP20	Ankyrin repeat and FYVE domain containing 1 OS=Mus musculus OX=10090 GN=Ankfy1 PE=2 SV=1	0	19.371	5	3	7	3	1169	128.6	5.91	15.64	3	0	0	0.914	0.989002	27.19	98.5	101.5	7.84	46	High	High	High	High	Peak Found	High	1
TRUE	High	Master Protein	P50428	Arylsulfatase A OS=Mus musculus OX=10090 GN=Arsa PE=1 SV=2	0	20.911	9	2	7	2	506	53.7	5.87	12.28	2	0	0	1.7	0.588982	55.34	78.8	121.2	20.8	12.63	High	High	High	High	High	Peak Found	1
TRUE	High	Master Protein	Q810M8	Ubiquitinyl hydrolase 1 (Fragment) OS=Mus musculus OX=10090 GN=Atxn3 PE=2 SV=1	0.001	3.921	4	1	2	1	319	36.4	4.88	1.68	1	0	0	0.776	0.938524	7.45	112.6	87.4	7.1		Peak Found	High	Not Found	Not Found	Not Found	High	1
TRUE	High	Master Protein	O54941	SWI/SNF-related matrix-associated actin-dependent regulator of chromatin subfamily E member 1 OS=Mus musculus OX=10090 GN=Smarce1 PE=1 SV=1	0	75.418	22	6	30	6	411	46.6	4.88	75.27	6	0	0	0.86	0.942763	52.95	96.1	103.9	15.5	19.13	High	High	High	High	High	High	1
TRUE	High	Master Protein	Q91YN5	UDP-N-acetylhexosamine pyrophosphorylase OS=Mus musculus OX=10090 GN=Uap1 PE=1 SV=1	0	32.967	16	6	22	5	522	58.6	6.49	45.2	6	0	0	0.881	0.974023	48.28	115.3	84.7	8.69	22.6	High	High	High	Peak Found	High	Peak Found	1	Acetyl [N-Term]
TRUE	High	Master Protein	Q8BJS4	SUN domain-containing protein 2 OS=Mus musculus OX=10090 GN=Sun2 PE=1 SV=3	0	93.379	18	9	37	9	731	81.6	7.02	87.34	9	0	0	0.903	0.974023	35.31	104.3	95.7	11.05	17.55	High	High	High	High	High	High	1
TRUE	High	Master Protein	Q3TE95	Uncharacterized protein OS=Mus musculus OX=10090 GN=Rcn2 PE=2 SV=1	0	54.863	15	4	21	4	355	41	4.59	43.07	4	0	0	1.328	0.866448	45.52	95.3	104.7	25.53	36.24	High	High	High	High	High	High	1
TRUE	High	Master Protein	Q497I3	Fatty acid binding protein 5, epidermal OS=Mus musculus OX=10090 GN=Fabp5 PE=1 SV=1	0	39.74	16	3	72	3	135	15.1	6.54	103.28	3	0	0	2.915	0.00289559	66.33	52.7	147.3	19.79	15.27	High	High	High	High	High	High	1
TRUE	High	Master Protein	Q64378	Peptidyl-prolyl cis-trans isomerase FKBP5 OS=Mus musculus OX=10090 GN=Fkbp5 PE=1 SV=1	0	29.493	8	3	14	3	456	50.9	7.8	30.13	3	0	0	1.188	0.938216	20.17	94.9	105.1	14.87	16.86	High	High	High	High	High	High	1
TRUE	High	Master Protein	Q5BLK1	40S ribosomal protein S6 OS=Mus musculus OX=10090 GN=Rps6 PE=1 SV=1	0	67.773	21	6	41	6	249	28.7	10.84	112.02	6	0	0	1.004	0.991727	66.56	110.2	89.8	31.15	21.98	High	High	High	High	High	High	1
TRUE	High	Master Protein	Q3UDI8	DNA replication licensing factor MCM7 OS=Mus musculus OX=10090 GN=Mcm7 PE=2 SV=1	0	168.459	35	19	103	19	719	81.1	6.37	198.23	19	0	0	0.714	0.73543	49.13	116.6	83.4	12.19	3.17	High	High	High	High	High	High	1	Met-loss+Acetyl [N-Term]
TRUE	High	Master Protein	Q99L43	Phosphatidate cytidylyltransferase 2 OS=Mus musculus OX=10090 GN=Cds2 PE=1 SV=1	0	15.2	4	1	6	1	444	51.3	7.05	16.06	1	0	0	1.325	0.866744	19.99	86	114	21.43	9.6	High	High	High	High	High	High	1
TRUE	High	Master Protein	Q3UBU0	HATPase_c domain-containing protein OS=Mus musculus OX=10090 GN=Hsp90b1 PE=2 SV=1	0	460.876	42	33	612	31	802	92.4	4.82	1511.45	33	0	0	1.384	0.824113	45.23	92.1	107.9	7.04	8.46	High	High	High	High	High	High	1
TRUE	High	Master Protein	G5E866	Splicing factor 3B subunit 1 OS=Mus musculus OX=10090 GN=Sf3b1 PE=1 SV=1	0	350.907	33	30	200	30	1304	145.7	7.09	408.02	30	0	0	0.824	0.901715	50.06	113.4	86.6	5.96	9.36	High	High	High	High	High	High	1
TRUE	High	Master Protein	Q9QZ06	Toll-interacting protein OS=Mus musculus OX=10090 GN=Tollip PE=1 SV=1	0	45.442	21	4	13	4	274	30.3	5.17	23.95	4	0	0	1.126	0.973554	34.08	80.5	119.5	19.81	13.23	High	High	High	High	High	High	1
TRUE	High	Master Protein	Q8BTX6	Uncharacterized protein (Fragment) OS=Mus musculus OX=10090 GN=Mtrex PE=2 SV=1	0	18.791	4	3	12	3	993	112.6	6.52	24.77	3	0	0	0.809	0.920144	29.22	108.4	91.6	8.46	5.18	High	High	High	High	High	High	1
TRUE	High	Master Protein	Q3U055	Procollagen-lysine 5-dioxygenase OS=Mus musculus OX=10090 GN=Plod2 PE=2 SV=1	0	23.503	6	3	7	3	758	86.8	6.8	13.25	3	0	0	2.325	0.0685902	73.08	87.4	112.6	25.81	45.22	Peak Found	Peak Found	Peak Found	High	High	High	1
TRUE	High	Master Protein	P0C7N9	Proteasome assembly chaperone 4 OS=Mus musculus OX=10090 GN=Psmg4 PE=1 SV=1	0	12.162	12	1	1	1	123	14	6.15	2.33	1	0	0	0.917	0.991072	20.06	104.3	95.7		66.98	Not Found	Not Found	Peak Found	Peak Found	Peak Found	High	1
TRUE	High	Master Protein	Q9D787	RING-type E3 ubiquitin-protein ligase PPIL2 OS=Mus musculus OX=10090 GN=Ppil2 PE=1 SV=2	0	17.619	6	2	6	2	521	59	8.38	2.45	2	0	0	0.725	0.886117	19.84	121.9	78.1	40.14	8.74	High	High	High	Not Found	High	High	1
TRUE	High	Master Protein	Q8K2Z4	Condensin complex subunit 1 OS=Mus musculus OX=10090 GN=Ncapd2 PE=1 SV=2	0	56.842	8	6	19	6	1392	155.6	6.38	9.33	6	0	0	0.655	0.64765	43	130.9	69.1	14.36	22.1	High	High	High	Peak Found	High	High	1
TRUE	High	Master Protein	Q8VBZ3	Cleft lip and palate transmembrane protein 1 homolog OS=Mus musculus OX=10090 GN=Clptm1 PE=1 SV=1	0	52.74	10	3	12	3	664	75.2	6.3	16.97	3	0	0	0.68	0.766579	47.31	122.7	77.3	20.97	24.62	High	High	High	High	High	High	1
TRUE	High	Master Protein	P06745	Glucose-6-phosphate isomerase OS=Mus musculus OX=10090 GN=Gpi PE=1 SV=4	0	371.628	44	21	328	21	558	62.7	8.13	741.58	21	0	0	1.353	0.841184	62.56	87.7	112.3	11.85	16.17	High	High	High	High	High	High	1
TRUE	High	Master Protein	Q78IK2	ATP synthase membrane subunit K, mitochondrial OS=Mus musculus OX=10090 GN=Atp5mk PE=1 SV=1	0	21.032	47	3	23	3	58	6.4	9.83	45.82	3	0	0	0.916	0.974023	60.53	113	87	11.85	16.42	High	High	High	High	High	High	1	Met-loss [N-Term]
TRUE	High	Master Protein	Q8CEC8	Eukaryotic elongation factor 2 kinase OS=Mus musculus OX=10090 GN=Eef2k PE=2 SV=1	0	7.961	2	1	1	1	724	81.7	5.35	2.27	1	0	0	0.609	0.766579	24.56	124.3	75.7	9.93	19.5	High	Peak Found	Peak Found	Peak Found	Peak Found	Peak Found	1
TRUE	High	Master Protein	Q9R0P4	Small acidic protein OS=Mus musculus OX=10090 GN=Smap PE=1 SV=1	0	27.862	22	2	14	2	181	20	4.82	29.35	2	0	0	0.929	0.986369	24.93	120.4	79.6	33.58	37.03	High	High	High	High	High	High	1
TRUE	High	Master Protein	Q3TJK3	Collagen-binding protein OS=Mus musculus OX=10090 GN=Serpinh1 PE=2 SV=1	0	480.948	54	20	470	20	417	46.5	8.5	1295.71	20	0	0	1.125	0.974023	66.43	108.9	91.1	14	4.48	High	High	High	High	High	High	1
TRUE	High	Master Protein	F8WI88	PEST proteolytic signal-containing nuclear protein OS=Mus musculus OX=10090 GN=Pcnp PE=1 SV=1	0	36.754	15	2	9	2	189	20.2	6.35	21.09	2	0	0	1.741	0.429453	52.97	87.1	112.9	46.64	28.93	High	High	High	Not Found	High	High	1
TRUE	High	Master Protein	P97310	DNA replication licensing factor MCM2 OS=Mus musculus OX=10090 GN=Mcm2 PE=1 SV=3	0	161.478	23	15	63	15	904	102	5.72	124.63	15	0	0	0.743	0.802508	40.68	118.7	81.3	5.01	14.03	High	High	High	High	High	High	1
TRUE	High	Master Protein	Q62261	Spectrin beta chain, non-erythrocytic 1 OS=Mus musculus OX=10090 GN=Sptbn1 PE=1 SV=2	0	857.42	42	68	387	66	2363	274.1	5.58	857.96	68	0	2	1.017	0.996979	43.07	104.3	95.7	4.22	8.06	High	High	High	High	High	High	1
TRUE	High	Master Protein	J3QNT7	Epsin-2 OS=Mus musculus OX=10090 GN=Epn2 PE=1 SV=1	0	31.342	10	5	14	5	640	68.3	7.46	15.95	5	0	0	1.285	0.895876	57.57	103.3	96.7	35.54	10.85	High	High	High	High	High	High	1
TRUE	High	Master Protein	A0A0A6YWN9	Ubiquitin carboxyl-terminal hydrolase (Fragment) OS=Mus musculus OX=10090 GN=Usp19 PE=1 SV=1	0	11.074	7	3	4	3	991	110.5	6.67	2.12	3	0	0	0.81	0.971396	41.09	77.8	122.2	34.14	19.18	Peak Found	High	Peak Found	High	High	Peak Found	1
TRUE	High	Master Protein	Q8CIM8	Integrator complex subunit 4 OS=Mus musculus OX=10090 GN=Ints4 PE=1 SV=1	0	10.725	1	1	1	1	964	108.1	6.42	2.49	1	0	0	0.617	0.777189	21.83	126.2	73.8	20.69	9.69	Peak Found	High	Peak Found	Not Found	Peak Found	Peak Found	1
TRUE	High	Master Protein	O35685	Nuclear migration protein nudC OS=Mus musculus OX=10090 GN=Nudc PE=1 SV=1	0	94.588	30	8	55	8	332	38.3	5.26	69.41	8	0	0	0.909	0.974023	46.79	104.1	95.9	38.37	38.16	High	High	High	High	High	High	1
TRUE	High	Master Protein	A2AV19	Ribosomal RNA-processing protein 4 (Fragment) OS=Mus musculus OX=10090 GN=Exosc2 PE=1 SV=1	0	5.96	8	1	2	1	247	27.3	8.16	1.95	1	0	0	0.894	0.989002	37.25	105.7	94.3	18.68	29.71	Peak Found	Peak Found	Peak Found	High	High	Peak Found	1
TRUE	High	Master Protein	Q8R3X6	Glypican-6 OS=Mus musculus OX=10090 GN=Gpc6 PE=1 SV=1	0	20.923	6	2	20	1	565	64.3	5.67	31.77	2	0	0	0.185	0.00309527	16.14	168.8	31.2	33.54		High	High	High	Not Found	Not Found	Peak Found	1
TRUE	High	Master Protein	A0A1S6GWI0	Complex I-19kD OS=Mus musculus OX=10090 GN=Ndufa8 PE=2 SV=1	0	32.314	13	2	12	2	206	23.8	9.14	6.87	2	0	0	1.467	0.693385	52.36	99.4	100.6	44.43	36.36	High	High	High	High	High	High	1
TRUE	High	Master Protein	P28481	Collagen alpha-1(II) chain OS=Mus musculus OX=10090 GN=Col2a1 PE=1 SV=2	0	19.975	3	3	22	1	1487	141.9	6.92	29.58	3	0	0	24.426	4.04333e-16	117.14	7.9	192.1	118.62	20.74	Peak Found	High	Peak Found	High	High	High	1
TRUE	High	Master Protein	Q3THK3	General transcription factor IIF subunit 1 OS=Mus musculus OX=10090 GN=Gtf2f1 PE=1 SV=2	0	15.2	3	1	3	1	508	57.2	7.01	11.6	1	0	0	1.003	0.994829	21.56	96.1	103.9	24.01	15.34	High	High	High	Peak Found	Peak Found	Peak Found	1	Met-loss+Acetyl [N-Term]
TRUE	High	Master Protein	Q0VDM9	Krt78 protein (Fragment) OS=Mus musculus OX=10090 GN=Krt78 PE=2 SV=1	0	4.731	2	1	1	1	492	54.7	6.19	1.71	1	0	0	0.948	0.991599	79.83	65.5	134.5	80.44	57.97	Peak Found	High	Peak Found	Peak Found	Peak Found	Peak Found	1
TRUE	High	Master Protein	Q8VBT9	Tether containing UBX domain for GLUT4 OS=Mus musculus OX=10090 GN=Aspscr1 PE=1 SV=1	0	21.557	7	2	12	2	550	59.8	6.96	21.29	2	0	0	1.597	0.739222	20.62	79.9	120.1	7.81	17.87	High	High	High	High	High	High	1
TRUE	High	Master Protein	B2RXT3	Oxoglutarate dehydrogenase (succinyl-transferring) OS=Mus musculus OX=10090 GN=Ogdhl PE=1 SV=1	0	168.096	20	16	115	13	1010	114.5	6.84	225.29	16	0	0	1.197	0.938539	35.63	89.7	110.3	4.01	13.63	High	High	High	High	High	High	1
TRUE	High	Master Protein	Q8R409	Protein HEXIM1 OS=Mus musculus OX=10090 GN=Hexim1 PE=1 SV=1	0	37.411	9	2	3	2	356	40.2	5.38	6.14	2	0	0	0.966	0.991727	90.07	110.6	89.4	73.05	64.45	High	Peak Found	High	Peak Found	Peak Found	Peak Found	1
TRUE	High	Master Protein	Q80X82	Symplekin OS=Mus musculus OX=10090 GN=Sympk PE=1 SV=2	0	47.029	5	4	18	4	1288	142.5	6.05	42.8	4	0	0	1.125	0.974023	46.26	103.1	96.9	14.15	13.91	High	High	High	High	High	High	1
TRUE	High	Master Protein	Q5EBQ2	Phosphatidylethanolamine binding protein 1 OS=Mus musculus OX=10090 GN=Pebp1 PE=1 SV=1	0	114.748	41	4	121	4	187	20.8	5.4	395.79	4	0	0	1.37	0.828892	39.67	84	116	4.87	8.81	High	High	High	High	High	High	1
TRUE	High	Master Protein	B1GX81	Beta-PAK OS=Mus musculus OX=10090 GN=Pak3 PE=2 SV=1	0	31.686	8	3	16	1	580	64.6	5.47	44.49	3	0	0	1.012	0.991727	15.17	99.4	100.6	14.4		High	Peak Found	High	Not Found	Peak Found	Not Found	1
TRUE	High	Master Protein	A0A494B9F0	E3 ubiquitin-protein ligase OS=Mus musculus OX=10090 GN=Nedd4l PE=1 SV=1	0	19.346	4	3	15	1	912	105	5.58	30.62	3	0	0	1.955	0.546338	16.27	67.7	132.3	7.64	21.06	Peak Found	Peak Found	Peak Found	High	High	Peak Found	1	Met-loss+Acetyl [N-Term]
TRUE	High	Master Protein	Q3THK0	DNA primase large subunit OS=Mus musculus OX=10090 GN=Prim2 PE=2 SV=1	0	15.2	3	1	5	1	505	58.4	8.32	9.66	1	0	0	0.962	0.999026	28.66	91.7	108.3	27.88	26.63	High	High	Peak Found	High	High	High	1
TRUE	High	Master Protein	Q3TJN9	Prostaglandin-endoperoxide synthase OS=Mus musculus OX=10090 GN=Ptgs1 PE=2 SV=1	0	111.045	19	6	80	6	488	55.9	6.64	116.04	6	0	0	0.901	0.974023	56.75	94.6	105.4	23.43	35.5	High	High	High	High	High	High	1
TRUE	High	Master Protein	Q4FK57	Ero1l protein OS=Mus musculus OX=10090 GN=Ero1a PE=1 SV=1	0	69.627	19	7	37	7	464	54.1	6.54	77.97	7	0	0	2.251	0.0292443	30.81	55.4	144.6	13.25	15.85	High	High	High	High	High	High	1
TRUE	High	Master Protein	Q8K019	Bcl-2-associated transcription factor 1 OS=Mus musculus OX=10090 GN=Bclaf1 PE=1 SV=2	0	99.211	10	8	47	7	919	105.9	9.99	73.87	8	0	0	0.788	0.879268	44.73	121.2	78.8	17.99	24.5	High	High	High	High	High	High	1
TRUE	High	Master Protein	Q8R2P8	Lysine--tRNA ligase OS=Mus musculus OX=10090 GN=Kars PE=1 SV=1	0	118.718	25	14	77	1	624	71.2	6.43	111.31	14	0	13	1.051	0.991599	51.13	106.6	93.4	8.2	2.46	Not Found	High	Peak Found	Peak Found	High	High	1
TRUE	High	Master Protein	Q3UDK3	AAA domain-containing protein OS=Mus musculus OX=10090 GN=Rfc5 PE=2 SV=1	0	9.522	7	2	7	2	339	38	7.81	9.37	2	0	0	0.616	0.596692	56.52	126.5	73.5	21	8.41	High	High	High	Peak Found	High	High	1
TRUE	High	Master Protein	Q69ZR2	E3 ubiquitin-protein ligase HECTD1 OS=Mus musculus OX=10090 GN=Hectd1 PE=1 SV=2	0	37.386	5	8	17	8	2618	289.9	5.41	11.59	8	0	0	1.043	0.9898	36.74	94	106	15.22	4.54	High	High	High	High	High	High	1
TRUE	High	Master Protein	Q9DD05	Delta-aminolevulinic acid dehydratase OS=Mus musculus OX=10090 GN=Alad PE=2 SV=1	0	95.623	25	6	42	6	330	36	6.79	82.31	6	0	0	1.145	0.951994	51.59	91.9	108.1	13.14	13.12	High	High	High	High	High	High	1
TRUE	High	Master Protein	Q6GT24	Peroxiredoxin-6 OS=Mus musculus OX=10090 GN=Prdx6 PE=1 SV=1	0	226.94	68	16	298	16	224	24.8	6.37	760.91	16	0	0	1.417	0.781432	49.68	84.2	115.8	7.92	6.02	High	High	High	High	High	High	1	Met-loss [N-Term]
TRUE	High	Master Protein	Q99JY0	Trifunctional enzyme subunit beta, mitochondrial OS=Mus musculus OX=10090 GN=Hadhb PE=1 SV=1	0	124.993	39	14	98	14	475	51.4	9.38	221.27	14	0	0	0.922	0.974023	34.63	105.7	94.3	6.79	14.11	High	High	High	High	High	High	1
TRUE	High	Master Protein	Q91YR1	Twinfilin-1 OS=Mus musculus OX=10090 GN=Twf1 PE=1 SV=2	0	54.584	22	6	29	6	350	40.1	6.67	63.44	6	0	0	1.302	0.848399	32.58	95.5	104.5	28.51	11.2	High	High	High	High	High	High	1	Met-loss+Acetyl [N-Term]
TRUE	High	Master Protein	E9Q1W0	Calcium/calmodulin-dependent protein kinase OS=Mus musculus OX=10090 GN=Camk2d PE=1 SV=2	0	110.793	20	8	86	6	512	57.7	7.15	157.56	8	0	2	1.558	0.60356	53.99	76.7	123.3	16.47	2.23	High	High	High	High	High	High	1
TRUE	High	Master Protein	Q91W96	Anaphase-promoting complex subunit 4 OS=Mus musculus OX=10090 GN=Anapc4 PE=1 SV=1	0	15.175	3	2	3	2	807	91.6	5.4	2.31	2	0	0	0.717	0.873407	45.53	114.9	85.1	5.18	40.66	High	Peak Found	High	High	Peak Found	Peak Found	1
TRUE	High	Master Protein	A0A0N4SV80	Zinc finger protein 638 OS=Mus musculus OX=10090 GN=Zfp638 PE=1 SV=1	0	8.419	2	2	12	2	1926	214.3	6.76	1.79	2	0	0	0.882	0.974023	40.16	105.9	94.1	66.9	72.51	High	High	High	High	High	High	1
TRUE	High	Master Protein	Q80W12	TROVE domain family, member 2 OS=Mus musculus OX=10090 GN=Ro60 PE=2 SV=1	0	13.435	4	2	3	2	538	60.1	8.03	6.74	2	0	0	0.713	0.831372	42.37	114.1	85.9	3.05	43.21	High	Peak Found	High	Peak Found	Peak Found	Peak Found	1
TRUE	High	Master Protein	Q8BH93	MAPK-interacting and spindle-stabilizing protein-like OS=Mus musculus OX=10090 GN=Mapk1ip1l PE=2 SV=3	0	30.401	11	1	13	1	242	23.9	6.67	31.28	1	0	0	1.577	0.629631	33.28	77.6	122.4	11.38	22.89	High	High	High	High	High	High	1	Met-loss+Acetyl [N-Term]
TRUE	High	Master Protein	Q3UE06	Uncharacterized protein OS=Mus musculus OX=10090 GN=Nploc4 PE=2 SV=1	0	57.457	20	7	48	7	608	68	6.49	50.27	7	0	0	1.805	0.24197	42.08	70.5	129.5	18.7	24.57	High	High	High	High	High	High	1	Met-loss+Acetyl [N-Term]
TRUE	High	Master Protein	Q8BVQ5	Protein phosphatase methylesterase 1 OS=Mus musculus OX=10090 GN=Ppme1 PE=1 SV=5	0	20.644	10	3	8	3	386	42.2	5.97	15.56	3	0	0	1.612	0.468406	67.82	74.4	125.6	81.72	41.9	High	High	High	Peak Found	High	High	1
TRUE	High	Master Protein	Q3U4H0	APC-binding protein EB1 OS=Mus musculus OX=10090 GN=Mapre1 PE=1 SV=1	0	68.346	22	5	49	5	268	30	5.22	106.16	5	0	0	0.943	0.989002	40.56	95.3	104.7	10.25	23.25	High	High	High	High	High	High	1
TRUE	High	Master Protein	A0A498WFS2	UBX domain-containing protein 1 OS=Mus musculus OX=10090 GN=Ubxn1 PE=1 SV=1	0	66.469	45	6	34	6	262	29.9	5.38	61.28	6	0	0	1.544	0.546338	38.34	84.2	115.8	12.12	25.59	High	High	High	High	High	High	1
TRUE	High	Master Protein	B2RXY7	Carbonyl reductase 1 OS=Mus musculus OX=10090 GN=Cbr1 PE=1 SV=1	0	97.423	48	10	37	10	277	30.6	8.31	86.3	10	0	0	1.374	0.753903	48.68	80	120	7.29	24.93	High	High	High	High	High	High	1	Met-loss+Acetyl [N-Term]
TRUE	High	Master Protein	P69566	Ran-binding protein 9 OS=Mus musculus OX=10090 GN=Ranbp9 PE=1 SV=1	0	21.414	6	3	8	3	653	71	6.84	12.31	3	0	0	1.158	0.956829	38.46	109.8	90.2	46.85	35.12	High	High	High	High	High	High	1
TRUE	High	Master Protein	E9PVA8	eIF-2-alpha kinase activator GCN1 OS=Mus musculus OX=10090 GN=Gcn1 PE=1 SV=1	0	289.039	18	34	151	34	2671	292.8	7.36	175.26	34	0	0	1.063	0.991599	41.95	101	99	1.42	4.13	High	High	High	High	High	High	1	Met-loss+Acetyl [N-Term]
TRUE	High	Master Protein	Q3TWL6	26S proteasome non-ATPase regulatory subunit 2 OS=Mus musculus OX=10090 GN=Psmd2 PE=2 SV=1	0	386.349	32	23	272	23	908	100.2	5.25	584	23	0	0	1.234	0.920868	39.82	95.2	104.8	21.64	31.33	High	High	High	High	High	High	1
TRUE	High	Master Protein	Q9CWZ7	Gamma-soluble NSF attachment protein OS=Mus musculus OX=10090 GN=Napg PE=1 SV=1	0	36.209	19	4	12	4	312	34.7	5.41	19.02	4	0	0	1.584	0.516857	25.98	68.5	131.5	34.49	15.91	High	High	High	High	High	High	1
TRUE	High	Master Protein	O35405	5'-3' exonuclease PLD3 OS=Mus musculus OX=10090 GN=Pld3 PE=1 SV=1	0	11.233	6	2	3	2	488	54.4	6.52	6.3	2	0	0	0.495	0.395128	5.76	133.8	66.2	5.45		High	High	Peak Found	Peak Found	Not Found	Not Found	1
TRUE	High	Master Protein	Q05D44	Eukaryotic translation initiation factor 5B OS=Mus musculus OX=10090 GN=Eif5b PE=1 SV=2	0	131.603	16	12	44	12	1216	137.5	5.59	99.94	12	0	0	0.983	0.999617	39.92	98.5	101.5	7.16	21.65	High	High	High	High	High	High	1
TRUE	High	Master Protein	Q6NXX7	Abce1 protein (Fragment) OS=Mus musculus OX=10090 GN=Abce1 PE=2 SV=1	0	76.955	21	8	33	8	575	64.5	8.05	41.4	8	0	0	0.768	0.857689	53.94	120.5	79.5	11.21	2.76	High	High	High	High	High	High	1
TRUE	High	Master Protein	Q9JHH9	Coatomer subunit zeta-2 OS=Mus musculus OX=10090 GN=Copz2 PE=1 SV=1	0	15.2	9	1	8	1	205	22.9	5.17	14.38	1	0	0	1.249	0.920868	34.16	83.8	116.2	37.64	23.04	High	High	High	High	High	High	1
TRUE	High	Master Protein	Q91VE6	MKI67 FHA domain-interacting nucleolar phosphoprotein OS=Mus musculus OX=10090 GN=Nifk PE=1 SV=1	0	45.639	17	3	16	3	317	36.2	10.24	40.08	3	0	0	0.633	0.608866	51.68	117.9	82.1	19.16	40.33	High	High	High	High	High	High	1	Met-loss+Acetyl [N-Term]
TRUE	High	Master Protein	Q5SW83	Uncharacterized protein OS=Mus musculus OX=10090 GN=Actr2 PE=1 SV=1	0	79.906	24	7	52	7	394	44.7	6.74	118.51	7	0	0	1.027	0.996979	56.89	97.8	102.2	7.44	2.28	High	High	High	High	High	High	1
TRUE	High	Master Protein	Q8R3D1	TBC1 domain family member 13 OS=Mus musculus OX=10090 GN=Tbc1d13 PE=1 SV=1	0.001	3.562	3	1	1	1	400	46.4	5.36	0	1	0	0	1.099	0.974023	39.69	87.5	112.5	39.09	41.28	Peak Found	Peak Found	High	Peak Found	Peak Found	Peak Found	1
TRUE	High	Master Protein	Q5SU71	E3 ubiquitin/ISG15 ligase TRIM25 OS=Mus musculus OX=10090 GN=Trim25 PE=1 SV=1	0	17.207	6	3	8	3	626	70.7	8.12	9.13	3	0	0	0.974	0.992114	53.51	110.2	89.8	10.01	25.75	High	High	High	High	High	High	1
TRUE	High	Master Protein	Q6PGC1	ATP-dependent RNA helicase DHX29 OS=Mus musculus OX=10090 GN=Dhx29 PE=1 SV=1	0	24.181	3	3	13	3	1365	153.9	7.94	11.28	3	0	0	1.077	0.976047	42.76	105.9	94.1	23.15	10.08	High	High	High	High	High	High	1
TRUE	High	Master Protein	Q3UTI7	Peptidyl-prolyl cis-trans isomerase OS=Mus musculus OX=10090 GN=Pin1 PE=2 SV=1	0	24.228	26	3	17	3	165	18.4	8.79	23.09	3	0	0	1.403	0.818463	63.71	75.6	124.4	18.02	22.42	High	High	High	High	High	High	1	Met-loss+Acetyl [N-Term]
TRUE	High	Master Protein	Q9WVG6	Histone-arginine methyltransferase CARM1 OS=Mus musculus OX=10090 GN=Carm1 PE=1 SV=2	0	6.184	4	2	2	2	608	65.8	6.77	0	2	0	0	1.048	0.982463	50.11	86.5	113.5	42.11	20.13	Peak Found	Peak Found	Peak Found	High	Peak Found	High	1
TRUE	High	Master Protein	Q8CC03	GAE domain-containing protein (Fragment) OS=Mus musculus OX=10090 GN=Ap1g1 PE=2 SV=1	0	7.535	3	2	2	2	695	76.7	6.14	2.17	2	0	0	0.709	0.862363	116.37	126.8	73.2	67.54	25.23	High	Not Found	High	Peak Found	Peak Found	Peak Found	1
TRUE	High	Master Protein	Q8C1B7	Septin-11 OS=Mus musculus OX=10090 GN=Septin11 PE=1 SV=4	0	169.278	33	13	133	7	431	49.7	6.68	271.61	13	0	6	1.037	0.992114	54.54	95.4	104.6	5.38	7.92	High	High	High	High	High	High	1	Met-loss+Acetyl [N-Term]
TRUE	High	Master Protein	Q5I0T8	Ribosomal protein L19 OS=Mus musculus OX=10090 GN=Rpl19 PE=1 SV=1	0	15.2	9	1	12	1	196	23.5	11.47	37.31	1	0	0	1.298	0.879268	37.03	81.6	118.4	28.62	18.32	High	High	High	High	High	High	1
TRUE	High	Master Protein	Q3TLM9	Uncharacterized protein OS=Mus musculus OX=10090 GN=Ppp4r1 PE=2 SV=1	0	6.023	4	2	2	2	934	104.4	4.86	0	2	0	0	0.992	0.991599	9.56	100.4	99.6	10.35	3.56	Peak Found	High	High	Peak Found	Peak Found	Peak Found	1
TRUE	High	Master Protein	Q60597	2-oxoglutarate dehydrogenase, mitochondrial OS=Mus musculus OX=10090 GN=Ogdh PE=1 SV=3	0	245.569	28	20	111	17	1023	116.4	6.83	187.08	20	0	3	0.917	0.974023	58	99	101	19.68	14.46	High	High	High	High	High	High	1
TRUE	High	Master Protein	Q8CAB7	Uncharacterized protein OS=Mus musculus OX=10090 GN=Fam98b PE=2 SV=1	0	17.685	24	2	6	1	108	11.8	4.32	10.26	2	0	0	1.317	0.915956	87.06	89.7	110.3	59.49	75.3	High	High	Peak Found	Peak Found	Not Found	Peak Found	1	Acetyl [N-Term]
TRUE	High	Master Protein	Q3UDH4	Uncharacterized protein (Fragment) OS=Mus musculus OX=10090 GN=Sec24b PE=2 SV=1	0	69.86	11	7	27	7	1023	112	6.61	50.28	7	0	0	1.732	0.448199	42.9	75.7	124.3	26.21	12.98	High	High	High	High	High	High	1
TRUE	High	Master Protein	Q9WVB0	RNA-binding protein with multiple splicing OS=Mus musculus OX=10090 GN=Rbpms PE=1 SV=2	0	25.675	37	5	15	5	197	21.8	8.07	11.12	5	0	0	0.753	0.866744	49.99	115.3	84.7	10.93	19.44	High	High	High	Peak Found	High	Peak Found	1
TRUE	High	Master Protein	Q5BKS5	Hook homolog 3 (Drosophila) OS=Mus musculus OX=10090 GN=Hook3 PE=2 SV=1	0	77.444	19	9	22	9	720	83.4	5.16	40.96	9	0	0	1.112	0.974023	40.02	97.6	102.4	6.91	8.49	High	High	High	High	High	High	1	Acetyl [N-Term]
TRUE	High	Master Protein	Q9CXY0	Small monomeric GTPase OS=Mus musculus OX=10090 GN=Rala PE=2 SV=1	0	37.936	23	4	21	2	206	23.6	7.15	28.24	4	0	2	1.234	0.920868	45.27	96.9	103.1	15.12	11.73	High	High	High	High	High	High	1
TRUE	High	Master Protein	P04117	Fatty acid-binding protein, adipocyte OS=Mus musculus OX=10090 GN=Fabp4 PE=1 SV=3	0.006	2.4	7	1	1	1	132	14.6	8.4	2.04	1	0	0	8.622	5.99759e-07	29.46	20.8	179.2		44.94	Not Found	Not Found	Peak Found	Peak Found	High	Peak Found	1
TRUE	High	Master Protein	Q9D6T0	Nitric oxide synthase-interacting protein OS=Mus musculus OX=10090 GN=Nosip PE=1 SV=1	0	4.652	8	2	6	2	301	33.2	8.62	1.75	2	0	0	0.842	0.974023	46.35	87.2	112.8	64.56	56.7	High	High	High	High	Peak Found	High	1
TRUE	High	Master Protein	P98083	SHC-transforming protein 1 OS=Mus musculus OX=10090 GN=Shc1 PE=1 SV=3	0	31.716	12	4	14	4	579	62.6	6.54	20.77	4	0	0	1.115	0.974023	33.44	95.1	104.9	11.75	12.35	High	Peak Found	High	High	High	High	1
TRUE	High	Master Protein	Q8CIN4	Serine/threonine-protein kinase PAK 2 OS=Mus musculus OX=10090 GN=Pak2 PE=1 SV=1	0	89.524	29	9	57	6	524	57.9	5.77	118.13	9	0	3	1.133	0.949235	48.69	93.8	106.2	3.57	8.68	High	High	High	High	High	High	1	Met-loss+Acetyl [N-Term]
TRUE	High	Master Protein	Q8BT06	Tetraspanin OS=Mus musculus OX=10090 GN=Cd63 PE=2 SV=1	0	13.477	8	2	32	2	249	26.8	7.37	80.31	2	0	0	1.378	0.828892	60.05	97.8	102.2	20.93	9.37	High	High	High	High	High	High	1
TRUE	High	Master Protein	P97783	Protein AF1q OS=Mus musculus OX=10090 GN=Mllt11 PE=1 SV=1	0.008	2.171	16	1	1	1	90	10	4.41	0	1	0	0	2.546	0.182614	51.44	59.5	140.5	34.68	53.72	Not Found	Peak Found	Peak Found	High	Peak Found	Peak Found	1
TRUE	High	Master Protein	Q99KG3	RNA-binding protein 10 OS=Mus musculus OX=10090 GN=Rbm10 PE=1 SV=1	0	41.993	7	5	13	5	930	103.4	5.92	17.35	5	0	0	0.745	0.84487	41.19	109	91	10.95	7.05	High	High	High	High	Peak Found	High	1
TRUE	High	Master Protein	P14152	Malate dehydrogenase, cytoplasmic OS=Mus musculus OX=10090 GN=Mdh1 PE=1 SV=3	0	87.222	30	6	84	6	334	36.5	6.58	191.99	6	0	0	1.192	0.942862	28.9	94.7	105.3	4.83	19.88	High	High	High	High	High	High	1
TRUE	High	Master Protein	P97855	Ras GTPase-activating protein-binding protein 1 OS=Mus musculus OX=10090 GN=G3bp1 PE=1 SV=1	0	258.916	41	13	220	12	465	51.8	5.59	435.47	13	0	3	0.915	0.974023	41.81	110.8	89.2	12.1	34.35	High	High	High	High	High	High	1	Met-loss [N-Term]; Acetyl [N-Term]
TRUE	High	Master Protein	Q8CH72	E3 ubiquitin-protein ligase TRIM32 OS=Mus musculus OX=10090 GN=Trim32 PE=1 SV=2	0	34.822	10	4	18	4	655	72	6.9	25.36	4	0	0	1.055	0.989002	24.98	101.4	98.6	11.35	25.32	High	High	High	High	High	High	1	Met-loss+Acetyl [N-Term]
TRUE	High	Master Protein	Q9CT23	PCI domain-containing protein (Fragment) OS=Mus musculus OX=10090 GN=Eif3e PE=2 SV=1	0	132.602	34	12	98	12	422	49.5	6.02	160.75	12	0	0	0.894	0.963472	37.53	108.1	91.9	9.73	7.64	High	High	High	High	High	High	1	Met-loss+Acetyl [N-Term]
TRUE	High	Master Protein	P62334	26S proteasome regulatory subunit 10B OS=Mus musculus OX=10090 GN=Psmc6 PE=1 SV=1	0	137.308	47	12	122	12	389	44.1	7.49	261.3	12	0	0	1.617	0.52878	38.44	81.7	118.3	11.06	14.48	High	High	High	High	High	High	1
TRUE	High	Master Protein	E9Q2S9	Coiled-coil domain-containing protein 43 OS=Mus musculus OX=10090 GN=Ccdc43 PE=1 SV=1	0	5.895	5	1	3	1	222	25	5.02	3.85	1	0	0	0.369	0.00875977	10.68	146.1	53.9	4.14	43.74	Peak Found	Peak Found	High	Peak Found	High	High	1
TRUE	High	Master Protein	O35598	Disintegrin and metalloproteinase domain-containing protein 10 OS=Mus musculus OX=10090 GN=Adam10 PE=1 SV=2	0.006	2.352	1	1	3	1	749	83.9	7.94	0	1	0	0	1.08	0.974023	22.8	93.8	106.2	25.08	28.85	Peak Found	High	High	Peak Found	Peak Found	High	1
TRUE	High	Master Protein	Q8BQ47	Protein canopy homolog 4 OS=Mus musculus OX=10090 GN=Cnpy4 PE=1 SV=1	0	36.705	18	3	12	3	245	28.1	4.77	26.5	3	0	0	1.534	0.683778	59.22	85.4	114.6	16.73	35.76	High	High	High	High	High	High	1
TRUE	High	Master Protein	Q6DFU5	Matrix metalloproteinase-14 OS=Mus musculus OX=10090 GN=Mmp14 PE=2 SV=1	0	35.642	16	8	20	1	582	65.9	8.03	32.68	8	0	0	1.914	0.359481	41.24	70.7	129.3	22.48	39.55	Peak Found	Peak Found	High	Peak Found	Peak Found	Not Found	1
TRUE	High	Master Protein	A0A1D5RMC1	Dynein light intermediate chain (Fragment) OS=Mus musculus OX=10090 GN=Dync1li2 PE=1 SV=1	0	13.746	7	2	5	2	406	45.3	6.15	6.29	2	0	0	1.469	0.753231	30.08	86.4	113.6	21.69	38.29	High	High	High	Peak Found	High	High	1
TRUE	High	Master Protein	B1AYC9	Amyloid beta (A4) protein-binding, family B, member 1 interacting protein OS=Mus musculus OX=10090 GN=Apbb1ip PE=1 SV=1	0	18.073	6	2	4	2	670	74.3	5.35	4.42	2	0	0	1.68	0.706265	13.25	79.1	120.9	11.79	11.3	Peak Found	Peak Found	Peak Found	High	High	High	1
TRUE	High	Master Protein	D3YYC2	Dr1-associated corepressor OS=Mus musculus OX=10090 GN=Drap1 PE=1 SV=1	0	12.65	14	2	2	2	162	17.6	5.44	2.6	2	0	0	0.978	0.994829	26.46	108.6	91.4	18.7	26.72	High	Peak Found	High	Peak Found	Peak Found	Peak Found	1
TRUE	High	Master Protein	P14873	Microtubule-associated protein 1B OS=Mus musculus OX=10090 GN=Map1b PE=1 SV=2	0	130.23	13	16	52	15	2464	270.1	4.83	99.87	16	0	1	1.886	0.159817	40.07	62.7	137.3	6.72	13.88	High	High	High	High	High	High	1	Met-loss+Acetyl [N-Term]
TRUE	High	Master Protein	Q61712	DnaJ homolog subfamily C member 1 OS=Mus musculus OX=10090 GN=Dnajc1 PE=1 SV=1	0.003	3.013	3	1	1	1	552	63.8	8.97	0	1	0	0	0.793	0.973831	23.19	112.5	87.5	9.67	36.55	High	Peak Found	Peak Found	Peak Found	Peak Found	Peak Found	1
TRUE	High	Master Protein	P38060	Hydroxymethylglutaryl-CoA lyase, mitochondrial OS=Mus musculus OX=10090 GN=Hmgcl PE=1 SV=2	0	51.103	14	3	37	3	325	34.2	8.41	68.65	3	0	0	1.271	0.903192	33.61	98.7	101.3	11.55	31.75	High	High	High	High	High	High	1
TRUE	High	Master Protein	P30999	Catenin delta-1 OS=Mus musculus OX=10090 GN=Ctnnd1 PE=1 SV=2	0	151.9	27	18	66	18	938	104.9	6.87	86.76	18	0	0	0.804	0.895876	52.49	114	86	17.66	19.01	High	High	High	High	High	High	1	Acetyl [N-Term]
TRUE	High	Master Protein	Q9QXS1-3	Isoform PLEC-1A of Plectin OS=Mus musculus OX=10090 GN=Plec	0	1946.66	42	158	1495	1	4543	517	5.8	3611.14	158	0	0	0.689	0.836445	11.8	116.4	83.6	24.67	18.8	High	High	High	Peak Found	High	High	1
TRUE	High	Master Protein	Q4JG03	HECT-type E3 ubiquitin transferase OS=Mus musculus OX=10090 GN=Huwe1 PE=2 SV=1	0	94.141	4	9	34	9	4378	482.4	5.22	54.03	9	0	0	1.193	0.931128	47.18	96	104	23.4	26.19	High	High	High	High	High	High	1
TRUE	High	Master Protein	Q8C156	Condensin complex subunit 2 OS=Mus musculus OX=10090 GN=Ncaph PE=1 SV=1	0	32.732	10	4	13	4	731	82.3	4.96	18.09	4	0	0	1.012	0.994829	36.32	98.7	101.3	7.59	35.06	High	High	High	High	High	High	1
TRUE	High	Master Protein	Q3TTM6	Alpha-MPP OS=Mus musculus OX=10090 GN=Pmpca PE=2 SV=1	0	39.896	11	4	18	4	524	58.2	6.83	26.52	4	0	0	1.228	0.902851	52.41	89.1	110.9	12.49	6.11	High	High	High	High	High	High	1
TRUE	High	Master Protein	O08749	Dihydrolipoyl dehydrogenase, mitochondrial OS=Mus musculus OX=10090 GN=Dld PE=1 SV=2	0	117.269	19	8	105	8	509	54.2	7.9	290.21	8	0	0	1.001	0.991727	40.03	102	98	7.32	2.72	High	High	High	High	High	High	1
TRUE	High	Master Protein	Q91XX1	Protocadherin gamma C3 OS=Mus musculus OX=10090 GN=Pcdhgc3 PE=1 SV=1	0	23.912	6	3	9	3	934	101	5.07	11.26	3	0	0	1.574	0.733813	33.43	86.8	113.2	13.6	35.36	High	High	High	High	High	High	1
TRUE	High	Master Protein	Q921Y2	U3 small nucleolar ribonucleoprotein protein IMP3 OS=Mus musculus OX=10090 GN=Imp3 PE=2 SV=1	0.004	2.494	8	1	1	1	184	21.8	9.5	2.32	1	0	0	0.706	0.873407	17.69	114.3	85.7	16.39	14.3	Peak Found	High	Peak Found	Peak Found	Peak Found	Peak Found	1
TRUE	High	Master Protein	D3Z494	Aldo-keto reductase family 1, member B10 (aldose reductase) OS=Mus musculus OX=10090 GN=Akr1b10 PE=1 SV=1	0	64.846	15	4	29	1	288	32.7	7.01	60.25	4	0	0	1.186	0.951994	13.63	91.5	108.5	21.87	26.15	High	High	High	High	High	High	1	Met-loss+Acetyl [N-Term]
TRUE	High	Master Protein	Q3TGX0	Secretory carrier-associated membrane protein OS=Mus musculus OX=10090 GN=Scamp4 PE=1 SV=1	0.001	4.164	5	1	2	1	230	25.3	8.66	3.67	1	0	0	1.01	0.991599	17.56	95.1	104.9	27.65	23.82	Peak Found	Peak Found	Peak Found	High	High	Peak Found	1
TRUE	High	Master Protein	A0A0G2JEM4	RING-type E3 ubiquitin transferase (Fragment) OS=Mus musculus OX=10090 GN=Rnf13 PE=1 SV=1	0	30.401	18	1	9	1	131	14.2	4.81	24.02	1	0	0	0.276	0.00316664	42.27	156.7	43.3	16.23	102.62	High	High	High	High	High	High	1
TRUE	High	Master Protein	Q9CQU0	Thioredoxin domain-containing protein 12 OS=Mus musculus OX=10090 GN=Txndc12 PE=1 SV=1	0	78.933	39	5	75	5	170	19	5.26	161.67	5	0	0	1.054	0.991599	39.72	99.2	100.8	13.25	24.97	High	High	High	High	High	High	1
TRUE	High	Master Protein	E9Q0S6	Tensin 1 OS=Mus musculus OX=10090 GN=Tns1 PE=1 SV=1	0	30.596	5	6	11	5	1888	201.3	7.75	10.47	6	0	1	1.283	0.889056	46.86	73.4	126.6	3.59	21.68	Peak Found	High	High	Peak Found	High	High	1
TRUE	High	Master Protein	Q3UHW9	ADF-H domain-containing protein OS=Mus musculus OX=10090 GN=Cfl2 PE=1 SV=1	0	49.424	27	3	44	2	166	18.7	7.88	127.75	3	0	0	1.679	0.372905	25.75	67.9	132.1	13.8	28.01	High	High	High	High	High	High	1
TRUE	High	Master Protein	Q8R010	Aminoacyl tRNA synthase complex-interacting multifunctional protein 2 OS=Mus musculus OX=10090 GN=Aimp2 PE=1 SV=2	0	53.207	28	4	31	4	320	35.4	7.83	48.8	4	0	0	1.035	0.991599	50.5	101.8	98.2	14.88	27.88	High	High	High	High	High	High	1
TRUE	High	Master Protein	A2ADY9	Protein DDI1 homolog 2 OS=Mus musculus OX=10090 GN=Ddi2 PE=1 SV=1	0.005	2.453	5	1	2	1	399	44.6	5.05	0	1	0	0	1.412	0.844958	15.43	82.9	117.1	7.62	22.25	Peak Found	High	Peak Found	Peak Found	Peak Found	High	1
TRUE	High	Master Protein	P28653	Biglycan OS=Mus musculus OX=10090 GN=Bgn PE=1 SV=1	0	70.712	20	6	42	6	369	41.6	7.27	56.82	6	0	0	1.015	0.991727	45.69	109.5	90.5	26.14	26.15	High	High	High	High	High	High	1
TRUE	High	Master Protein	Q6P3Y5	Zinc finger protein 280C OS=Mus musculus OX=10090 GN=Znf280c PE=1 SV=1	0	19.79	4	1	2	1	742	83.1	9.06	2.61	1	0	0	0.584	0.712162	95.55	122.2	77.8	20.18	86.88	Peak Found	Peak Found	High	Not Found	Peak Found	Peak Found	1
TRUE	High	Master Protein	A1A4T2	Alpha glucosidase 2 alpha neutral subunit OS=Mus musculus OX=10090 GN=Ganab PE=2 SV=1	0	311.126	32	25	235	2	966	109.3	6.15	400.44	25	0	24	0.876	0.942983	51.86	113.8	86.2	3.08	14.03	High	High	High	Peak Found	High	High	1
TRUE	High	Master Protein	Q3UC02	40S ribosomal protein S11 OS=Mus musculus OX=10090 GN=Rps11 PE=1 SV=1	0	6.256	11	2	7	2	158	18.4	10.3	15.56	2	0	0	0.962	0.991599	28.31	101.9	98.1	39.73	11.5	High	High	High	High	High	High	1
TRUE	High	Master Protein	P05480	Neuronal proto-oncogene tyrosine-protein kinase Src OS=Mus musculus OX=10090 GN=Src PE=1 SV=5	0	14.673	6	2	7	2	535	59.9	7.42	11.26	2	0	0	1.138	0.974023	32.41	91	109	19.21	20.6	High	High	High	High	High	High	1
TRUE	High	Master Protein	P29391	Ferritin light chain 1 OS=Mus musculus OX=10090 GN=Ftl1 PE=1 SV=2	0	159.343	56	8	155	8	183	20.8	6	456.74	8	0	0	1.124	0.974023	31.45	94.2	105.8	10.13	11.74	High	High	High	High	High	High	1
TRUE	High	Master Protein	Q99L96	Tetraspanin OS=Mus musculus OX=10090 GN=Tspan6 PE=1 SV=1	0	5.151	5	1	6	1	245	27.3	7.74	12.49	1	0	0	0.902	0.974023	6.07	105.1	94.9	2.95	19.22	High	High	High	High	High	High	1
TRUE	High	Master Protein	Q3U4M7	Tripeptidyl-peptidase 2 OS=Mus musculus OX=10090 GN=Tpp2 PE=2 SV=1	0	180.931	21	21	136	21	1249	138.3	6.39	258.99	21	0	0	1.083	0.984871	53.36	96	104	1.77	4.49	High	High	High	High	High	High	1	Met-loss+Acetyl [N-Term]
TRUE	High	Master Protein	Q9DBZ1-2	Isoform 2 of Inhibitor of nuclear factor kappa-B kinase-interacting protein OS=Mus musculus OX=10090 GN=Ikbip	0	42.617	17	4	22	3	345	38.5	8.66	39.43	4	0	0	1.344	0.862363	26.9	91.3	108.7	21.92	40.37	High	High	High	High	High	High	1
TRUE	High	Master Protein	Q3U9G9	Delta(14)-sterol reductase LBR OS=Mus musculus OX=10090 GN=Lbr PE=1 SV=2	0	74.92	13	6	41	6	626	71.4	9.36	91.96	6	0	0	0.681	0.675995	37.41	133.4	66.6	15.55	22.64	High	High	High	High	High	High	1
TRUE	High	Master Protein	A0A0R4IZZ6	Formin-binding protein 4 OS=Mus musculus OX=10090 GN=Fnbp4 PE=1 SV=1	0	5.788	1	1	1	1	1077	116.2	4.83	1.61	1	0	0	1.059	0.976047	17.24	97.1	102.9	12.08	18.93	Peak Found	Peak Found	Peak Found	Peak Found	Peak Found	High	1
TRUE	High	Master Protein	A0PJ89	Mphosph10 protein (Fragment) OS=Mus musculus OX=10090 GN=Mphosph10 PE=2 SV=1	0	29.545	11	3	9	3	594	68.7	4.67	8.36	3	0	0	0.659	0.672035	32.91	124.3	75.7	18.85	41.92	High	High	High	Peak Found	Peak Found	Peak Found	1
TRUE	High	Master Protein	Q52L67	Gpsn2 protein OS=Mus musculus OX=10090 GN=Tecr PE=1 SV=1	0	15.037	10	4	13	4	362	41.9	9.39	12.95	4	0	0	0.53	0.239683	51.49	139.5	60.5	23.84	43.46	High	High	Peak Found	High	Peak Found	High	1
TRUE	High	Master Protein	Q78IK4	MICOS complex subunit Mic27 OS=Mus musculus OX=10090 GN=Apool PE=1 SV=1	0	81.24	28	5	36	5	265	29.2	9.31	63.4	5	0	0	0.785	0.865554	32.76	110.5	89.5	13.05	51.92	High	High	High	High	High	High	1
TRUE	High	Master Protein	Q91V81	RNA-binding protein 42 OS=Mus musculus OX=10090 GN=Rbm42 PE=1 SV=2	0.001	3.747	6	1	2	1	478	50.2	9.63	0	1	0	0	0.783	0.970146	66.67	94.9	105.1	49.04	43.74	Peak Found	High	Peak Found	Peak Found	High	Peak Found	1
TRUE	High	Master Protein	Q9CWR5	Serine hydroxymethyltransferase OS=Mus musculus OX=10090 GN=Shmt1 PE=2 SV=1	0	26.483	10	3	32	2	478	52.6	6.83	68.84	3	0	0	0.871	0.973831	43.47	103.1	96.9	11.88	32.9	High	High	High	Peak Found	High	High	1
TRUE	High	Master Protein	Q3UMB9	WASH complex subunit 4 OS=Mus musculus OX=10090 GN=Washc4 PE=1 SV=2	0	26.877	8	6	12	6	1173	136.3	7.37	9.63	6	0	0	0.955	0.991599	49.31	104.4	95.6	9.05	10.76	High	High	High	Peak Found	High	High	1	Met-loss+Acetyl [N-Term]
TRUE	High	Master Protein	A7E215	Non-specific serine/threonine protein kinase (Fragment) OS=Mus musculus OX=10090 GN=Rps6ka3 PE=2 SV=1	0	22.508	6	3	6	3	741	83.6	6.89	11.73	3	0	0	0.614	0.732921	45.9	139.8	60.2	18.99	23.41	Peak Found	High	High	High	Peak Found	Peak Found	1
TRUE	High	Master Protein	Q9CRA4	Methylsterol monooxygenase 1 OS=Mus musculus OX=10090 GN=Msmo1 PE=1 SV=1	0	9.555	10	3	12	3	293	34.8	7.66	14.46	3	0	0	0.506	0.286466	26.05	132.6	67.4	6.54	16.84	High	High	High	High	High	High	1
TRUE	High	Master Protein	Q9CZD3	Glycine--tRNA ligase OS=Mus musculus OX=10090 GN=Gars1 PE=1 SV=1	0	157.771	23	13	109	13	729	81.8	6.65	265.25	13	0	0	0.74	0.787514	57.54	116	84	30.71	14.83	High	High	High	High	High	High	1
TRUE	High	Master Protein	Q3UXU8	CST complex subunit STN1 OS=Mus musculus OX=10090 GN=Stn1 PE=1 SV=1	0	9.814	5	1	1	1	351	40.4	6.8	2.15	1	0	0	0.889	0.976047	20.7	105.9	94.1	35.01	45.02	Peak Found	Peak Found	Peak Found	Peak Found	High	Peak Found	1
TRUE	High	Master Protein	Q921G7	Electron transfer flavoprotein-ubiquinone oxidoreductase, mitochondrial OS=Mus musculus OX=10090 GN=Etfdh PE=1 SV=1	0	36.271	14	7	18	7	616	68	7.58	15.49	7	0	0	1.017	0.991599	45.05	97.1	102.9	21.22	6.42	High	High	High	High	High	High	1
TRUE	High	Master Protein	Q9CQ28	Diphthine--ammonia ligase OS=Mus musculus OX=10090 GN=Dph6 PE=1 SV=1	0	5.213	15	2	4	2	267	29.9	5.16	0	2	0	0	0.916	0.991599	30.4	129.3	70.7	7.92	32.32	Not Found	High	High	Peak Found	Peak Found	High	1
TRUE	High	Master Protein	Q8C0E1	Serine/threonine-protein phosphatase 2A activator OS=Mus musculus OX=10090 GN=Ptpa PE=2 SV=1	0	20.026	16	3	17	3	323	36.7	6.39	24.39	3	0	0	1.232	0.920868	50.29	87.3	112.7	22.41	13.2	High	High	High	High	High	High	1
TRUE	High	Master Protein	Q9CQT9	Respirasome Complex Assembly Factor 1 OS=Mus musculus OX=10090 GN=Rab5if PE=1 SV=1	0	6.543	12	1	3	1	129	14.8	4.84	8.17	1	0	0	1.378	0.851294	37.59	84.1	115.9	27.7		Peak Found	High	High	Not Found	High	Not Found	1
TRUE	High	Master Protein	Q1AJD0	Histone acetyltransferase OS=Mus musculus OX=10090 GN=Kat7 PE=2 SV=1	0	11.52	6	2	4	2	611	70.6	8.85	5.98	2	0	0	1.339	0.866744	40.4	80.1	119.9	33.85	18.7	High	High	Peak Found	High	Peak Found	Peak Found	1
TRUE	High	Master Protein	Q52L50	RAS related protein 1b OS=Mus musculus OX=10090 GN=Rap1b PE=1 SV=1	0	62.125	27	6	62	2	184	20.8	5.78	157.08	6	0	4	1.024	0.994829	43.14	96.8	103.2	10.53	10.1	High	High	High	High	High	High	1
TRUE	High	Master Protein	Q78HU7	Glycophorin-C OS=Mus musculus OX=10090 GN=Gypc PE=1 SV=2	0.001	3.996	28	1	2	1	95	10.3	5.35	0	1	0	0	1.182	0.939383	17.8	92.9	107.1	17.9	14.46	Peak Found	High	High	Peak Found	Peak Found	Peak Found	1
TRUE	High	Master Protein	Q8C547	HEAT repeat-containing protein 5B OS=Mus musculus OX=10090 GN=Heatr5b PE=1 SV=3	0	26.694	2	3	10	3	2070	224.2	7.14	9.28	3	0	0	1.394	0.873407	47.69	108.9	91.1	42.59	71.87	Peak Found	High	High	High	High	High	1	Acetyl [N-Term]
TRUE	High	Master Protein	Q921F4	Heterogeneous nuclear ribonucleoprotein L-like OS=Mus musculus OX=10090 GN=Hnrnpll PE=1 SV=3	0	45.989	12	5	13	5	591	64.1	5.85	12.36	5	0	0	1.227	0.920868	33.09	91.3	108.7	5.14	27.82	High	High	High	High	High	High	1
TRUE	High	Master Protein	Q3UFY7	7-methylguanosine phosphate-specific 5'-nucleotidase OS=Mus musculus OX=10090 GN=Nt5c3b PE=1 SV=3	0	17.23	14	2	7	2	300	34.4	6.24	20.43	2	0	0	1.138	0.974023	29.5	93.6	106.4	6.3	30.6	High	High	High	High	High	High	1
TRUE	High	Master Protein	Q91YQ5	Dolichyl-diphosphooligosaccharide--protein glycosyltransferase subunit 1 OS=Mus musculus OX=10090 GN=Rpn1 PE=1 SV=1	0	138.752	28	13	130	13	608	68.5	6.46	308.97	13	0	0	0.748	0.808242	43.27	118.3	81.7	8.36	13.94	High	High	High	High	High	High	1
TRUE	High	Master Protein	Q78P93	Ceramidase OS=Mus musculus OX=10090 GN=Asah1 PE=1 SV=1	0	74.299	27	8	64	8	394	44.6	8.46	135.15	8	0	0	1.831	0.194159	52.33	73.4	126.6	22.32	24	High	High	High	High	High	High	1
TRUE	High	Master Protein	Q45VK6	Nuclear factor 90 OS=Mus musculus OX=10090 GN=Ilf3 PE=2 SV=1	0	164.209	29	15	105	15	716	78	8.31	179.25	15	0	0	0.703	0.706265	35.66	121.4	78.6	8.28	20.41	High	High	High	High	High	High	1
TRUE	High	Master Protein	Q3V009	Transmembrane emp24 domain-containing protein 1 OS=Mus musculus OX=10090 GN=Tmed1 PE=1 SV=1	0	38.851	17	3	20	3	227	25.2	4.5	44.31	3	0	0	0.79	0.901865	27.36	109.6	90.4	17.34	46.93	High	High	High	High	High	High	1
TRUE	High	Master Protein	E9Q4P1	WD repeat and FYVE domain-containing protein 1 OS=Mus musculus OX=10090 GN=Wdfy1 PE=1 SV=1	0	8.229	7	2	3	2	410	46.2	7.34	3.77	2	0	0	0.903	0.991097	41.76	109.4	90.6	30.88	18.59	High	High	Peak Found	Peak Found	Peak Found	Peak Found	1
TRUE	High	Master Protein	Q8BFR4	N-acetylglucosamine-6-sulfatase OS=Mus musculus OX=10090 GN=Gns PE=1 SV=1	0	80.719	20	10	54	10	544	61.1	8.24	96.77	10	0	0	1.282	0.862363	54.91	86.2	113.8	28.31	34.28	High	High	High	High	High	High	1
TRUE	High	Master Protein	Q8BGU5	Cyclin-Y OS=Mus musculus OX=10090 GN=Ccny PE=1 SV=1	0	6.886	5	1	1	1	341	39.4	7.2	1.73	1	0	0	1.208	0.951994	30	90.6	109.4	2.32	22	Not Found	Peak Found	Peak Found	Peak Found	Peak Found	High	1
TRUE	High	Master Protein	A2RT28	Methionine--tRNA ligase OS=Mus musculus OX=10090 GN=Mars2 PE=1 SV=1	0	9.633	4	2	6	2	586	65.8	8.09	1.96	2	0	0	0.658	0.873407	23.03	122	78	50.79	37.31	High	High	High	High	Peak Found	Peak Found	1
TRUE	High	Master Protein	Q5SF07	Insulin-like growth factor 2 mRNA-binding protein 2 OS=Mus musculus OX=10090 GN=Igf2bp2 PE=1 SV=1	0	201.187	36	18	152	15	592	65.5	8.03	368.57	18	0	4	0.981	0.991599	46.42	89.1	110.9	4.31	6.88	High	High	High	High	High	High	1
TRUE	High	Master Protein	P61022	Calcineurin B homologous protein 1 OS=Mus musculus OX=10090 GN=Chp1 PE=1 SV=2	0	52.254	32	5	24	5	195	22.4	5.1	40.2	5	0	0	1.08	0.980503	52.02	116.1	83.9	12.48	17.1	High	High	High	High	High	High	1
TRUE	High	Master Protein	Q99JX6	Annexin OS=Mus musculus OX=10090 GN=Anxa6 PE=2 SV=1	0	327.527	51	30	261	3	667	75.2	5.5	534.84	30	0	27	2.608	0.0126328	49.89	57.5	142.5	8.77	4.21	Peak Found	Peak Found	High	High	High	High	1
TRUE	High	Master Protein	A0A0R4J065	Cysteine protease OS=Mus musculus OX=10090 GN=Atg4b PE=1 SV=1	0	25.026	11	3	11	3	393	44.4	5.07	19.84	3	0	0	0.924	0.984871	25.46	113.8	86.2	22.1	14.43	High	High	High	Peak Found	High	High	1	Acetyl [N-Term]
TRUE	High	Master Protein	Q8VDC3	Citrate hydro-lyase OS=Mus musculus OX=10090 GN=aco1 PE=3 SV=1	0	33.507	10	6	25	6	899	99	7.34	14.39	6	0	0	1.1	0.974023	52.75	88.5	111.5	21.96	26.29	High	High	High	High	High	High	1
TRUE	High	Master Protein	Q3UHU8	General transcription factor II-I OS=Mus musculus OX=10090 GN=Gtf2i PE=1 SV=1	0	148.788	17	13	60	13	962	108.3	7.8	124.5	13	0	0	0.792	0.873385	43.95	110.6	89.4	5.95	4.01	High	High	High	High	High	High	1
TRUE	High	Master Protein	Q9ERK4	Exportin-2 OS=Mus musculus OX=10090 GN=Cse1l PE=1 SV=1	0	166.691	22	19	109	19	971	110.4	5.77	205.37	19	0	0	0.953	0.977511	50.3	95.8	104.2	10.35	18.83	High	High	High	High	High	High	1	Acetyl [N-Term]
TRUE	High	Master Protein	A0A1D5RM62	Inactive hydroxysteroid dehydrogenase-like protein 1 (Fragment) OS=Mus musculus OX=10090 GN=Hsdl1 PE=1 SV=1	0	4.349	13	1	3	1	101	11.2	7.43	5.14	1	0	0	1.479	0.676809	19.29	77.2	122.8	20.74	13.2	High	High	Peak Found	High	Peak Found	Peak Found	1
TRUE	High	Master Protein	Q3TZP3	Uncharacterized protein OS=Mus musculus OX=10090 GN=Mta2 PE=2 SV=1	0	70.401	24	12	39	10	668	75	9.72	64.91	12	0	2	0.95	0.991072	43.22	105.5	94.5	13.72	30.64	High	High	High	High	High	High	1
TRUE	High	Master Protein	Q8R2U0	Nucleoporin SEH1 OS=Mus musculus OX=10090 GN=Seh1l PE=2 SV=1	0	4.545	4	1	5	1	360	39.7	8.05	0	1	0	0	0.958	0.996979	15.64	97.5	102.5	11.65	12.01	High	High	Peak Found	High	High	High	1
TRUE	High	Master Protein	Q3UDC3	Target of Myb protein 1 OS=Mus musculus OX=10090 GN=Tom1 PE=1 SV=1	0	65.621	20	6	34	6	516	57.1	4.97	61.91	6	0	0	1.011	0.992114	69.8	99.7	100.3	11.07	17.53	High	High	High	High	High	High	1	Acetyl [N-Term]
TRUE	High	Master Protein	Q5SVR0	TBC1 domain family member 9B OS=Mus musculus OX=10090 GN=Tbc1d9b PE=1 SV=1	0	10.461	1	1	5	1	1263	141.7	5.29	9.61	1	0	0	1.011	0.991727	12.44	99.8	100.2	19.36	15.22	High	High	High	Peak Found	High	High	1
TRUE	High	Master Protein	Q3UX80	Sm protein F OS=Mus musculus OX=10090 GN=Snrpf PE=2 SV=1	0	48.428	41	2	41	2	86	9.7	4.67	85.41	2	0	0	1.485	0.590986	65.01	95.7	104.3	18.89	6.93	High	High	High	High	High	High	1	Met-loss+Acetyl [N-Term]
TRUE	High	Master Protein	Q8BNK1	Uncharacterized protein OS=Mus musculus OX=10090 GN=B230354K17Rik PE=2 SV=1	0.004	2.586	4	1	2	1	210	24.1	6	0	1	0	0	0.898	0.991599	30.97	95.9	104.1	29.14	34.64	High	High	Peak Found	Not Found	Peak Found	Peak Found	1	Acetyl [N-Term]
TRUE	High	Master Protein	Q5U3K5	Rab-like protein 6 OS=Mus musculus OX=10090 GN=Rabl6 PE=1 SV=2	0.003	2.848	2	1	1	1	725	79.8	5.53	1.85	1	0	0	0.835	0.974023	16.06	109	91	8.8	16.2	Not Found	High	Peak Found	Not Found	Peak Found	Peak Found	1
TRUE	High	Master Protein	B9EIU1	Glutamyl-tRNA synthetase OS=Mus musculus OX=10090 GN=Eprs PE=2 SV=1	0	370.924	22	26	206	26	1512	169.9	7.59	415.02	26	0	0	0.931	0.974023	42.77	110.4	89.6	14.22	39.09	High	High	High	High	High	High	1
TRUE	High	Master Protein	Q9CYW4	Haloacid dehalogenase-like hydrolase domain-containing protein 3 OS=Mus musculus OX=10090 GN=Hdhd3 PE=1 SV=1	0	12.453	12	3	8	3	251	28	6.8	5.48	3	0	0	0.897	0.974023	37.7	101.3	98.7	15.2	16.98	High	High	High	High	High	High	1
TRUE	High	Master Protein	Q3ULW0	GTP-binding nuclear protein Ran OS=Mus musculus OX=10090 GN=Ran PE=2 SV=1	0	92.539	37	7	87	7	216	24.3	7.9	193.92	7	0	0	1.043	0.991727	51.91	99.2	100.8	18.92	15.67	High	High	High	High	High	High	1	Met-loss+Acetyl [N-Term]
TRUE	High	Master Protein	Q9JK23	Proteasome assembly chaperone 1 OS=Mus musculus OX=10090 GN=Psmg1 PE=1 SV=1	0	12.938	8	2	11	2	289	33.1	6.37	22.3	2	0	0	0.78	0.920868	59.88	104.9	95.1	52.86	9.67	High	High	High	High	High	High	1	Met-loss+Acetyl [N-Term]
TRUE	High	Master Protein	Q9CQZ1	Heat shock factor-binding protein 1 OS=Mus musculus OX=10090 GN=Hsbp1 PE=1 SV=1	0	18.536	33	1	15	1	76	8.6	4.31	18.2	1	0	0	0.874	0.974023	33.5	106.7	93.3	12.3	29.96	High	High	High	High	High	High	1
TRUE	High	Master Protein	Q8VCM8	Nicalin OS=Mus musculus OX=10090 GN=Ncln PE=1 SV=2	0	48.114	14	6	23	6	563	62.9	6.49	34.29	6	0	0	0.995	0.994829	48.91	116.4	83.6	18.67	20.15	High	High	High	High	High	High	1
TRUE	High	Master Protein	P40336	Vacuolar protein sorting-associated protein 26A OS=Mus musculus OX=10090 GN=Vps26a PE=1 SV=1	0	87.435	28	6	41	6	327	38.1	6.57	88.79	6	0	0	0.937	0.980503	67.08	95.3	104.7	6.04	11.04	High	High	High	High	High	High	1
TRUE	High	Master Protein	B7ZMP1	Xaa-Pro aminopeptidase 3 OS=Mus musculus OX=10090 GN=Xpnpep3 PE=1 SV=1	0.003	3.3	4	2	2	2	506	56.6	7.68	0	2	0	0	0.936	0.992653	22.2	102.8	97.2	27.33	20.77	High	Peak Found	Peak Found	High	Peak Found	Peak Found	1
TRUE	High	Master Protein	Q059G7	Mitochondrial ribosomal protein S21 OS=Mus musculus OX=10090 GN=Mrps21 PE=1 SV=1	0	14.319	15	1	6	1	87	10.6	10.32	16.61	1	0	0	1.027	0.991727	23.69	98.7	101.3	22.17	7.29	High	High	High	High	High	High	1
TRUE	High	Master Protein	Q6NV83	U2 snRNP-associated SURP motif-containing protein OS=Mus musculus OX=10090 GN=U2surp PE=1 SV=3	0	48.945	7	6	17	6	1029	118.2	8.47	27.26	6	0	0	0.906	0.974023	35.43	111.4	88.6	6.85	10.01	High	High	High	High	High	High	1
TRUE	High	Master Protein	Q8BK64	Activator of 90 kDa heat shock protein ATPase homolog 1 OS=Mus musculus OX=10090 GN=Ahsa1 PE=1 SV=2	0	120.248	31	6	73	6	338	38.1	5.53	135.07	6	0	0	1.125	0.958494	40.57	89.3	110.7	16.34	32.72	High	High	High	High	High	High	1
TRUE	High	Master Protein	A0A0G2JG04	Phosphoglucomutase-2 (Fragment) OS=Mus musculus OX=10090 GN=Pgm2 PE=1 SV=1	0	6.544	42	1	4	1	33	3.7	8.16	7.7	1	0	0	1.143	0.974023	37.54	93.3	106.7	27.05	1.78	Peak Found	High	High	Not Found	High	High	1
TRUE	High	Master Protein	Q7TNE3	Sperm-associated antigen 7 OS=Mus musculus OX=10090 GN=Spag7 PE=1 SV=1	0	16.403	16	2	10	2	227	25.9	7.43	7.32	2	0	0	1.48	0.818463	26.1	80.7	119.3	15.76	12.32	High	High	Peak Found	High	High	High	1	Met-loss+Acetyl [N-Term]
TRUE	High	Master Protein	Q3U763	Structural maintenance of chromosomes protein 4 (Fragment) OS=Mus musculus OX=10090 GN=Smc4 PE=1 SV=1	0	7.659	7	1	2	1	337	38.1	6.48	0	1	0	0	0.838	0.974023	48.68	93.3	106.7	40.95	57.86	High	Peak Found	High	Not Found	Peak Found	Peak Found	1
TRUE	High	Master Protein	Q9ESP1	Stromal cell-derived factor 2-like protein 1 OS=Mus musculus OX=10090 GN=Sdf2l1 PE=1 SV=2	0	39.367	20	2	19	2	221	23.6	7.42	21.44	2	0	0	1.189	0.934093	39.25	103.8	96.2	19.72	35.02	High	High	High	High	High	High	1
TRUE	High	Master Protein	A2ATT5	ADP-sugar pyrophosphatase (Fragment) OS=Mus musculus OX=10090 GN=Nudt5 PE=1 SV=1	0.003	2.92	8	1	3	1	161	17.7	5.4	5.98	1	0	0	1.02	0.991599	44.5	99	101	16.46	30.46	High	High	High	Peak Found	Peak Found	Peak Found	1
TRUE	High	Master Protein	A0A1L1STE6	Isocitrate dehydrogenase [NAD] subunit, mitochondrial OS=Mus musculus OX=10090 GN=Idh3a PE=1 SV=1	0	79.978	20	6	85	6	384	41.5	6.93	205.69	6	0	0	1.022	0.999821	33.16	95.2	104.8	5.26	9.91	High	High	High	High	High	High	1
TRUE	High	Master Protein	Q8BHC9	Alpha-(1,3)-fucosyltransferase 11 OS=Mus musculus OX=10090 GN=Fut11 PE=1 SV=1	0.001	3.549	2	1	4	1	489	55.5	6.23	0	1	0	0	1.338	0.905261	51.09	79.9	120.1	40.51	41.96	High	High	High	High	Peak Found	Peak Found	1
TRUE	High	Master Protein	Q3TGZ3	Isocitrate dehydrogenase [NAD] subunit, mitochondrial OS=Mus musculus OX=10090 GN=Idh3g PE=1 SV=1	0	23.163	14	2	13	2	393	42.8	9.01	27.52	2	0	0	0.936	0.988268	31.98	94.7	105.3	23.65	21.61	High	High	High	High	High	High	1
TRUE	High	Master Protein	P48678	Prelamin-A/C OS=Mus musculus OX=10090 GN=Lmna PE=1 SV=2	0	632.92	53	37	793	37	665	74.2	6.98	2046.62	37	0	0	1.046	0.991727	54.9	101.6	98.4	9.66	6.74	High	High	High	High	High	High	1
TRUE	High	Master Protein	Q3U548	UTP--glucose-1-phosphate uridylyltransferase OS=Mus musculus OX=10090 GN=Ugp2 PE=2 SV=1	0	80.984	18	6	37	6	497	55.7	7.33	49.49	6	0	0	1.294	0.884532	49.77	107.2	92.8	23.94	27.54	High	High	High	High	High	High	1
TRUE	High	Master Protein	Q3TDN8	AB hydrolase-1 domain-containing protein OS=Mus musculus OX=10090 GN=Bphl PE=2 SV=1	0	26.734	6	1	6	1	299	33.7	8.94	15.58	1	0	0	1.57	0.724801	39.88	77.8	122.2	8.94	33.21	High	Peak Found	High	High	High	High	1
TRUE	High	Master Protein	D3Z1M1	Guanine nucleotide-binding protein G(I)/G(S)/G(T) subunit beta-2 (Fragment) OS=Mus musculus OX=10090 GN=Gnb2 PE=1 SV=1	0	35.702	21	5	32	2	227	25	7.34	64.14	5	0	0	1.4	0.725669	47.3	77.3	122.7	23.28	10.91	High	High	High	High	High	High	1	Met-loss+Acetyl [N-Term]
TRUE	High	Master Protein	Q9EQH2	Endoplasmic reticulum aminopeptidase 1 OS=Mus musculus OX=10090 GN=Erap1 PE=1 SV=2	0	10.485	4	3	7	3	930	106.5	6.2	5.33	3	0	0	0.978	0.996979	35.29	108.9	91.1	5.42	31.39	High	Peak Found	High	High	High	High	1
TRUE	High	Master Protein	Q8BNH9	Lgl_C domain-containing protein (Fragment) OS=Mus musculus OX=10090 GN=Llgl1 PE=2 SV=1	0	9.286	4	1	3	1	286	30.8	5.5	9.02	1	0	0	2.146	0.29931	21.26	67.8	132.2	19.45	9.5	Peak Found	Peak Found	Peak Found	High	High	High	1
TRUE	High	Master Protein	Q9JMG7	Hepatoma-derived growth factor-related protein 3 OS=Mus musculus OX=10090 GN=Hdgfl3 PE=1 SV=2	0	38.791	16	3	10	3	202	22.4	8.4	24.12	3	0	0	0.96	0.991599	29.41	95	105	17.3	18.04	High	High	High	High	High	High	1
TRUE	High	Master Protein	A0A2I3BQR1	5'-nucleotidase domain-containing 2 (Fragment) OS=Mus musculus OX=10090 GN=Nt5dc2 PE=1 SV=1	0.003	2.783	2	1	3	1	464	54.5	6.87	0	1	0	0	0.828	0.974023	73.37	126.5	73.5	30.87	76.11	Peak Found	High	High	Peak Found	High	Peak Found	1
TRUE	High	Master Protein	Q5F285	Transmembrane protein 256 OS=Mus musculus OX=10090 GN=Tmem256 PE=1 SV=1	0	19.899	33	2	17	2	113	11.6	8.94	32.98	2	0	0	0.985	0.992114	44.53	105.8	94.2	20.74	18.76	High	High	High	High	High	High	1	Met-loss+Acetyl [N-Term]
TRUE	High	Master Protein	D6RI20	Immediate early response 3-interacting protein 1 OS=Mus musculus OX=10090 GN=Gm50364 PE=3 SV=1	0	15.2	13	1	5	1	152	16.2	8.75	18.45	1	0	0	0.993	0.995283	28.33	107.6	92.4	9.84	31.76	High	High	High	Peak Found	High	High	1
TRUE	High	Master Protein	Q8K363	ATP-dependent RNA helicase DDX18 OS=Mus musculus OX=10090 GN=Ddx18 PE=1 SV=1	0	49.964	14	7	23	7	660	74.1	9.52	35.6	7	0	0	0.789	0.877527	51.57	109.6	90.4	9.19	25.6	High	High	High	High	High	High	1
TRUE	High	Master Protein	O35129	Prohibitin-2 OS=Mus musculus OX=10090 GN=Phb2 PE=1 SV=1	0	142.087	46	11	130	11	299	33.3	9.83	303.28	11	0	0	0.841	0.915956	58.39	118.5	81.5	3.61	2.62	High	High	High	High	High	High	1
TRUE	High	Master Protein	Q8BH43	Wiskott-Aldrich syndrome protein family member 2 OS=Mus musculus OX=10090 GN=Wasf2 PE=1 SV=1	0	19.498	7	3	4	3	497	54	5.53	6.3	3	0	0	0.915	0.974023	43.52	98.6	101.4	5.35	13.93	Peak Found	Peak Found	High	High	High	Peak Found	1
TRUE	High	Master Protein	P19157	Glutathione S-transferase P 1 OS=Mus musculus OX=10090 GN=Gstp1 PE=1 SV=2	0	188.078	51	8	155	8	210	23.6	7.87	386.77	8	0	0	1.369	0.828892	51.4	93.6	106.4	3.27	2.34	High	High	High	High	High	High	1	Met-loss [N-Term]
TRUE	High	Master Protein	Q9CYG7	Mitochondrial import receptor subunit TOM34 OS=Mus musculus OX=10090 GN=Tomm34 PE=1 SV=1	0	31.317	18	4	15	4	309	34.3	9.14	32.41	4	0	0	1.124	0.974023	48.78	104.8	95.2	8.81	30.62	High	High	High	High	High	High	1
TRUE	High	Master Protein	Q3TTA2	Uncharacterized protein (Fragment) OS=Mus musculus OX=10090 GN=Rasa1 PE=2 SV=1	0	11.752	7	2	4	2	488	55.8	7.42	0	2	0	0	1.283	0.905261	53.91	91.9	108.1	10.91	44.92	High	High	High	High	Peak Found	Peak Found	1
TRUE	High	Master Protein	Q8K1N4	Spermatogenesis-associated serine-rich protein 2 OS=Mus musculus OX=10090 GN=Spats2 PE=1 SV=1	0	13.783	5	2	4	2	545	58.9	9	8.85	2	0	0	0.998	0.992653	66.39	82	118	10.55	52.07	High	High	Peak Found	Peak Found	High	Peak Found	1
TRUE	High	Master Protein	A0A2I3BQE0	Non-specific serine/threonine protein kinase OS=Mus musculus OX=10090 GN=Stk3 PE=1 SV=1	0	64.023	25	11	58	11	495	56.6	4.96	65.28	11	0	0	1.324	0.805346	40.05	83.5	116.5	24.74	9.36	High	High	High	High	High	High	1
TRUE	High	Master Protein	Q62189	U1 small nuclear ribonucleoprotein A OS=Mus musculus OX=10090 GN=Snrpa PE=1 SV=3	0	83.826	26	6	55	5	287	31.8	9.8	151.29	6	0	1	1.044	0.986059	46.52	100	100	19.37	14.9	High	High	High	High	High	High	1	Met-loss+Acetyl [N-Term]
TRUE	High	Master Protein	E9Q3E2	Synaptopodin OS=Mus musculus OX=10090 GN=Synpo PE=1 SV=1	0	20.564	3	2	7	2	1100	117.4	9.64	11.48	2	0	0	1.107	0.974023	15.8	93.2	106.8	19.27	35.73	High	High	High	High	Peak Found	Peak Found	1
TRUE	High	Master Protein	Q3UQM7	Uncharacterized protein OS=Mus musculus OX=10090 GN=Slc7a5 PE=2 SV=1	0	22.19	7	3	8	2	512	55.8	7.9	14.63	3	0	1	0.444	0.102281	34.52	141.1	58.9	9.38	77.51	High	High	High	Not Found	Peak Found	High	1
TRUE	High	Master Protein	Q9DBR7	Protein phosphatase 1 regulatory subunit 12A OS=Mus musculus OX=10090 GN=Ppp1r12a PE=1 SV=2	0	52.469	11	9	28	8	1029	114.9	5.49	28.78	9	0	1	1.27	0.850933	35.5	90.8	109.2	3.1	14.78	High	High	High	High	High	High	1
TRUE	High	Master Protein	Q05CJ8	Golga1 protein (Fragment) OS=Mus musculus OX=10090 GN=Golga1 PE=2 SV=1	0	6.883	5	1	1	1	292	33.7	6.37	0	1	0	0	3.109	0.0802111	125.65	48.7	151.3	126.14		Peak Found	Peak Found	Peak Found	Not Found	High	Not Found	1
TRUE	High	Master Protein	Q5SVP3	PA28 beta subunit OS=Mus musculus OX=10090 GN=PSME2b PE=1 SV=1	0	46.789	33	5	26	5	239	27	5.76	21.51	5	0	0	1.02	0.991727	60.78	118.8	81.2	14.89	32.33	High	High	High	High	High	High	1
TRUE	High	Master Protein	Q501J7	Phosphatase and actin regulator 4 OS=Mus musculus OX=10090 GN=Phactr4 PE=1 SV=2	0	18.634	5	2	6	2	694	76.6	6.48	2.81	2	0	0	2.922	0.0247642	71.37	45.8	154.2	28.66	32.19	High	High	High	Not Found	High	High	1
TRUE	High	Master Protein	B2RXP1	DISP complex protein LRCH3 OS=Mus musculus OX=10090 GN=Lrch3 PE=1 SV=1	0	5.905	5	2	3	2	742	82.2	6.77	2.13	2	0	0	1.213	0.951994	69.33	95.3	104.7	27.24	125.65	Peak Found	Peak Found	Peak Found	Peak Found	High	High	1
TRUE	High	Master Protein	Q8C0D5	Elongation factor-like GTPase 1 OS=Mus musculus OX=10090 GN=Efl1 PE=1 SV=1	0	15.2	1	1	1	1	1127	125.7	6.16	2.43	1	0	0	0.343	0.144457	4.38	149	51	23.66		Peak Found	Peak Found	High	Not Found	Not Found	Peak Found	1
TRUE	High	Master Protein	A0A3B2W7L2	Serine/threonine-protein kinase 38 (Fragment) OS=Mus musculus OX=10090 GN=Stk38 PE=1 SV=1	0	6.437	7	1	2	1	261	30.1	5.82	1.76	1	0	0	1.591	0.791023	20.43	75.2	124.8	8.3	21.93	Peak Found	High	Peak Found	Peak Found	Peak Found	High	1
TRUE	High	Master Protein	Q8BH74	Nuclear pore complex protein Nup107 OS=Mus musculus OX=10090 GN=Nup107 PE=1 SV=1	0	46.529	9	6	19	6	926	106.7	5.43	26.52	6	0	0	0.768	0.873407	56.25	113.4	86.6	24.42	25.74	High	High	High	High	High	High	1
TRUE	High	Master Protein	Q8R317	Ubiquilin-1 OS=Mus musculus OX=10090 GN=Ubqln1 PE=1 SV=1	0	88.14	23	7	49	5	582	61.9	4.94	135.6	7	0	0	1.509	0.63372	35.65	79.9	120.1	5.75	16.82	High	High	High	High	High	High	1
TRUE	High	Master Protein	P53994	Ras-related protein Rab-2A OS=Mus musculus OX=10090 GN=Rab2a PE=1 SV=1	0	91.166	55	9	75	9	212	23.5	6.54	174.8	9	0	0	0.937	0.974023	49.63	88.6	111.4	15.91	16.85	High	High	High	High	High	High	1	Met-loss+Acetyl [N-Term]
TRUE	High	Master Protein	E9Q317	18 kDa Sin3-associated polypeptide OS=Mus musculus OX=10090 GN=Sap18 PE=1 SV=1	0	19.731	16	2	13	2	172	19.6	9.8	11.97	2	0	0	0.94	0.989309	35.66	101.2	98.8	24.44	22.84	High	High	High	High	High	Peak Found	1	Acetyl [N-Term]
TRUE	High	Master Protein	P19096	Fatty acid synthase OS=Mus musculus OX=10090 GN=Fasn PE=1 SV=2	0	690.93	28	52	514	52	2504	272.3	6.58	1160.65	52	0	0	1.272	0.898332	46.7	87.4	112.6	1.41	9.61	High	High	High	High	High	High	1	Acetyl [N-Term]
TRUE	High	Master Protein	Q9CZS7	PIPK domain-containing protein OS=Mus musculus OX=10090 GN=Pip4k2a PE=2 SV=1	0	18.993	8	2	5	1	405	46.1	7.12	7.68	2	0	1	1.047	0.991097	75.04	130.4	69.6	24.74	31.97	High	High	Peak Found	Peak Found	Not Found	Peak Found	1
TRUE	High	Master Protein	Q6P5E4	UDP-glucose:glycoprotein glucosyltransferase 1 OS=Mus musculus OX=10090 GN=Uggt1 PE=1 SV=4	0	259.754	23	27	157	27	1551	176.3	5.62	301.2	27	0	0	1.12	0.974023	42.45	93.9	106.1	8.76	9.19	High	High	High	High	High	High	1
TRUE	High	Master Protein	Q4FJV4	Annexin OS=Mus musculus OX=10090 GN=Anxa1 PE=1 SV=1	0	368.833	49	16	497	16	346	38.7	7.37	1270.82	16	0	0	1.111	0.974023	55.04	89.2	110.8	3.27	9.23	High	High	High	High	High	High	1	Met-loss+Acetyl [N-Term]
TRUE	High	Master Protein	P58064	28S ribosomal protein S6, mitochondrial OS=Mus musculus OX=10090 GN=Mrps6 PE=1 SV=3	0	8.28	9	1	4	1	125	14.3	9.5	8.51	1	0	0	0.589	0.509346	37.75	125.8	74.2	16.8	51.96	High	High	High	High	Peak Found	Peak Found	1
TRUE	High	Master Protein	P27661	Histone H2AX OS=Mus musculus OX=10090 GN=H2ax PE=1 SV=2	0	78.372	32	5	181	2	143	15.1	10.74	492.55	5	0	1	0.809	0.905261	79.95	113.1	86.9	9.03	71.94	High	High	High	High	High	High	1
TRUE	High	Master Protein	A0A498WGK2	Asparagine--tRNA ligase OS=Mus musculus OX=10090 GN=Nars PE=1 SV=1	0	80.125	20	8	62	8	558	64.2	5.86	124.08	8	0	0	1.034	0.988268	48.02	102.7	97.3	11.25	40.23	High	High	High	High	High	High	1
TRUE	High	Master Protein	Q9Z0R9	Acyl-CoA 6-desaturase OS=Mus musculus OX=10090 GN=Fads2 PE=1 SV=1	0	80.805	16	6	21	6	444	52.4	8.82	50.94	6	0	0	0.654	0.60356	66.11	129	71	12.88	8.84	High	High	High	Peak Found	High	High	1
TRUE	High	Master Protein	Q5PR09	Ribosomal protein L32 OS=Mus musculus OX=10090 GN=Rpl32 PE=2 SV=1	0	41.237	13	3	21	3	135	15.9	11.41	41.36	3	0	0	0.747	0.828892	74.57	114.1	85.9	42.92	15.13	High	High	High	High	High	High	1
TRUE	High	Master Protein	Q8BK67	Protein RCC2 OS=Mus musculus OX=10090 GN=Rcc2 PE=1 SV=1	0	55.788	21	8	37	8	520	55.9	8.72	52.1	8	0	0	1.04	0.990507	50.74	123.5	76.5	21.49	47.75	High	High	High	High	High	High	1
TRUE	High	Master Protein	Q3ULS2	Structural maintenance of chromosomes protein OS=Mus musculus OX=10090 GN=Smc2 PE=2 SV=1	0	59.855	10	9	31	9	1233	139.2	8.4	21.03	9	0	0	0.986	0.99213	42.22	114.8	85.2	40.98	35.62	High	High	High	High	High	High	1
TRUE	High	Master Protein	A0A0R4IZY0	Thimet oligopeptidase OS=Mus musculus OX=10090 GN=Thop1 PE=1 SV=1	0	97.298	18	9	41	9	687	78	5.99	81.44	9	0	0	1.287	0.841184	43.63	93.2	106.8	18.11	4.74	High	High	High	High	High	High	1
TRUE	High	Master Protein	Q9ESU7	Amino acid transporter OS=Mus musculus OX=10090 GN=Slc1a5 PE=1 SV=1	0	55.133	14	5	18	5	555	58.4	7.12	37.35	5	0	0	0.585	0.529521	30.91	120.5	79.5	14.24	29.44	High	High	High	High	High	High	1
TRUE	High	Master Protein	Q1MXF8	Sodium channel beta2 subunit OS=Mus musculus OX=10090 GN=Scn2b PE=1 SV=1	0.008	2.15	4	1	2	1	215	24.2	6.54	0	1	0	0	1.757	0.676809	99.89	49.7	150.3	57.92	49.62	Peak Found	Peak Found	Peak Found	High	Peak Found	High	1
TRUE	High	Master Protein	Q6P1B9	Bin1 protein OS=Mus musculus OX=10090 GN=Bin1 PE=1 SV=1	0	108.503	27	8	58	8	477	52.7	5.24	104.63	8	0	0	1.526	0.526456	40.19	83.4	116.6	17.62	19.54	High	High	High	High	High	High	1
TRUE	High	Master Protein	Q9D7N9	Adipocyte plasma membrane-associated protein OS=Mus musculus OX=10090 GN=Apmap PE=1 SV=1	0	17.485	11	2	12	2	415	46.4	6.32	14.1	2	0	0	1.175	0.956373	121.07	167.8	32.2	33.21	98.86	High	High	High	High	High	High	1
TRUE	High	Master Protein	Q8R1B4	Eukaryotic translation initiation factor 3 subunit C OS=Mus musculus OX=10090 GN=Eif3c PE=1 SV=1	0	105.508	14	9	63	9	911	105.5	5.78	138.06	9	0	0	0.844	0.920144	47.16	108.3	91.7	3.37	7.47	High	High	High	High	High	High	1
TRUE	High	Master Protein	G3X8Y3	N-alpha-acetyltransferase 15, NatA auxiliary subunit OS=Mus musculus OX=10090 GN=Naa15 PE=1 SV=1	0	22.06	8	6	19	6	865	101	7.52	24.27	6	0	0	1.261	0.876022	64.52	109.9	90.1	20.67	17.37	High	High	High	High	High	High	1
TRUE	High	Master Protein	Q5RKP0	Vat1 protein (Fragment) OS=Mus musculus OX=10090 GN=Vat1 PE=2 SV=1	0	185.859	28	9	266	9	401	42.5	6.37	799.04	9	0	0	0.963	0.983633	49.05	105.9	94.1	12.22	11.04	High	High	High	High	High	High	1
TRUE	High	Master Protein	A0A571BEF4	SH3 domain-containing protein 19 OS=Mus musculus OX=10090 GN=Sh3d19 PE=1 SV=1	0.004	2.623	1	1	1	1	1065	116.3	8.43	1.78	1	0	0	1.728	0.692798	67.95	73.3	126.7	85.56	25.07	Peak Found	Peak Found	Peak Found	Peak Found	Peak Found	High	1
TRUE	High	Master Protein	Q9JIF7	Coatomer subunit beta OS=Mus musculus OX=10090 GN=Copb1 PE=1 SV=1	0	201.724	26	16	92	16	953	107	6	164.98	16	0	0	1.061	0.991599	51.94	97	103	4.45	4.89	High	High	High	High	High	High	1
TRUE	High	Master Protein	B2RS80	Gamma-glutamyl carboxylase OS=Mus musculus OX=10090 GN=Ggcx PE=1 SV=1	0	4.648	2	1	3	1	757	87.1	8.02	5.37	1	0	0	0.445	0.352127	28.34	141.9	58.1	9.41	34.27	High	High	High	Peak Found	Peak Found	Peak Found	1
TRUE	High	Master Protein	Q9Z2L7	Cytokine receptor-like factor 3 OS=Mus musculus OX=10090 GN=Crlf3 PE=1 SV=1	0	11.578	3	1	1	1	442	49.5	5.03	2.35	1	0	0	1.737	0.5841	17.98	73.1	126.9	14.75	9.21	Peak Found	Peak Found	Peak Found	High	Peak Found	Peak Found	1
TRUE	High	Master Protein	Q8CI32	BAG family molecular chaperone regulator 5 OS=Mus musculus OX=10090 GN=Bag5 PE=1 SV=1	0	12.29	6	2	7	2	447	50.9	6.05	14.54	2	0	0	0.896	0.974023	34.75	20.8	179.2	17.34	25.15	High	High	High	High	Peak Found	High	1	Acetyl [N-Term]
TRUE	High	Master Protein	A0A0R4J034	Pyridoxal-dependent decarboxylase domain-containing protein 1 OS=Mus musculus OX=10090 GN=Pdxdc1 PE=1 SV=1	0	129.373	24	12	54	12	789	87.4	5.67	120.23	12	0	0	1.016	0.991599	32.57	109.3	90.7	12.09	19.63	High	High	High	High	High	High	1
TRUE	High	Master Protein	Q9Z0W3	Nuclear pore complex protein Nup160 OS=Mus musculus OX=10090 GN=Nup160 PE=1 SV=2	0	17.251	3	2	5	2	1402	158.1	5.52	4.39	2	0	0	0.775	0.936961	53.28	108.9	91.1	52.03	34.81	High	High	Peak Found	Peak Found	High	High	1
TRUE	High	Master Protein	Q9QZQ8	Core histone macro-H2A.1 OS=Mus musculus OX=10090 GN=Macroh2a1 PE=1 SV=3	0	89.896	28	7	55	6	372	39.7	9.8	136.74	7	0	1	0.772	0.851187	48.52	112.9	87.1	5.59	25.14	High	High	High	High	High	High	1
TRUE	High	Master Protein	Q3TI30	Uncharacterized protein OS=Mus musculus OX=10090 GN=Wdr75 PE=2 SV=1	0.001	3.955	4	2	2	2	829	93.8	6.18	0	2	0	0	0.78	0.931128	10.29	132.1	67.9	25.16	10.48	Peak Found	Peak Found	High	Peak Found	Peak Found	Peak Found	1
TRUE	High	Master Protein	A0A2I3BRL8	Predicted gene 7324 OS=Mus musculus OX=10090 GN=Gm7324 PE=4 SV=1	0	65.24	20	6	59	2	388	42.2	9.99	121.59	6	0	4	0.774	0.842702	32.8	113.8	86.2	6.08	14.35	High	High	High	High	High	High	1
TRUE	High	Master Protein	Q3THW7	Eukaryotic translation initiation factor 3 subunit H OS=Mus musculus OX=10090 GN=Eif3h PE=2 SV=1	0	56.075	19	6	31	6	352	39.8	6.54	29.01	6	0	0	0.839	0.920868	37.54	104.6	95.4	20.62	5.97	High	High	High	High	High	High	1
TRUE	High	Master Protein	Q3TCS0	Prolyl endopeptidase OS=Mus musculus OX=10090 GN=Prep PE=2 SV=1	0	97.567	18	10	59	10	710	80.6	5.67	120.08	10	0	0	1.129	0.951994	34.95	96.6	103.4	7.66	11.25	High	High	High	High	High	High	1
TRUE	High	Master Protein	Q3U6Q1	Uncharacterized protein OS=Mus musculus OX=10090 GN=Wbp11 PE=2 SV=1	0	40.116	7	3	15	3	641	69.8	8.62	21.29	3	0	0	0.828	0.925123	38.59	109.2	90.8	56.32	18.26	High	High	High	High	High	High	1
TRUE	High	Master Protein	Q8CGY8-2	Isoform 2 of UDP-N-acetylglucosamine--peptide N-acetylglucosaminyltransferase 110 kDa subunit OS=Mus musculus OX=10090 GN=Ogt	0	60.809	12	8	25	1	1036	115.7	6.65	46.39	8	0	0	0.844	0.974023	35.93	108.5	91.5	16.77	32.27	High	High	High	High	High	High	1	Met-loss+Acetyl [N-Term]
TRUE	High	Master Protein	P04104	Keratin, type II cytoskeletal 1 OS=Mus musculus OX=10090 GN=Krt1 PE=1 SV=4	0	13.651	4	2	8	2	637	65.6	8.15	18.25	2	0	0	1.169	0.934093	101.65	133.5	66.5	56.45	116.86	High	High	High	High	High	High	1
TRUE	High	Master Protein	O88456	Calpain small subunit 1 OS=Mus musculus OX=10090 GN=Capns1 PE=1 SV=1	0	99.387	30	7	71	7	269	28.4	5.63	135.69	7	0	0	0.754	0.823034	49.11	107.7	92.3	15.81	29.58	High	High	High	High	High	High	1	Acetyl [N-Term]
TRUE	High	Master Protein	Q7M754	Try10-like trypsinogen OS=Mus musculus OX=10090 GN=Gm5409 PE=2 SV=1	0.009	2.115	8	1	7	1	246	26.5	5.06	0	1	0	0	0.927	0.986912	48.83	83.9	116.1	42.04	26.23	High	High	High	High	High	High	1
TRUE	High	Master Protein	Q8K1N2	Pleckstrin homology-like domain family B member 2 OS=Mus musculus OX=10090 GN=Phldb2 PE=1 SV=2	0.001	3.98	1	1	1	1	1249	141.4	7.68	0	1	0	0	0.906	0.991097	9.92	104.9	95.1	13.59		Peak Found	High	Peak Found	Not Found	Not Found	Peak Found	1
TRUE	High	Master Protein	E0CYV0	Protein-L-isoaspartate O-methyltransferase OS=Mus musculus OX=10090 GN=Pcmt1 PE=1 SV=1	0	47.917	28	4	10	4	286	30.4	7.24	14.44	4	0	0	1.552	0.683778	60.49	82.6	117.4	18.88	33.09	High	High	High	High	High	High	1
TRUE	High	Master Protein	Q91YS7	Dual-specificity mitogen-activated protein kinase kinase 2 OS=Mus musculus OX=10090 GN=Map2k2 PE=1 SV=1	0	25.353	12	4	10	2	400	44.3	7.05	12.48	4	0	0	2.561	0.161879	88.8	56.2	143.8	37.52	100.22	High	Peak Found	Peak Found	Peak Found	Peak Found	High	1
TRUE	High	Master Protein	Q8R016	Bleomycin hydrolase OS=Mus musculus OX=10090 GN=Blmh PE=1 SV=1	0	62.274	17	5	42	5	455	52.5	6.48	73.83	5	0	0	1.13	0.957983	36.26	99.7	100.3	16.39	31.26	High	High	High	High	High	High	1
TRUE	High	Master Protein	Q5F2E7	Nuclear fragile X mental retardation-interacting protein 2 OS=Mus musculus OX=10090 GN=Nufip2 PE=1 SV=1	0	42.494	11	4	10	4	692	75.6	8.7	18.91	4	0	0	0.954	0.991599	17	104.8	95.2	47.56	35.28	High	High	High	High	High	High	1
TRUE	High	Master Protein	Q9ERG0	LIM domain and actin-binding protein 1 OS=Mus musculus OX=10090 GN=Lima1 PE=1 SV=3	0	163.948	23	12	67	12	753	84	6.6	154.11	12	0	0	0.896	0.965687	32.44	103.8	96.2	11.43	8.52	High	High	High	High	High	High	1
TRUE	High	Master Protein	Q8VCI5	Peroxisomal biogenesis factor 19 OS=Mus musculus OX=10090 GN=Pex19 PE=1 SV=1	0	28.349	13	2	6	2	299	32.7	4.34	9.82	2	0	0	0.71	0.805159	19.01	116.5	83.5	3.98	59.78	Peak Found	High	High	High	High	High	1
TRUE	High	Master Protein	P27773	Protein disulfide-isomerase A3 OS=Mus musculus OX=10090 GN=Pdia3 PE=1 SV=2	0	517.726	52	28	630	28	505	56.6	6.21	1523.66	28	0	0	1.009	0.993641	50.7	103.7	96.3	1.68	7.31	High	High	High	High	High	High	1
TRUE	High	Master Protein	O08997	Copper transport protein ATOX1 OS=Mus musculus OX=10090 GN=Atox1 PE=1 SV=1	0	29.613	21	2	22	2	68	7.3	6.51	37.72	2	0	0	1.16	0.924115	50.85	85.1	114.9	32.38	27.89	High	High	High	High	High	High	1
TRUE	High	Master Protein	B1AQ57	P-type Cu(+) transporter OS=Mus musculus OX=10090 GN=Atp7b PE=1 SV=1	0.004	2.613	1	1	24	1	1347	144.9	6.86	9.69	1	0	0	49.8	4.04333e-16	148	3.8	196.2	107.22	15.07	Not Found	Peak Found	Peak Found	High	High	High	1
TRUE	High	Master Protein	P56480	ATP synthase subunit beta, mitochondrial OS=Mus musculus OX=10090 GN=Atp5f1b PE=1 SV=2	0	654.998	69	25	951	25	529	56.3	5.34	2511.36	25	0	0	1.165	0.966562	51.43	101.3	98.7	9.61	2.33	High	High	High	High	High	High	1
TRUE	High	Master Protein	P97807	Fumarate hydratase, mitochondrial OS=Mus musculus OX=10090 GN=Fh PE=1 SV=3	0	217.925	47	14	156	14	507	54.3	9.04	290.27	14	0	0	1.133	0.974023	56.12	104.4	95.6	8.45	21.36	High	High	High	High	High	High	1
TRUE	High	Master Protein	Q9D9Z4	V-type proton ATPase subunit C OS=Mus musculus OX=10090 GN=Atp6v1c1 PE=2 SV=1	0	74.689	27	9	45	9	382	43.9	7.11	32.65	9	0	0	1.097	0.974023	47.98	87.6	112.4	29.99	22.78	High	High	High	High	High	High	1	Met-loss+Acetyl [N-Term]
TRUE	High	Master Protein	Q3U0V2	Tumor necrosis factor receptor type 1-associated DEATH domain protein OS=Mus musculus OX=10090 GN=Tradd PE=1 SV=1	0	37.192	15	3	10	3	310	34.6	5.2	17.28	3	0	0	0.812	0.938539	46.56	106.7	93.3	9.75	28.31	High	High	High	Peak Found	High	Peak Found	1
TRUE	High	Master Protein	Q80TA1	Ethanolaminephosphotransferase 1 OS=Mus musculus OX=10090 GN=Selenoi PE=2 SV=3	0	13.641	4	1	1	1	398	45.3	6.83	2.65	1	0	0	0.852	0.974023	34.04	110.5	89.5	31.89	22.67	High	Peak Found	Peak Found	Peak Found	Peak Found	Peak Found	1	Met-loss+Acetyl [N-Term]
TRUE	High	Master Protein	B9EI00	Calm5 protein OS=Mus musculus OX=10090 GN=Calm5 PE=2 SV=1	0.002	3.391	13	1	6	1	153	17.6	4.91	5.67	1	0	0	1.152	0.967205	8.16	92.9	107.1	11.42	3.63	High	High	High	High	High	High	1
TRUE	High	Master Protein	P07607	Thymidylate synthase OS=Mus musculus OX=10090 GN=Tyms PE=1 SV=1	0	9.034	6	2	6	2	307	34.9	6.46	4.35	2	0	0	1.738	0.375614	42.11	79	121	41.09	23.53	High	High	High	Peak Found	Peak Found	High	1
TRUE	High	Master Protein	P50544	Very long-chain specific acyl-CoA dehydrogenase, mitochondrial OS=Mus musculus OX=10090 GN=Acadvl PE=1 SV=3	0	179.133	38	16	106	16	656	70.8	8.75	247.81	16	0	0	1.143	0.974023	37.33	93.8	106.2	2.54	8.42	High	High	High	High	High	High	1
TRUE	High	Master Protein	Q9CQ00	Distal membrane-arm assembly complex protein 1 OS=Mus musculus OX=10090 GN=Dmac1 PE=1 SV=1	0	12.482	13	1	10	1	111	11.3	9.39	20.16	1	0	0	0.745	0.862363	45.86	102.8	97.2	33.94	51.61	High	High	High	Not Found	High	High	1
TRUE	High	Master Protein	Q8R138	Transmembrane protein 119 OS=Mus musculus OX=10090 GN=Tmem119 PE=1 SV=1	0	36.687	18	3	11	3	280	29.4	4.51	12.18	3	0	0	0.857	0.961305	58.2	107.5	92.5	30.02	7.76	High	High	High	High	High	High	1
TRUE	High	Master Protein	P80316	T-complex protein 1 subunit epsilon OS=Mus musculus OX=10090 GN=Cct5 PE=1 SV=1	0	277.436	46	22	262	22	541	59.6	6.02	580.55	22	0	0	0.924	0.974023	58.55	106.4	93.6	13.06	19.84	High	High	High	High	High	High	1	Met-loss+Acetyl [N-Term]
TRUE	High	Master Protein	Q8C2N9	DNA mismatch repair protein OS=Mus musculus OX=10090 GN=Msh6 PE=2 SV=1	0	33.196	7	7	13	7	1358	150.9	6.68	10.93	7	0	0	1.075	0.982463	35.06	98.9	101.1	20.31	1.03	High	High	High	High	High	High	1
TRUE	High	Master Protein	Q2YDW2	Protein misato homolog 1 OS=Mus musculus OX=10090 GN=Msto1 PE=1 SV=1	0.003	3.251	5	2	4	2	556	61.2	6.49	0	2	0	0	1.205	0.947283	26.94	100.8	99.2	15.05	13.16	Peak Found	High	Peak Found	Peak Found	High	High	1
TRUE	High	Master Protein	B2RXQ8	WD repeat domain containing 82 OS=Mus musculus OX=10090 GN=Wdr82 PE=1 SV=1	0	15.2	6	1	7	1	313	35.1	7.69	18.53	1	0	0	0.752	0.902041	37.04	114.2	85.8	16.77	34.72	High	High	High	Peak Found	High	Peak Found	1
TRUE	High	Master Protein	Q99J99	3-mercaptopyruvate sulfurtransferase OS=Mus musculus OX=10090 GN=Mpst PE=1 SV=4	0	27.434	25	5	17	5	297	33.1	6.47	20.23	5	0	0	1.431	0.784408	55.41	80.2	119.8	11.67	21.5	High	High	High	High	High	High	1	Met-loss+Acetyl [N-Term]
TRUE	High	Master Protein	Q8VEH6	COBW domain-containing protein 1 OS=Mus musculus OX=10090 GN=Cbwd1 PE=1 SV=1	0	12.055	7	2	7	2	393	43.7	4.89	7.98	2	0	0	0.909	0.974023	57.3	104.3	95.7	11.3	33.92	Peak Found	High	High	High	High	High	1
TRUE	High	Master Protein	Q3UNI8	D-dopachrome tautomerase OS=Mus musculus OX=10090 GN=Ddt PE=1 SV=1	0	46.998	57	5	28	5	118	13.1	6.54	52	5	0	0	2.844	0.00294061	50.46	55.7	144.3	6.5	4.42	High	High	High	High	High	High	1	Met-loss [N-Term]
TRUE	High	Master Protein	P21279	Guanine nucleotide-binding protein G(q) subunit alpha OS=Mus musculus OX=10090 GN=Gnaq PE=1 SV=4	0	17.58	7	2	7	1	359	42.1	5.68	16.93	2	0	1	1.01	0.996421	53.33	99	101	13.39	20.32	High	High	High	High	High	High	1
TRUE	High	Master Protein	D3YWX2	YLP motif-containing protein 1 OS=Mus musculus OX=10090 GN=Ylpm1 PE=1 SV=2	0	20.563	2	3	3	3	2139	240.9	6.68	3.25	3	0	0	0.89	0.976047	44.97	97.8	102.2	69	63.56	High	Peak Found	High	High	Peak Found	Peak Found	1
TRUE	High	Master Protein	Q641N3	Rps16 protein (Fragment) OS=Mus musculus OX=10090 GN=Rps16 PE=2 SV=1	0	64.999	45	8	98	8	157	17.5	10.21	183.64	8	0	0	0.981	0.991599	46.04	98.1	101.9	12.83	6.83	High	High	High	High	High	High	1
TRUE	High	Master Protein	Q6ZQM8	UDP-glucuronosyltransferase 1A7 OS=Mus musculus OX=10090 GN=Ugt1a7 PE=1 SV=1	0	54.254	13	6	46	2	531	59.7	8.35	48.28	6	0	5	0.827	0.910945	53.04	107.4	92.6	14.21	11.46	High	High	High	High	High	High	1
TRUE	High	Master Protein	Q8CH25	SAFB-like transcription modulator OS=Mus musculus OX=10090 GN=Sltm PE=1 SV=1	0	30.401	4	2	8	2	1031	116.9	7.72	24.11	2	0	0	0.973	0.991727	48.9	116.7	83.3	66.38	68.58	High	High	High	High	High	High	1	Met-loss+Acetyl [N-Term]
TRUE	High	Master Protein	Q3UDR8	Protein YIPF3 OS=Mus musculus OX=10090 GN=Yipf3 PE=1 SV=1	0	20.38	13	3	7	3	347	38	5.94	8.69	3	0	0	1.111	0.974023	56.36	99.3	100.7	81.02	15.77	High	High	High	Peak Found	Peak Found	High	1	Met-loss+Acetyl [N-Term]
TRUE	High	Master Protein	Q3UH60	Disco-interacting protein 2 homolog B OS=Mus musculus OX=10090 GN=Dip2b PE=1 SV=1	0.001	3.86	2	2	2	2	1574	171	8.09	0	2	0	0	1.69	0.420733	19.85	76.1	123.9	5.34	17.93	Peak Found	Peak Found	High	High	Peak Found	Peak Found	1
TRUE	High	Master Protein	Q8CIM3	D-2-hydroxyglutarate dehydrogenase, mitochondrial OS=Mus musculus OX=10090 GN=D2hgdh PE=1 SV=3	0	10.842	6	2	5	2	535	58.5	7.37	8.04	2	0	0	1.225	0.920868	45.14	92.9	107.1	82.19	72.36	High	High	High	Peak Found	Peak Found	Peak Found	1
TRUE	High	Master Protein	Q9Z1Z0	General vesicular transport factor p115 OS=Mus musculus OX=10090 GN=Uso1 PE=1 SV=2	0	189.153	21	14	86	14	959	106.9	4.93	159.02	14	0	0	1.261	0.875362	44.36	95.7	104.3	22.09	9.28	High	High	High	High	High	High	1
TRUE	High	Master Protein	Q8CAY6	Acetyl-CoA acetyltransferase, cytosolic OS=Mus musculus OX=10090 GN=Acat2 PE=1 SV=2	0	187.355	37	8	156	8	397	41.3	7.5	456.19	8	0	0	1.149	0.974023	62.5	102.8	97.2	12.82	14.84	High	High	High	High	High	High	1	Acetyl [N-Term]
TRUE	High	Master Protein	P51885	Lumican OS=Mus musculus OX=10090 GN=Lum PE=1 SV=2	0	27.966	18	5	15	5	338	38.2	6.43	19.56	5	0	0	0.484	0.175359	66.81	160.4	39.6	28.87	47.75	High	High	High	Peak Found	Peak Found	Peak Found	1
TRUE	High	Master Protein	B2M1R6	Heterogeneous nuclear ribonucleoprotein K OS=Mus musculus OX=10090 GN=Hnrnpk PE=1 SV=1	0	360.76	51	20	429	20	440	48.5	5.54	1054.74	20	0	0	0.909	0.974023	53.39	109.1	90.9	1.43	1.49	High	High	High	High	High	High	1	Acetyl [N-Term]
TRUE	High	Master Protein	Q3THX4	Uncharacterized protein OS=Mus musculus OX=10090 GN=Vps45 PE=2 SV=1	0.008	2.131	2	1	1	1	570	65	8.25	0	1	0	0	1.637	0.766579	46.51	75.8	124.2	2.87	43.62	High	Peak Found	Peak Found	Peak Found	Peak Found	Peak Found	1
TRUE	High	Master Protein	Q61823	Programmed cell death protein 4 OS=Mus musculus OX=10090 GN=Pdcd4 PE=1 SV=1	0	35.196	14	4	12	4	469	51.7	5.16	24.33	4	0	0	1.021	0.991727	42.02	103.3	96.7	26.62	22.84	High	High	High	High	High	High	1
TRUE	High	Master Protein	Q921W0	Charged multivesicular body protein 1a OS=Mus musculus OX=10090 GN=Chmp1a PE=1 SV=1	0	16.445	5	1	5	1	196	21.6	8.06	6.58	1	0	0	0.902	0.976047	41.71	114	86	33.49	30.7	High	High	Peak Found	High	High	Peak Found	1	Acetyl [N-Term]
TRUE	High	Master Protein	A0A087WQQ5	Kinectin OS=Mus musculus OX=10090 GN=Ktn1 PE=1 SV=1	0	140.683	20	16	59	16	1275	146.3	6.04	95.97	16	0	0	1.415	0.706265	47.56	83	117	6.71	16.55	High	High	High	High	High	High	1
TRUE	High	Master Protein	Q9DB15	39S ribosomal protein L12, mitochondrial OS=Mus musculus OX=10090 GN=Mrpl12 PE=1 SV=2	0	61.497	31	5	43	5	201	21.7	9.29	77.84	5	0	0	0.777	0.868898	41.03	110.5	89.5	5.24	14.07	High	High	High	High	High	High	1
TRUE	High	Master Protein	Q8C7R4	Ubiquitin-like modifier-activating enzyme 6 OS=Mus musculus OX=10090 GN=Uba6 PE=1 SV=1	0	37.948	6	5	19	5	1053	117.9	6.11	36.32	5	0	0	0.97	0.991727	39.4	100	100	3.36	14.19	High	High	High	High	High	High	1
TRUE	High	Master Protein	Q3U186	Probable arginine--tRNA ligase, mitochondrial OS=Mus musculus OX=10090 GN=Rars2 PE=1 SV=1	0	7.121	3	1	2	1	578	65.3	8.02	2.15	1	0	0	0.724	0.920868	31.12	116	84	26.56		High	High	Peak Found	Not Found	Peak Found	Not Found	1
TRUE	High	Master Protein	Q9ERS2	NADH dehydrogenase [ubiquinone] 1 alpha subcomplex subunit 13 OS=Mus musculus OX=10090 GN=Ndufa13 PE=1 SV=3	0	14.315	22	3	13	3	144	16.8	9.48	19.43	3	0	0	1.691	0.509346	34.63	76.9	123.1	16.41	16.34	High	High	High	High	High	High	1
TRUE	High	Master Protein	O55029	Coatomer subunit beta' OS=Mus musculus OX=10090 GN=Copb2 PE=1 SV=2	0	96.481	14	9	79	9	905	102.4	5.3	158.54	9	0	0	1.106	0.974023	38.32	95.2	104.8	13.41	5.94	High	High	High	High	High	High	1
TRUE	High	Master Protein	O89112	Glutathione S-transferase LANCL1 OS=Mus musculus OX=10090 GN=Lancl1 PE=1 SV=1	0	8.354	3	1	5	1	399	45.3	7.77	12.81	1	0	0	0.954	0.991727	21.29	102.4	97.6	10.27	34.39	High	High	High	High	High	Peak Found	1
TRUE	High	Master Protein	Q9CWW6	Peptidyl-prolyl cis-trans isomerase NIMA-interacting 4 OS=Mus musculus OX=10090 GN=Pin4 PE=1 SV=1	0.001	3.56	23	1	14	1	131	13.8	9.77	0	1	0	0	1.341	0.873938	68.17	85.4	114.6	55.9	76.27	High	High	High	High	High	High	1
TRUE	High	Master Protein	Q05DV3	Utp3 protein (Fragment) OS=Mus musculus OX=10090 GN=Utp3 PE=2 SV=1	0	24.25	9	2	6	2	384	43.3	4.88	9.49	2	0	0	0.665	0.836677	20.67	123.4	76.6	6.6	17.08	High	High	High	Peak Found	Peak Found	Peak Found	1
TRUE	High	Master Protein	Q9JJF3	Ribosomal oxygenase 1 OS=Mus musculus OX=10090 GN=Riox1 PE=1 SV=2	0	14.51	3	1	4	1	603	67.5	8.66	3.02	1	0	0	0.769	0.931128	13.69	113.1	86.9	21.04		Peak Found	High	High	Not Found	High	High	1
TRUE	High	Master Protein	P12787	Cytochrome c oxidase subunit 5A, mitochondrial OS=Mus musculus OX=10090 GN=Cox5a PE=1 SV=2	0	48.006	28	4	59	4	146	16.1	6.54	91.91	4	0	0	0.901	0.971396	30.98	108.8	91.2	9.48	14.51	High	High	High	High	High	High	1
TRUE	High	Master Protein	Q3UKJ7	WD40 repeat-containing protein SMU1 OS=Mus musculus OX=10090 GN=Smu1 PE=2 SV=2	0	19.961	9	4	15	4	513	57.5	7.18	15.79	4	0	0	0.736	0.841184	43.34	123.5	76.5	15.54	9.04	High	High	High	High	High	High	1
TRUE	High	Master Protein	Q8CI51	PDZ and LIM domain protein 5 OS=Mus musculus OX=10090 GN=Pdlim5 PE=1 SV=4	0	101.756	20	8	62	8	591	63.3	8.25	108.92	8	0	0	1.594	0.413115	39.62	84.9	115.1	24.54	1.2	High	High	High	High	High	High	1	Met-loss+Acetyl [N-Term]
TRUE	High	Master Protein	Q80VP1	Epsin-1 OS=Mus musculus OX=10090 GN=Epn1 PE=1 SV=3	0	38.212	6	2	6	2	575	60.2	4.81	15.4	2	0	0	0.809	0.915956	45.63	121.3	78.7	47.37	30.54	High	High	High	Peak Found	Peak Found	Peak Found	1
TRUE	High	Master Protein	S4R1S7	CUGBP Elav-like family member 2 OS=Mus musculus OX=10090 GN=Celf2 PE=1 SV=1	0	51.085	13	4	26	4	472	49.9	8.95	44.24	4	0	0	1.067	0.988104	36.2	97.6	102.4	16.02	10.57	High	High	High	High	High	High	1	Met-loss+Acetyl [N-Term]; Acetyl [N-Term]
TRUE	High	Master Protein	P18760	Cofilin-1 OS=Mus musculus OX=10090 GN=Cfl1 PE=1 SV=3	0	135.731	50	6	306	5	166	18.5	8.09	787.23	6	0	1	1.323	0.862363	48.87	88	112	3.87	7.28	High	High	High	High	High	High	1	Met-loss+Acetyl [N-Term]
TRUE	High	Master Protein	P97825	Jupiter microtubule associated homolog 1 OS=Mus musculus OX=10090 GN=Jpt1 PE=1 SV=3	0	30.401	28	2	16	2	154	16.1	5.31	45.43	2	0	0	1.351	0.848399	37.04	78	122	20.67	35	High	High	High	High	High	High	1
TRUE	High	Master Protein	O55234	Proteasome subunit beta type-5 OS=Mus musculus OX=10090 GN=Psmb5 PE=1 SV=3	0	65.536	25	6	41	6	264	28.5	7.02	65.39	6	0	0	0.897	0.971396	41.25	109.3	90.7	6.5	12.24	High	High	High	High	High	High	1
TRUE	High	Master Protein	P35293	Ras-related protein Rab-18 OS=Mus musculus OX=10090 GN=Rab18 PE=1 SV=2	0	54.416	37	6	36	6	206	23	5.36	83.59	6	0	0	0.82	0.920868	35.01	104	96	3.82	15.56	High	High	High	High	High	High	1	Acetyl [N-Term]
TRUE	High	Master Protein	Q61151	Serine/threonine-protein phosphatase 2A 56 kDa regulatory subunit epsilon isoform OS=Mus musculus OX=10090 GN=Ppp2r5e PE=1 SV=3	0	8.148	7	2	3	2	467	54.7	6.95	2.29	2	0	0	1.271	0.915956	41.36	161.4	38.6	13.81	28.18	High	Peak Found	Peak Found	High	High	Peak Found	1	Met-loss+Acetyl [N-Term]
TRUE	High	Master Protein	G5E829	Plasma membrane calcium-transporting ATPase 1 OS=Mus musculus OX=10090 GN=Atp2b1 PE=1 SV=1	0	172.091	15	13	74	13	1220	134.7	5.91	158.89	13	0	0	0.944	0.974023	40.51	110.6	89.4	8.02	22.56	High	High	High	High	High	High	1
TRUE	High	Master Protein	Q9ERU9	E3 SUMO-protein ligase RanBP2 OS=Mus musculus OX=10090 GN=Ranbp2 PE=1 SV=2	0	161.916	10	21	70	21	3053	340.9	6.18	99.37	21	0	0	0.903	0.974023	44.82	107.9	92.1	6.62	6.71	High	High	High	High	High	High	1
TRUE	High	Master Protein	Q99KC8	von Willebrand factor A domain-containing protein 5A OS=Mus musculus OX=10090 GN=Vwa5a PE=1 SV=2	0	29.992	7	4	17	4	793	87.1	6.58	34.61	4	0	0	1.431	0.779134	21.33	56.8	143.2	18.35	16.93	High	High	High	High	High	High	1
TRUE	High	Master Protein	Q60770	Syntaxin-binding protein 3 OS=Mus musculus OX=10090 GN=Stxbp3 PE=1 SV=1	0	32.432	8	4	13	4	592	67.9	8.02	22.87	4	0	0	0.906	0.974023	49.29	103.7	96.3	7.61	2.96	High	High	High	High	High	High	1
TRUE	High	Master Protein	Q8BHC4	Dephospho-CoA kinase domain-containing protein OS=Mus musculus OX=10090 GN=Dcakd PE=1 SV=1	0	13.122	24	4	12	4	231	26.5	9.58	15.75	4	0	0	0.568	0.4201	31.54	107	93	12.29	18.59	High	High	High	High	High	High	1
TRUE	High	Master Protein	P45377	Aldose reductase-related protein 2 OS=Mus musculus OX=10090 GN=Akr1b8 PE=1 SV=2	0	101.625	23	5	46	2	316	36.1	6.37	88.35	5	0	3	1	0.998865	37.71	99.7	100.3	9.29	9.58	High	High	High	High	High	High	1	Met-loss+Acetyl [N-Term]
TRUE	High	Master Protein	A2AMU9	Ribosome assembly factor mrt4 OS=Mus musculus OX=10090 GN=Mrto4 PE=1 SV=1	0	5.012	14	3	6	3	239	27.5	8.54	1.86	3	0	0	0.921	0.97981	59.67	112	88	26.49	65.92	High	High	High	High	Peak Found	Peak Found	1
TRUE	High	Master Protein	Q91YI1	Autophagy-related protein 13 OS=Mus musculus OX=10090 GN=Atg13 PE=1 SV=2	0.001	3.624	4	1	1	1	516	56.4	5.26	0	1	0	0	1.345	0.90006	9.68	86.9	113.1	16.06	4.77	Peak Found	Peak Found	Peak Found	Not Found	Peak Found	High	1
TRUE	High	Master Protein	Q8R2Y8	Peptidyl-tRNA hydrolase 2, mitochondrial OS=Mus musculus OX=10090 GN=Ptrh2 PE=1 SV=1	0	23.885	20	2	28	2	181	19.5	7.42	22.52	2	0	0	1.284	0.862363	35.86	96	104	24.87	25.98	High	High	High	High	High	High	1
TRUE	High	Master Protein	Q9D1L9	Ragulator complex protein LAMTOR5 OS=Mus musculus OX=10090 GN=Lamtor5 PE=1 SV=1	0	45.601	37	2	28	2	91	9.6	4.87	88.69	2	0	0	0.783	0.867238	30.21	112.9	87.1	17.21	25.29	High	High	High	High	High	High	1	Acetyl [N-Term]
TRUE	High	Master Protein	Q8R1Q8	Cytoplasmic dynein 1 light intermediate chain 1 OS=Mus musculus OX=10090 GN=Dync1li1 PE=1 SV=1	0	72.373	27	8	34	8	523	56.6	6.42	50.02	8	0	0	1.174	0.925123	38.21	93.2	106.8	19.3	25.88	High	High	High	High	High	High	1
TRUE	High	Master Protein	Q6PGF7	Exocyst complex component 8 OS=Mus musculus OX=10090 GN=Exoc8 PE=1 SV=1	0.003	3.077	4	1	1	1	716	81	5.4	0	1	0	0	1.19	0.953645	86.03	91.3	108.7	22.75	63.43	Peak Found	High	Peak Found	Peak Found	Peak Found	Peak Found	1
TRUE	High	Master Protein	A0A0R4J098	Zinc finger protein 326 OS=Mus musculus OX=10090 GN=Zfp326 PE=1 SV=1	0	45.023	14	5	21	5	580	65.1	5.21	42.45	5	0	0	0.902	0.974023	34.72	97.1	102.9	15.47	12.93	High	High	High	High	High	High	1
TRUE	High	Master Protein	Q99JR1	Sideroflexin-1 OS=Mus musculus OX=10090 GN=Sfxn1 PE=1 SV=3	0	60.839	32	7	47	7	322	35.6	9.23	84.63	7	0	0	0.942	0.988268	43.99	97.7	102.3	17.11	17.78	High	High	High	High	High	High	1
TRUE	High	Master Protein	Q0PD54	Rab6A OS=Mus musculus OX=10090 GN=Rab6a PE=2 SV=1	0	47.787	46	9	27	8	208	23.6	5.54	41.14	9	0	1	0.651	0.573467	60.55	123.6	76.4	10.53	7.67	High	High	High	High	High	High	1	Met-loss+Acetyl [N-Term]
TRUE	High	Master Protein	Q5YLW3	40S ribosomal protein S3 OS=Mus musculus OX=10090 GN=Rps3 PE=1 SV=1	0	137.245	57	12	218	12	243	26.7	9.66	466.13	12	0	0	0.715	0.738946	37.72	116.8	83.2	4.49	21.52	High	High	High	High	High	High	1
TRUE	High	Master Protein	Q8VCL2	Protein SCO2 homolog, mitochondrial OS=Mus musculus OX=10090 GN=Sco2 PE=1 SV=1	0	10.773	6	1	1	1	255	28.9	8.29	2.75	1	0	0	0.337	0.0609705	8.2	149.6	50.4		16.94	Not Found	Not Found	High	Peak Found	Peak Found	Peak Found	1
TRUE	High	Master Protein	P84084	ADP-ribosylation factor 5 OS=Mus musculus OX=10090 GN=Arf5 PE=1 SV=2	0	44.343	27	5	65	2	180	20.5	6.79	113.73	5	0	0	0.785	0.866744	23.3	115.5	84.5	20.89	18.57	High	High	High	High	High	High	1
TRUE	High	Master Protein	Q5M9J2	Histidine triad nucleotide binding protein 2 OS=Mus musculus OX=10090 GN=Hint2 PE=1 SV=1	0	21.246	29	3	13	3	163	17.3	9.82	12.91	3	0	0	1.308	0.875362	38.14	73.2	126.8	10.14	6.92	High	High	High	High	High	High	1
TRUE	High	Master Protein	O54962	Barrier-to-autointegration factor OS=Mus musculus OX=10090 GN=Banf1 PE=1 SV=1	0	58.709	29	2	37	2	89	10.1	6.09	116.69	2	0	0	0.876	0.951994	73.74	103.7	96.3	10.94	45.89	High	High	High	High	High	High	1
TRUE	High	Master Protein	Q05793	Basement membrane-specific heparan sulfate proteoglycan core protein OS=Mus musculus OX=10090 GN=Hspg2 PE=1 SV=1	0	276.19	11	26	116	2	3707	398	6.32	228.01	26	0	0	1.636	0.571034	29.91	75	125	6.28	10.94	Peak Found	High	Peak Found	High	High	High	1
TRUE	High	Master Protein	O35074	Prostacyclin synthase OS=Mus musculus OX=10090 GN=Ptgis PE=1 SV=1	0	133.742	33	13	82	13	501	57	6.73	170.34	13	0	0	0.295	0.00011845	55.38	152.8	47.2	5.09	20.64	High	High	High	High	High	High	1
TRUE	High	Master Protein	P68372	Tubulin beta-4B chain OS=Mus musculus OX=10090 GN=Tubb4b PE=1 SV=1	0	412.559	50	19	752	1	445	49.8	4.89	1913.61	19	0	16	1.651	0.481268	59.35	88.3	111.7	8.45	12.7	High	High	High	High	High	High	1
TRUE	High	Master Protein	Q3UP40	Protein kinase C and casein kinase substrate in neurons protein 2 (Fragment) OS=Mus musculus OX=10090 GN=Pacsin2 PE=1 SV=1	0	19.288	21	4	11	4	191	22.1	8.48	16.42	4	0	0	1.206	0.925123	50.58	100.8	99.2	21.17	11.43	High	High	High	High	High	Peak Found	1
TRUE	High	Master Protein	G3UYG6	GRB10-interacting GYF protein 2 OS=Mus musculus OX=10090 GN=Gigyf2 PE=1 SV=1	0	61.037	8	7	26	7	1285	148.5	5.57	33.08	7	0	0	0.998	0.997432	48.51	102.4	97.6	12.64	21.06	High	High	High	High	High	High	1	Met-loss+Acetyl [N-Term]
TRUE	High	Master Protein	Q8R0F8	Acylpyruvase FAHD1, mitochondrial OS=Mus musculus OX=10090 GN=Fahd1 PE=1 SV=2	0	11.017	7	1	6	1	227	25.2	7.69	11.12	1	0	0	1.331	0.879109	30.44	77.6	122.4	26.04	26.6	High	High	High	High	High	High	1
TRUE	High	Master Protein	D3Z3J6	Polyadenylate-binding protein-interacting protein 1 OS=Mus musculus OX=10090 GN=Paip1 PE=1 SV=1	0	16.693	7	2	7	1	367	42	4.51	11.63	2	0	1	1.792	0.507009	41.52	94.2	105.8	59.98	53.38	High	High	High	High	High	High	1	Met-loss+Acetyl [N-Term]
TRUE	High	Master Protein	P11087	Collagen alpha-1(I) chain OS=Mus musculus OX=10090 GN=Col1a1 PE=1 SV=4	0	716.735	50	41	407	40	1453	137.9	5.85	884.44	41	0	1	0.878	0.947283	39.44	104.9	95.1	4.8	37.23	High	High	High	High	High	High	1
TRUE	High	Master Protein	P0DOV2	Interferon-activable protein 204 OS=Mus musculus OX=10090 GN=Ifi204 PE=1 SV=1	0	31.018	8	3	13	2	619	69.4	8.69	38.53	3	0	1	1.002	0.996979	22.48	97.8	102.2	25.19	65.94	High	Peak Found	High	High	Peak Found	Peak Found	1
TRUE	High	Master Protein	Q9WVK4	EH domain-containing protein 1 OS=Mus musculus OX=10090 GN=Ehd1 PE=1 SV=1	0	222.512	56	22	141	19	534	60.6	6.83	251.58	22	0	3	0.827	0.905261	50.55	115.2	84.8	7.22	16.65	High	High	High	High	High	High	1	Acetyl [N-Term]
TRUE	High	Master Protein	Q9DBS1	Transmembrane protein 43 OS=Mus musculus OX=10090 GN=Tmem43 PE=1 SV=1	0	70.815	27	7	47	7	400	44.8	7.36	80.71	7	0	0	1.059	0.982463	47.02	102.5	97.5	21.21	8.27	High	High	High	High	High	High	1
TRUE	High	Master Protein	Q3TCN2	Putative phospholipase B-like 2 OS=Mus musculus OX=10090 GN=Plbd2 PE=1 SV=2	0	81.481	16	7	49	7	594	66.2	6.13	103.3	7	0	0	1.097	0.974023	36.88	92.5	107.5	25.94	24.02	High	High	High	High	High	High	1
TRUE	High	Master Protein	Q4FJR4	Protein-serine/threonine kinase OS=Mus musculus OX=10090 GN=Pdk3 PE=1 SV=1	0	27.502	17	5	11	5	415	47.9	8.82	16.15	5	0	0	2.32	0.0321774	49.73	70	130	10.9	29.2	High	High	High	High	High	High	1
TRUE	High	Master Protein	E9QAQ5	Glycogen synthase kinase-3 beta OS=Mus musculus OX=10090 GN=Gsk3b PE=1 SV=1	0	10.369	12	3	7	3	433	48	8.78	1.66	3	0	0	0.995	0.996979	24.43	85.3	114.7	19.08	24.44	High	High	High	Peak Found	Peak Found	High	1
TRUE	High	Master Protein	Q62383	Transcription elongation factor SPT6 OS=Mus musculus OX=10090 GN=Supt6h PE=1 SV=2	0	34.721	6	7	10	7	1726	199	4.93	10.01	7	0	0	1.044	0.984871	26.26	98.2	101.8	11.38	20.72	High	High	High	High	High	High	1
TRUE	High	Master Protein	Q9CZ04	COP9 signalosome complex subunit 7a OS=Mus musculus OX=10090 GN=Cops7a PE=1 SV=2	0	60.798	31	5	33	5	275	30.2	7.87	74.22	5	0	0	1.248	0.881856	41.01	92.7	107.3	20.58	7.8	High	High	High	High	High	High	1
TRUE	High	Master Protein	O35381	Acidic leucine-rich nuclear phosphoprotein 32 family member A OS=Mus musculus OX=10090 GN=Anp32a PE=1 SV=1	0	61.652	18	8	54	7	247	28.5	4.07	65.62	8	0	1	1.143	0.947294	38.04	92.3	107.7	3.95	6.64	High	High	High	High	High	High	1
TRUE	High	Master Protein	Q9JHU9	Inositol-3-phosphate synthase 1 OS=Mus musculus OX=10090 GN=Isyna1 PE=1 SV=1	0	8.51	7	2	11	2	557	60.9	6.42	1.7	2	0	0	1.098	0.974023	52.4	104.2	95.8	11.53	53.84	High	High	High	High	High	High	1	Acetyl [N-Term]
TRUE	High	Master Protein	O55106	Striatin OS=Mus musculus OX=10090 GN=Strn PE=1 SV=2	0	24.298	5	3	11	2	780	85.9	5.27	15.75	3	0	0	1.369	0.799545	37.15	84.2	115.8	14.05	29.22	High	High	High	Peak Found	High	Peak Found	1
TRUE	High	Master Protein	Q7TMF3	NADH dehydrogenase [ubiquinone] 1 alpha subcomplex subunit 12 OS=Mus musculus OX=10090 GN=Ndufa12 PE=1 SV=2	0	13.512	18	2	12	2	145	17.1	9.36	18.51	2	0	0	1.25	0.887815	36.91	78.3	121.7	8.52	24.03	High	High	High	High	High	High	1	Acetyl [N-Term]
TRUE	High	Master Protein	Q9DB29	Isoamyl acetate-hydrolyzing esterase 1 homolog OS=Mus musculus OX=10090 GN=Iah1 PE=1 SV=1	0	5.891	7	1	8	1	249	28	5.52	11.08	1	0	0	1.255	0.905261	32.1	83.7	116.3	20.41	27.9	High	High	High	High	High	High	1
TRUE	High	Master Protein	P25799	Nuclear factor NF-kappa-B p105 subunit OS=Mus musculus OX=10090 GN=Nfkb1 PE=1 SV=2	0	20.167	8	5	16	5	971	105.5	5.39	15.21	5	0	0	0.957	0.991599	37.95	106.2	93.8	4.66	10.23	High	High	High	High	High	High	1
TRUE	High	Master Protein	Q9D6Z0	Alpha-ketoglutarate-dependent dioxygenase alkB homolog 7, mitochondrial OS=Mus musculus OX=10090 GN=Alkbh7 PE=1 SV=1	0.005	2.441	10	1	1	1	221	25	6.54	0	1	0	0	1.297	0.915956	27.01	87.1	112.9	12.06	24.35	Peak Found	Peak Found	High	Peak Found	Peak Found	Peak Found	1
TRUE	High	Master Protein	P63038	60 kDa heat shock protein, mitochondrial OS=Mus musculus OX=10090 GN=Hspd1 PE=1 SV=1	0	896.812	67	40	1788	40	573	60.9	6.18	4484.07	40	0	0	1.233	0.920868	61.63	103.1	96.9	3.1	9.29	High	High	High	High	High	High	1
TRUE	High	Master Protein	Q9QYE6	Golgin subfamily A member 5 OS=Mus musculus OX=10090 GN=Golga5 PE=1 SV=2	0	47.225	11	6	18	6	729	82.3	6.23	27.63	6	0	0	1.123	0.974023	41.72	99.2	100.8	12.74	30.57	High	High	High	High	High	High	1
TRUE	High	Master Protein	Q3V117	ATP-citrate synthase OS=Mus musculus OX=10090 GN=Acly PE=1 SV=1	0	352.981	30	25	320	25	1101	120.7	7.44	648.49	25	0	0	1.028	0.996979	38.49	99.4	100.6	4.94	25.44	High	High	High	High	High	High	1
TRUE	High	Master Protein	Q6P069	Sorcin OS=Mus musculus OX=10090 GN=Sri PE=1 SV=1	0	18.17	24	5	9	5	198	21.6	5.59	7.47	5	0	0	0.785	0.907398	42.12	105.9	94.1	25.01	38.39	High	High	High	Peak Found	High	High	1
TRUE	High	Master Protein	Q6ZQ38	Cullin-associated NEDD8-dissociated protein 1 OS=Mus musculus OX=10090 GN=Cand1 PE=1 SV=2	0	192.414	19	19	158	18	1230	136.2	5.78	294.9	19	0	1	1.344	0.844958	47.41	90.7	109.3	23.68	10.63	High	High	High	High	High	High	1	Met-loss+Acetyl [N-Term]
TRUE	High	Master Protein	Q921X9	Protein disulfide-isomerase A5 OS=Mus musculus OX=10090 GN=Pdia5 PE=1 SV=1	0	9.2	4	2	5	2	517	59.2	7.5	3.83	2	0	0	1.07	0.984871	30.51	94.5	105.5	20.57	11.82	High	High	High	Peak Found	Peak Found	High	1
TRUE	High	Master Protein	Q3U8Y7	AAA domain-containing protein OS=Mus musculus OX=10090 GN=Psmc3 PE=2 SV=1	0	287.496	54	18	218	18	423	47.3	5.22	529.42	18	0	0	1.359	0.836352	47.82	81.7	118.3	11.82	16.92	High	High	High	High	High	High	1	Met-loss+Acetyl [N-Term]
TRUE	High	Master Protein	O88668	Protein CREG1 OS=Mus musculus OX=10090 GN=Creg1 PE=1 SV=1	0	35.502	13	2	17	2	220	24.4	6.42	39.33	2	0	0	1.416	0.797859	30.92	83.1	116.9	7.27	31.26	High	High	High	High	High	High	1
TRUE	High	Master Protein	Q9CRA8	Exosome complex component RRP46 OS=Mus musculus OX=10090 GN=Exosc5 PE=1 SV=1	0	6.337	13	2	2	2	235	25.2	7.56	0	2	0	0	0.707	0.875137	55.08	102	98	22.85	32.69	Peak Found	Peak Found	High	Peak Found	Peak Found	High	1
TRUE	High	Master Protein	Q8K224	RNA cytidine acetyltransferase OS=Mus musculus OX=10090 GN=Nat10 PE=1 SV=1	0	61.663	9	7	57	7	1024	115.3	8.32	73.96	7	0	0	0.759	0.848399	36.99	116.4	83.6	11.56	26.73	High	High	High	High	High	High	1
TRUE	High	Master Protein	Q5SVW9	Transmembrane emp24 domain-containing protein 4 (Fragment) OS=Mus musculus OX=10090 GN=Tmed4 PE=1 SV=1	0	36.206	36	6	25	6	170	19.1	6.64	42.83	6	0	0	1.204	0.905261	39.95	93.6	106.4	15.29	30.34	High	High	High	High	High	High	1
TRUE	High	Master Protein	Q9CYA0	Protein disulfide isomerase Creld2 OS=Mus musculus OX=10090 GN=Creld2 PE=1 SV=1	0	15.056	6	2	4	2	350	38.2	4.58	6.81	2	0	0	0.768	0.866744	38.84	99.8	100.2	28.49	19.91	Peak Found	High	Peak Found	High	High	Peak Found	1
TRUE	High	Master Protein	Q80YP5	Integrin alpha 5 (Fibronectin receptor alpha) OS=Mus musculus OX=10090 GN=Itga5 PE=2 SV=1	0	30.344	5	4	24	4	1053	114.9	5.95	25	4	0	0	1.679	0.501254	48.64	79.4	120.6	9.37	14.5	High	High	High	High	High	High	1
TRUE	High	Master Protein	O88811	Signal transducing adapter molecule 2 OS=Mus musculus OX=10090 GN=Stam2 PE=1 SV=1	0	15.2	3	1	5	1	523	57.4	5.07	15.64	1	0	0	1.385	0.828892	27.94	83.1	116.9	25.85	28.9	Peak Found	High	High	High	High	High	1	Met-loss [N-Term]
TRUE	High	Master Protein	P40240	CD9 antigen OS=Mus musculus OX=10090 GN=Cd9 PE=1 SV=2	0	10.881	5	1	6	1	226	25.2	7.23	13.01	1	0	0	0.461	0.0804392	18.71	135.6	64.4	33.43	29.72	High	High	High	High	High	High	1
TRUE	High	Master Protein	Q9D2R6	Cytochrome c oxidase assembly factor 3 homolog, mitochondrial OS=Mus musculus OX=10090 GN=Coa3 PE=1 SV=1	0	11.301	31	3	9	3	108	12	9.86	7.09	3	0	0	1.374	0.836677	30.45	71.9	128.1	38.89	28.37	High	High	High	High	High	High	1	Met-loss+Acetyl [N-Term]
TRUE	High	Master Protein	P99024	Tubulin beta-5 chain OS=Mus musculus OX=10090 GN=Tubb5 PE=1 SV=1	0	482.213	50	19	913	5	444	49.6	4.89	2379.47	19	0	0	1.322	0.862363	46.89	93.5	106.5	12.33	10.02	High	High	High	High	High	High	1
TRUE	High	Master Protein	Q3U5I2	Polypyrimidine tract-binding protein 1 OS=Mus musculus OX=10090 GN=Ptbp1 PE=2 SV=1	0	234.777	35	10	261	1	555	59.2	9.17	837.44	10	0	0	1.938	0.588982	74.33	68.1	131.9	65.31	13.37	Peak Found	Peak Found	Peak Found	Peak Found	Not Found	High	1	Acetyl [N-Term]
TRUE	High	Master Protein	B2RXM2	EG627828 protein OS=Mus musculus OX=10090 GN=Gm6793 PE=2 SV=1	0	303.267	36	16	328	2	351	36.6	8.07	789.63	16	0	0	0.917	0.974023	26.63	111.4	88.6	7.42	20.67	High	High	High	High	High	High	1	Acetyl [N-Term]
TRUE	High	Master Protein	Q8BGT5	Alanine aminotransferase 2 OS=Mus musculus OX=10090 GN=Gpt2 PE=1 SV=1	0.003	2.785	2	1	2	1	522	57.9	8	3.63	1	0	0	0.336	0.150858	19.44	149.7	50.3	14.1		High	High	Peak Found	Not Found	Not Found	Peak Found	1
TRUE	High	Master Protein	Q9DD18	D-aminoacyl-tRNA deacylase 1 OS=Mus musculus OX=10090 GN=Dtd1 PE=1 SV=2	0	10.207	8	1	1	1	209	23.4	7.87	2.28	1	0	0	0.697	0.905261	99.38	106.9	93.1	106.27	74.68	High	Peak Found	Peak Found	Not Found	Peak Found	Peak Found	1
TRUE	High	Master Protein	Q3UU11	Peptidylprolyl isomerase OS=Mus musculus OX=10090 GN=Fkbp7 PE=2 SV=1	0	11.132	16	3	13	3	218	24.9	6.04	4.52	3	0	0	0.972	0.991727	40.45	88.2	111.8	25.86	15.99	High	High	High	High	High	High	1
TRUE	High	Master Protein	Q5PRF0	HEAT repeat-containing protein 5A OS=Mus musculus OX=10090 GN=Heatr5a PE=1 SV=2	0	5.885	1	1	1	1	2038	219.8	6.76	0	1	0	0	0.563	0.746681	80.73	111.6	88.4	118.73	42.47	Peak Found	High	Peak Found	Peak Found	Peak Found	Peak Found	1	Acetyl [N-Term]
TRUE	High	Master Protein	P54731	FAS-associated factor 1 OS=Mus musculus OX=10090 GN=Faf1 PE=1 SV=2	0	5.701	4	2	4	2	649	73.8	4.86	3.36	2	0	0	0.931	0.991097	32.8	56.4	143.6	63.78	60.9	Peak Found	Peak Found	High	High	High	Peak Found	1
TRUE	High	Master Protein	Q8BGR9	Ubiquitin-like domain-containing CTD phosphatase 1 OS=Mus musculus OX=10090 GN=Ublcp1 PE=1 SV=1	0	4.901	6	2	5	2	318	36.8	6.46	6.23	2	0	0	1.026	0.991599	27.31	109.6	90.4	14.83	28.76	High	High	High	High	High	Peak Found	1	Met-loss+Acetyl [N-Term]
TRUE	High	Master Protein	Q8K0V4	CCR4-NOT transcription complex subunit 3 OS=Mus musculus OX=10090 GN=Cnot3 PE=1 SV=1	0	23.87	9	4	9	4	751	81.9	6.2	13.75	4	0	0	1.381	0.809867	22.99	81	119	33.62	56.89	High	High	High	High	High	High	1
TRUE	High	Master Protein	Q3U5M2	Pre-mRNA-splicing factor SPF27 OS=Mus musculus OX=10090 GN=Bcas2 PE=2 SV=1	0	19.184	24	3	6	3	225	26.1	5.35	5.37	3	0	0	0.976	0.992114	36.89	94.2	105.8	8.07	18.1	High	High	High	Peak Found	High	High	1	Met-loss+Acetyl [N-Term]
TRUE	High	Master Protein	Q60972	Histone-binding protein RBBP4 OS=Mus musculus OX=10090 GN=Rbbp4 PE=1 SV=5	0	92.742	21	7	91	3	425	47.6	4.89	213.09	7	0	5	1.049	0.991727	35.61	104.8	95.2	3.71	7.95	High	High	High	High	High	High	1	Met-loss+Acetyl [N-Term]
TRUE	High	Master Protein	P68181	cAMP-dependent protein kinase catalytic subunit beta OS=Mus musculus OX=10090 GN=Prkacb PE=1 SV=2	0	16.422	13	5	12	1	351	40.7	8.56	9.64	5	0	0	1.732	0.588982	47.59	87	113	37.24	29.26	Peak Found	Peak Found	Peak Found	High	High	High	1
TRUE	High	Master Protein	Q9DBE9	pre-rRNA 2'-O-ribose RNA methyltransferase FTSJ3 OS=Mus musculus OX=10090 GN=Ftsj3 PE=1 SV=1	0	66.771	15	7	25	7	838	95.5	8.38	26.74	7	0	0	0.658	0.655072	52.34	120.6	79.4	39.32	30.66	High	High	High	High	High	High	1
TRUE	High	Master Protein	Q3V1L7	Peptide-O-fucosyltransferase OS=Mus musculus OX=10090 GN=Pofut2 PE=2 SV=1	0	13.716	7	2	6	2	429	49.4	6.48	1.95	2	0	0	1.709	0.72439	80.78	76.7	123.3	59.78	59.68	Peak Found	High	High	High	High	High	1
TRUE	High	Master Protein	Q8CFX1	GDH/6PGL endoplasmic bifunctional protein OS=Mus musculus OX=10090 GN=H6pd PE=1 SV=2	0	54.725	8	5	32	5	789	88.9	6.93	75.4	5	0	0	0.9	0.974023	30.95	105.8	94.2	18.83	11.68	High	High	High	High	High	High	1
TRUE	High	Master Protein	Q58A84	NSR1 OS=Mus musculus OX=10090 GN=Scarf2 PE=1 SV=1	0	10.845	2	1	1	1	833	87.8	8.22	1.65	1	0	0	1.046	0.988603	40.56	97.8	102.2	34.29	7.26	Peak Found	Peak Found	High	Peak Found	Peak Found	Peak Found	1
TRUE	High	Master Protein	Q3B7C1	Heterochromatin protein 1-binding protein 3 (Fragment) OS=Mus musculus OX=10090 GN=Hp1bp3 PE=2 SV=1	0	52.407	21	4	16	1	247	27.2	9.35	31.87	4	0	0	0.321	0.0798267	33.51	145.3	54.7	21.21	36.2	Peak Found	High	Peak Found	Peak Found	Peak Found	Not Found	1	Met-loss+Acetyl [N-Term]
TRUE	High	Master Protein	B7ZMR0	Ubiquitin carboxyl-terminal hydrolase OS=Mus musculus OX=10090 GN=Mindy1 PE=2 SV=1	0.003	2.97	2	1	1	1	468	51.2	4.73	0	1	0	0	1.462	0.75406	70.18	81.2	118.8	68.2	32.48	Peak Found	Peak Found	Peak Found	Peak Found	High	Peak Found	1
TRUE	High	Master Protein	Q9D187	Cytosolic iron-sulfur assembly component 2B OS=Mus musculus OX=10090 GN=Ciao2b PE=1 SV=1	0	15.249	24	2	2	2	163	17.7	4.98	4.94	2	0	0	1.382	0.852709	57.1	77.4	122.6	35.93	40.83	High	Peak Found	High	Peak Found	Peak Found	Peak Found	1
TRUE	High	Master Protein	P14685	26S proteasome non-ATPase regulatory subunit 3 OS=Mus musculus OX=10090 GN=Psmd3 PE=1 SV=3	0	151.02	33	12	86	12	530	60.7	8.44	175.03	12	0	0	1.331	0.858844	45.57	84.6	115.4	6.45	13.47	High	High	High	High	High	High	1
TRUE	High	Master Protein	Q99KI0	Aconitate hydratase, mitochondrial OS=Mus musculus OX=10090 GN=Aco2 PE=1 SV=1	0	420.971	37	22	391	22	780	85.4	7.93	1055.21	22	0	0	1.307	0.868673	54.86	95.8	104.2	4.86	9.72	High	High	High	High	High	High	1
TRUE	High	Master Protein	Q8VDD5	Myosin-9 OS=Mus musculus OX=10090 GN=Myh9 PE=1 SV=4	0	1376.31	41	81	1043	74	1960	226.2	5.66	2762.59	81	0	7	1.326	0.862363	52.15	106.3	93.7	6.63	3.29	High	High	High	High	High	High	1	Met-loss+Acetyl [N-Term]
TRUE	High	Master Protein	Q921N6	Probable ATP-dependent RNA helicase DDX27 OS=Mus musculus OX=10090 GN=Ddx27 PE=1 SV=3	0	32.646	7	5	17	5	760	85.9	9.25	24.14	5	0	0	0.593	0.506885	35.57	160.8	39.2	5.91	57.57	High	High	High	High	High	High	1	Acetyl [N-Term]
TRUE	High	Master Protein	Q61733	28S ribosomal protein S31, mitochondrial OS=Mus musculus OX=10090 GN=Mrps31 PE=1 SV=1	0	31.207	22	5	13	5	384	43.9	8.51	4.75	5	0	0	0.902	0.971396	54.67	92.3	107.7	38.6	32.86	High	High	High	High	Peak Found	High	1
TRUE	High	Master Protein	Q9D358	Low molecular weight phosphotyrosine protein phosphatase OS=Mus musculus OX=10090 GN=Acp1 PE=1 SV=3	0	13.728	24	3	19	3	158	18.2	6.74	39.84	3	0	0	1.241	0.889056	39.52	86.8	113.2	8.29	12.02	High	High	High	High	High	High	1
TRUE	High	Master Protein	Q8CH18	Cell division cycle and apoptosis regulator protein 1 OS=Mus musculus OX=10090 GN=Ccar1 PE=1 SV=1	0	22.523	8	6	15	6	1146	132	5.76	16.98	6	0	0	1.052	0.982463	31.97	92.7	107.3	12.37	24.93	High	High	High	High	High	High	1
TRUE	High	Master Protein	P35283	Ras-related protein Rab-12 OS=Mus musculus OX=10090 GN=Rab12 PE=1 SV=3	0	14.207	13	3	6	2	243	27.3	8.41	13.3	3	0	0	0.847	0.951994	31.31	109.1	90.9	11.54	6.91	High	Peak Found	High	Peak Found	High	Peak Found	1	Acetyl [N-Term]
TRUE	High	Master Protein	P84104	Serine/arginine-rich splicing factor 3 OS=Mus musculus OX=10090 GN=Srsf3 PE=1 SV=1	0	77.732	29	4	74	3	164	19.3	11.65	173.7	4	0	0	0.944	0.974023	56.13	97.7	102.3	23.26	24.04	High	High	High	High	High	High	1
TRUE	High	Master Protein	Q5M8Q0	Ribosomal protein L15 OS=Mus musculus OX=10090 GN=Rpl15 PE=2 SV=1	0	45.747	17	3	30	3	204	24.1	11.62	60.1	3	0	0	0.744	0.828892	43.88	132.3	67.7	22.37	48.18	High	High	High	High	High	High	1
TRUE	High	Master Protein	Q91Z53	Glyoxylate reductase/hydroxypyruvate reductase OS=Mus musculus OX=10090 GN=Grhpr PE=1 SV=1	0	20.414	9	2	12	2	328	35.3	7.65	28.21	2	0	0	1.222	0.920868	25.39	91.7	108.3	16.7	12.15	High	High	High	High	High	High	1
TRUE	High	Master Protein	Q8BYB9	Protein O-glucosyltransferase 1 OS=Mus musculus OX=10090 GN=Poglut1 PE=1 SV=2	0	23.08	12	4	27	4	392	46.4	8.85	38.07	4	0	0	0.843	0.925123	53.95	96.2	103.8	20.9	22.89	High	High	High	High	High	High	1
TRUE	High	Master Protein	Q9JIK5	Nucleolar RNA helicase 2 OS=Mus musculus OX=10090 GN=Ddx21 PE=1 SV=3	0	194.914	28	17	110	17	851	93.5	9.11	201.66	17	0	0	0.577	0.309414	44.15	127.7	72.3	7.56	12.25	High	High	High	High	High	High	1
TRUE	High	Master Protein	Q4FJY5	15-oxoprostaglandin 13-reductase OS=Mus musculus OX=10090 GN=Ptgr1 PE=2 SV=1	0	134.856	26	6	70	6	329	35.6	8.02	163.63	6	0	0	1.261	0.905261	59.61	84.2	115.8	50.05	13.24	High	High	High	High	High	High	1
TRUE	High	Master Protein	A0A0A6YY47	Neural cell adhesion molecule 1 OS=Mus musculus OX=10090 GN=Ncam1 PE=1 SV=1	0	115.737	20	10	50	10	848	93.4	4.91	85.2	10	0	0	2.555	0.00800531	49.68	61.3	138.7	2.49	6.34	High	High	High	High	High	High	1
TRUE	High	Master Protein	P99026	Proteasome subunit beta type-4 OS=Mus musculus OX=10090 GN=Psmb4 PE=1 SV=1	0	98.48	42	6	103	6	264	29.1	5.64	277.15	6	0	0	1.563	0.596692	39.62	79.3	120.7	8.34	3.7	High	High	High	High	High	High	1
TRUE	High	Master Protein	Q7TPT7	Valine--tRNA ligase OS=Mus musculus OX=10090 GN=Vars PE=2 SV=1	0	307.124	24	24	179	24	1263	140.1	7.77	410.07	24	0	0	0.8	0.868898	39.57	114.8	85.2	2.17	10.01	High	High	High	High	High	High	1	Met-loss+Acetyl [N-Term]
TRUE	High	Master Protein	B2RXC1	Trafficking protein particle complex subunit 11 OS=Mus musculus OX=10090 GN=Trappc11 PE=1 SV=1	0	9.522	1	1	5	1	1133	128.3	7.58	2.31	1	0	0	0.822	0.955426	23.63	110.5	89.5	23.49	12.07	Peak Found	High	High	Not Found	High	High	1
TRUE	High	Master Protein	Q8K2Q0	COMM domain-containing protein 9 OS=Mus musculus OX=10090 GN=Commd9 PE=1 SV=3	0	18.902	15	2	7	2	198	21.8	5.82	27.17	2	0	0	1.096	0.974023	47.13	80.2	119.8	21.48	36.81	High	High	High	High	High	Peak Found	1	Met-loss+Acetyl [N-Term]
TRUE	High	Master Protein	O70152	Dolichol-phosphate mannosyltransferase subunit 1 OS=Mus musculus OX=10090 GN=Dpm1 PE=1 SV=1	0	24.251	14	3	10	3	260	29.2	9.51	24.99	3	0	0	0.873	0.963472	41.32	88	112	6.98	15.68	High	High	High	High	High	High	1
TRUE	High	Master Protein	Q9QXE7	F-box-like/WD repeat-containing protein TBL1X OS=Mus musculus OX=10090 GN=Tbl1x PE=1 SV=2	0	43.083	14	5	13	4	527	56.8	5.72	22.8	5	0	1	1.285	0.857719	43.69	89.5	110.5	8.82	7.7	High	High	High	High	High	High	1	Met-loss+Acetyl [N-Term]
TRUE	High	Master Protein	Q99PL6	UBX domain-containing protein 6 OS=Mus musculus OX=10090 GN=Ubxn6 PE=1 SV=1	0	8.681	10	3	8	3	442	49.8	8.54	9.65	3	0	0	1.212	0.920868	43.64	83.8	116.2	10.19	35.83	High	High	Peak Found	High	Peak Found	High	1
TRUE	High	Master Protein	P14069	Protein S100-A6 OS=Mus musculus OX=10090 GN=S100a6 PE=1 SV=3	0	47.524	30	4	29	4	89	10	5.48	28.34	4	0	0	1.721	0.401033	49.59	73.7	126.3	17.32	6.95	High	High	High	High	High	High	1
TRUE	High	Master Protein	Q3TDE6	Phosphoenolpyruvate carboxykinase (GTP) OS=Mus musculus OX=10090 GN=Pck2 PE=2 SV=1	0	187.145	31	15	101	1	640	70.3	7.09	226.43	15	0	0	0.648	0.566571	73.65	145.9	54.1	21.26	20.57	High	High	High	High	Peak Found	High	1
TRUE	High	Master Protein	Q6PD03	Serine/threonine-protein phosphatase 2A 56 kDa regulatory subunit alpha isoform OS=Mus musculus OX=10090 GN=Ppp2r5a PE=1 SV=1	0	5.923	5	2	3	2	486	56.3	7.03	2.34	2	0	0	1.006	0.994829	21.35	102.2	97.8	16.2	5	High	Peak Found	Peak Found	Peak Found	Peak Found	High	1
TRUE	High	Master Protein	Q6P1E1	Zinc finger MIZ domain-containing protein 1 OS=Mus musculus OX=10090 GN=Zmiz1 PE=1 SV=1	0.003	2.913	1	1	3	1	1072	115.8	7.44	0	1	0	0	1.343	0.897676	48.64	81	119	27.3	44.79	Peak Found	Peak Found	Peak Found	Not Found	High	High	1
TRUE	High	Master Protein	Q9CZX7	Type 2 phosphatidylinositol 4,5-bisphosphate 4-phosphatase OS=Mus musculus OX=10090 GN=Pip4p2 PE=1 SV=1	0	15.2	10	1	6	1	257	28	8.68	19.93	1	0	0	1.505	0.777189	31.1	79.8	120.2	29.76	15.01	High	High	High	High	High	High	1
TRUE	High	Master Protein	Q9Z0E0	Neurochondrin OS=Mus musculus OX=10090 GN=Ncdn PE=1 SV=1	0.007	2.262	2	1	3	1	729	78.8	5.54	0	1	0	0	1.193	0.929152	26.51	91.2	108.8	20.36	31.17	High	Peak Found	Peak Found	Peak Found	High	High	1
TRUE	High	Master Protein	B2RPS1	RAB5B, member RAS oncogene family OS=Mus musculus OX=10090 GN=Rab5b PE=1 SV=1	0	27.82	16	3	17	1	215	23.7	8.13	39.44	3	0	0	0.977	0.992114	48.2	96.5	103.5	24.5	33.07	High	High	High	High	High	High	1
TRUE	High	Master Protein	Q8K2D3	Enhancer of mRNA-decapping protein 3 OS=Mus musculus OX=10090 GN=Edc3 PE=1 SV=1	0	4.353	3	1	1	1	508	55.9	7.09	0	1	0	0	0.862	0.974023	22.48	109.1	90.9	18.17	18.21	Peak Found	Peak Found	Peak Found	Peak Found	High	Peak Found	1
TRUE	High	Master Protein	Q9D8X2	Coiled-coil domain-containing protein 124 OS=Mus musculus OX=10090 GN=Ccdc124 PE=1 SV=1	0	14.035	20	3	4	3	217	25.3	9.64	1.78	3	0	0	0.7	0.861748	47.51	111.7	88.3	18.42	26.84	Peak Found	High	High	Peak Found	Peak Found	High	1
TRUE	High	Master Protein	E0CYE6	Phosphatidylinositol-4,5-bisphosphate 4-phosphatase (Fragment) OS=Mus musculus OX=10090 GN=Pip4p1 PE=1 SV=1	0	5.836	8	1	1	1	283	30.2	8.38	2.32	1	0	0	1.155	0.963502	18.17	96.1	103.9	21.01	14.54	Peak Found	High	Peak Found	Peak Found	Peak Found	Peak Found	1
TRUE	High	Master Protein	Q9DB05	Alpha-soluble NSF attachment protein OS=Mus musculus OX=10090 GN=Napa PE=1 SV=1	0	124.2	44	10	61	10	295	33.2	5.45	147.06	10	0	0	1.02	0.991727	38.81	100.7	99.3	1.9	14.86	High	High	High	High	High	High	1
TRUE	High	Master Protein	Q9D0J4	ADP-ribosylation factor-like protein 2 OS=Mus musculus OX=10090 GN=Arl2 PE=1 SV=1	0	6.258	12	2	4	2	184	20.9	5.96	6.9	2	0	0	0.995	0.992972	44.24	100.2	99.8	35.4	22.35	Peak Found	High	High	Peak Found	Peak Found	High	1
TRUE	High	Master Protein	A0A0A0MQ99	DNA repair protein SWI5 homolog OS=Mus musculus OX=10090 GN=Swi5 PE=1 SV=2	0	10.954	28	2	3	2	131	15.2	5.59	5.18	2	0	0	0.888	0.974023	37.07	111.6	88.4	4.96	36.62	High	High	Peak Found	Peak Found	Peak Found	Peak Found	1	Acetyl [N-Term]
TRUE	High	Master Protein	Q5PSV9	Mediator of DNA damage checkpoint protein 1 OS=Mus musculus OX=10090 GN=Mdc1 PE=1 SV=1	0	20.162	3	3	4	3	1707	184.6	5.19	6.15	3	0	0	0.182	0.000156697	53.98	178.1	21.9	28.96	48.54	High	High	High	Peak Found	Peak Found	Not Found	1
TRUE	High	Master Protein	Q9ER72	Cysteine--tRNA ligase, cytoplasmic OS=Mus musculus OX=10090 GN=Cars1 PE=1 SV=2	0	57.976	13	8	44	8	831	94.8	6.76	67.63	8	0	0	0.788	0.873407	41.29	106.1	93.9	10.74	2.33	High	High	High	High	High	High	1
TRUE	High	Master Protein	Q3UB06	Protein kinase domain-containing protein OS=Mus musculus OX=10090 GN=Srpk1 PE=1 SV=1	0	21.359	10	4	10	4	648	73	6.19	7.18	4	0	0	0.747	0.866744	24.53	156.9	43.1	48.45	110.43	High	High	High	Peak Found	Peak Found	High	1
TRUE	High	Master Protein	Q80W00	Serine/threonine-protein phosphatase 1 regulatory subunit 10 OS=Mus musculus OX=10090 GN=Ppp1r10 PE=1 SV=1	0	4.703	4	2	4	2	888	94.3	9.16	0	2	0	0	1.081	0.982463	50.36	106.4	93.6	4.83	56.54	High	High	High	High	Peak Found	Peak Found	1
TRUE	High	Master Protein	Q9D937	Uncharacterized protein C11orf98 homolog OS=Mus musculus OX=10090 PE=1 SV=1	0	6.944	13	2	4	2	123	14.1	11.47	0	2	0	0	0.466	0.327501	54.57	136.2	63.8	34.16	68.83	High	High	High	Peak Found	Peak Found	Peak Found	1
TRUE	High	Master Protein	Q8C6B9	Active regulator of SIRT1 OS=Mus musculus OX=10090 GN=Rps19bp1 PE=1 SV=1	0	15.2	13	1	4	1	143	16	10.83	10.56	1	0	0	0.612	0.760377	33.73	124.1	75.9	31.1	4.23	High	High	High	High	Peak Found	Peak Found	1
TRUE	High	Master Protein	Q7JJ13	Bromodomain-containing protein 2 OS=Mus musculus OX=10090 GN=Brd2 PE=1 SV=1	0	14.67	4	2	5	2	798	88	9.13	2.53	2	0	0	0.909	0.980503	44.11	98.4	101.6	34.39	32.79	Peak Found	High	High	High	High	High	1
TRUE	High	Master Protein	Q9QZM0	Ubiquilin-2 OS=Mus musculus OX=10090 GN=Ubqln2 PE=1 SV=2	0	111.834	22	8	65	6	638	67.3	5.22	160.34	8	0	2	1.217	0.923329	43.69	94.9	105.1	18.29	32.65	High	High	High	High	High	High	1
TRUE	High	Master Protein	Q9QZE5	Coatomer subunit gamma-1 OS=Mus musculus OX=10090 GN=Copg1 PE=1 SV=1	0	136.001	26	15	116	14	874	97.5	5.35	155.59	15	0	1	1.142	0.974023	44.78	97.1	102.9	7.71	13.25	High	High	High	High	High	High	1
TRUE	High	Master Protein	Q6PGH2	Jupiter microtubule associated homolog 2 OS=Mus musculus OX=10090 GN=Jpt2 PE=1 SV=1	0	77.821	40	4	26	4	190	20	8.62	58.91	4	0	0	0.787	0.876963	40.33	117.8	82.2	10.55	53.09	High	High	High	High	High	High	1
TRUE	High	Master Protein	Q9JHW2	Omega-amidase NIT2 OS=Mus musculus OX=10090 GN=Nit2 PE=1 SV=1	0	38.853	16	3	13	3	276	30.5	6.9	30.54	3	0	0	1.174	0.951994	47.8	94.6	105.4	14.32	3.18	High	High	High	High	High	High	1
TRUE	High	Master Protein	Q99LC3	NADH dehydrogenase [ubiquinone] 1 alpha subcomplex subunit 10, mitochondrial OS=Mus musculus OX=10090 GN=Ndufa10 PE=1 SV=1	0	25.58	10	3	9	3	355	40.6	7.78	14.89	3	0	0	0.715	0.795098	33.04	109.8	90.2	25.69	7.36	High	High	High	High	High	High	1
TRUE	High	Master Protein	Q542T7	Ras-related protein Rab-3 OS=Mus musculus OX=10090 GN=Rab3c PE=1 SV=1	0	27.728	18	3	7	2	227	25.9	5.24	17.28	3	0	0	0.456	0.103768	37.59	149.3	50.7	107.71	20.56	High	High	High	Peak Found	Peak Found	Peak Found	1
TRUE	High	Master Protein	J3QPB5	Nucleoporin NDC1 OS=Mus musculus OX=10090 GN=Ndc1 PE=1 SV=1	0	31.066	8	2	7	2	541	60.3	8.7	9.96	2	0	0	0.747	0.85932	42.09	118.4	81.6	22.13	33.28	High	High	High	High	Peak Found	High	1
TRUE	High	Master Protein	Q9R062	Glycogenin-1 OS=Mus musculus OX=10090 GN=Gyg1 PE=1 SV=3	0	43.827	25	6	23	6	333	37.4	5.29	34.81	6	0	0	1.53	0.588982	41.7	76.4	123.6	6.94	21.28	High	High	High	High	High	High	1	Met-loss+Acetyl [N-Term]
TRUE	High	Master Protein	Q8K4Z3	NAD(P)H-hydrate epimerase OS=Mus musculus OX=10090 GN=Naxe PE=1 SV=1	0	20.35	13	3	20	3	282	31	7.69	38.28	3	0	0	1.534	0.553372	38.84	57.4	142.6	32.23	40.29	High	High	High	High	High	High	1
TRUE	High	Master Protein	Q9QXK3	Coatomer subunit gamma-2 OS=Mus musculus OX=10090 GN=Copg2 PE=1 SV=1	0	29.16	6	4	19	3	871	97.6	5.8	35.89	4	0	0	1.158	0.947294	45.79	85.7	114.3	17.11	24.54	High	Peak Found	Peak Found	Peak Found	Peak Found	High	1
TRUE	High	Master Protein	Q9ET22	Dipeptidyl peptidase 2 OS=Mus musculus OX=10090 GN=Dpp7 PE=1 SV=2	0	29.897	9	4	24	4	506	56.2	5.39	40.39	4	0	0	1.188	0.920868	38.38	94.9	105.1	20.35	9.95	High	High	High	High	High	High	1
TRUE	High	Master Protein	Q8BVQ0	WD repeat-containing protein 61 OS=Mus musculus OX=10090 GN=Wdr61 PE=1 SV=1	0	49.601	38	7	28	7	279	30.9	5.35	46.37	7	0	0	1.196	0.934093	49.81	105.9	94.1	8.73	19.9	High	High	High	High	High	High	1	Met-loss+Acetyl [N-Term]
TRUE	High	Master Protein	Q91YT8	CSC1-like protein 1 OS=Mus musculus OX=10090 GN=Tmem63a PE=1 SV=1	0	9.447	2	1	5	1	804	91.8	7.93	4.67	1	0	0	0.956	0.991727	23.07	102.3	97.7	15.07	19.8	High	High	High	High	Peak Found	High	1
TRUE	High	Master Protein	O08529	Calpain-2 catalytic subunit OS=Mus musculus OX=10090 GN=Capn2 PE=1 SV=4	0	70.679	22	11	42	11	700	79.8	4.96	72.2	11	0	0	1.283	0.862363	42.78	94	106	12	16.68	High	High	High	High	High	High	1
TRUE	High	Master Protein	Q9WUB4	Dynactin subunit 6 OS=Mus musculus OX=10090 GN=Dctn6 PE=1 SV=1	0	15.524	9	1	8	1	190	20.7	6.67	6.93	1	0	0	1.385	0.84487	53.15	83.9	116.1	23.34	41.38	High	High	High	High	High	High	1
TRUE	High	Master Protein	Q2TBF9	Microtubule-associated protein 1 light chain 3 beta OS=Mus musculus OX=10090 GN=Map1lc3b PE=2 SV=1	0	22.651	17	2	18	2	125	14.7	8.43	8.33	2	0	0	1.517	0.588982	30.24	79.3	120.7	22	11.7	High	High	High	High	High	High	1
TRUE	High	Master Protein	Q4FJQ6	Serpinb6a protein OS=Mus musculus OX=10090 GN=Serpinb6a PE=1 SV=1	0	84.259	28	9	65	9	378	42.6	5.74	141.22	9	0	0	1.839	0.284023	32.94	64.8	135.2	13.14	4.04	High	High	High	High	High	High	1	Acetyl [N-Term]
TRUE	High	Master Protein	Q8R570	Synaptosomal-associated protein 47 OS=Mus musculus OX=10090 GN=Snap47 PE=1 SV=1	0	47.566	19	5	19	5	413	46.5	5.76	24.52	5	0	0	1.096	0.974023	47.88	98.1	101.9	4.24	26.17	High	High	High	High	High	High	1
TRUE	High	Master Protein	O70503	Very-long-chain 3-oxoacyl-CoA reductase OS=Mus musculus OX=10090 GN=Hsd17b12 PE=1 SV=1	0	70.885	23	5	44	5	312	34.7	9.52	101.19	5	0	0	0.711	0.733647	46.87	112.6	87.4	7.55	24.78	High	High	High	High	High	High	1
TRUE	High	Master Protein	Q80UJ7	Rab3 GTPase-activating protein catalytic subunit OS=Mus musculus OX=10090 GN=Rab3gap1 PE=1 SV=4	0	9.004	1	1	3	1	981	110.1	5.73	0	1	0	0	0.995	0.991727	91.68	135.7	64.3	79.78	115.41	High	Peak Found	High	Not Found	High	Peak Found	1
TRUE	High	Master Protein	J3JSA1	P3 protein OS=Mus musculus OX=10090 GN=Slc10a3 PE=3 SV=1	0.007	2.196	4	1	1	1	444	47.4	7.72	0	1	0	0	0.576	0.711306	58.08	126.9	73.1	39.99	63.98	Peak Found	Peak Found	High	Peak Found	Peak Found	Peak Found	1
TRUE	High	Master Protein	Q3TJD7	PDZ and LIM domain protein 7 OS=Mus musculus OX=10090 GN=Pdlim7 PE=1 SV=1	0	11.848	9	3	16	3	457	50.1	8.47	19.96	3	0	0	1.719	0.358282	45.38	76	124	20.68	17.85	High	High	High	High	High	High	1
TRUE	High	Master Protein	Q6P5B5	Fragile X mental retardation syndrome-related protein 2 OS=Mus musculus OX=10090 GN=Fxr2 PE=1 SV=1	0	61.016	11	5	22	2	674	74.2	6.23	54.85	5	0	0	0.908	0.984871	56.87	106.4	93.6	67.6	31	High	High	High	Not Found	High	Peak Found	1
TRUE	High	Master Protein	B2RVL6	Zinc finger CCHC domain-containing protein 24 OS=Mus musculus OX=10090 GN=Zcchc24 PE=1 SV=1	0	9.788	7	1	3	1	241	26.9	8.7	8.19	1	0	0	1.143	0.974023	33.04	89.8	110.2	33.25	23.8	Peak Found	High	Peak Found	Not Found	High	High	1
TRUE	High	Master Protein	Q9R1P3	Proteasome subunit beta type-2 OS=Mus musculus OX=10090 GN=Psmb2 PE=1 SV=1	0	59.548	33	6	52	6	201	22.9	7.02	97.76	6	0	0	1.367	0.828892	50.31	91.9	108.1	36.17	17.53	High	High	High	High	High	High	1
TRUE	High	Master Protein	P10639	Thioredoxin OS=Mus musculus OX=10090 GN=Txn PE=1 SV=3	0	12.021	21	2	29	2	105	11.7	4.92	77.5	2	0	0	1.769	0.354785	51.33	50.2	149.8	27.5	34.16	High	High	High	High	High	High	1
TRUE	High	Master Protein	Q9CU62	Structural maintenance of chromosomes protein 1A OS=Mus musculus OX=10090 GN=Smc1a PE=1 SV=4	0	111.606	14	13	46	13	1233	143.1	7.64	78.09	13	0	0	0.901	0.974023	42.47	112.6	87.4	10.33	13.87	High	High	High	High	High	High	1
TRUE	High	Master Protein	Q00915	Retinol-binding protein 1 OS=Mus musculus OX=10090 GN=Rbp1 PE=1 SV=2	0	94.558	41	6	52	6	135	15.8	5.25	115	6	0	0	1.182	0.951994	42	107.1	92.9	20.05	16.84	High	High	High	High	High	High	1
TRUE	High	Master Protein	Q5DQJ3	F-actin-capping protein subunit alpha OS=Mus musculus OX=10090 GN=Capza2 PE=1 SV=1	0	120.729	55	10	106	9	286	32.9	5.85	228.49	10	0	1	1.007	0.992114	51.78	90.6	109.4	20.02	16.13	High	High	High	High	High	High	1	Met-loss+Acetyl [N-Term]
TRUE	High	Master Protein	E9Q912	Rap1 GTPase-GDP dissociation stimulator 1 OS=Mus musculus OX=10090 GN=Rap1gds1 PE=2 SV=1	0	82.225	14	6	38	6	607	66	5.35	70.56	6	0	0	1.365	0.797859	45.24	84.5	115.5	2.21	4.8	High	High	High	High	High	High	1	Acetyl [N-Term]
TRUE	High	Master Protein	Q9D0E1	Heterogeneous nuclear ribonucleoprotein M OS=Mus musculus OX=10090 GN=Hnrnpm PE=1 SV=3	0	349.145	39	20	425	20	729	77.6	8.63	1197.24	20	0	0	0.84	0.91565	51.71	121.7	78.3	12.38	3.09	High	High	High	High	High	High	1	Met-loss+Acetyl [N-Term]
TRUE	High	Master Protein	P70698	CTP synthase 1 OS=Mus musculus OX=10090 GN=Ctps1 PE=1 SV=2	0	99.103	20	10	65	10	591	66.6	6.58	127.89	10	0	0	0.833	0.918468	34.47	112.3	87.7	16.94	8.07	High	High	High	High	High	High	1
TRUE	High	Master Protein	Q9D8S9	BolA-like protein 1 OS=Mus musculus OX=10090 GN=Bola1 PE=1 SV=1	0	19.354	39	3	12	3	137	14.4	8.76	21.16	3	0	0	1.357	0.828892	33.02	83.1	116.9	14.04	16.09	Peak Found	High	High	High	High	High	1
TRUE	High	Master Protein	Q3TDY6	Tripeptidyl aminopeptidase OS=Mus musculus OX=10090 GN=Tpp1 PE=2 SV=1	0	87.331	14	5	49	5	562	61.3	6.57	109.88	5	0	0	0.784	0.873407	33.34	113.2	86.8	9.89	15.45	High	High	High	High	High	High	1
TRUE	High	Master Protein	A2AD97	Matrix remodeling-associated protein 8 (Fragment) OS=Mus musculus OX=10090 GN=Mxra8 PE=1 SV=8	0	10.924	6	2	6	2	311	35	6.83	10.84	2	0	0	0.716	0.872283	31.77	112.6	87.4	29.41	19.99	High	High	High	High	High	High	1
TRUE	High	Master Protein	A0A158RFV1	Ribonucleoprotein, PTB-binding 1 OS=Mus musculus OX=10090 GN=Raver1 PE=2 SV=1	0	35.686	13	5	23	5	748	79.3	8.72	19.36	5	0	0	0.784	0.886117	49.31	103.2	96.8	22.09	32.51	High	High	High	High	High	High	1
TRUE	High	Master Protein	Q6ZQH1	GINS complex subunit 1 (Fragment) OS=Mus musculus OX=10090 GN=Gins1 PE=2 SV=1	0	6.343	8	1	2	1	168	19.7	8.43	0	1	0	0	0.676	0.862363	17.05	120.5	79.5	27.53	7.65	Peak Found	Peak Found	High	Not Found	Peak Found	High	1
TRUE	High	Master Protein	Q8BNI4	Derlin-2 OS=Mus musculus OX=10090 GN=Derl2 PE=1 SV=2	0	5.642	17	2	5	2	239	27.6	7.28	0	2	0	0	1.052	0.984871	33.93	98.1	101.9	6.59	22.88	High	High	High	High	High	Peak Found	1
TRUE	High	Master Protein	Q8BMK4	Cytoskeleton-associated protein 4 OS=Mus musculus OX=10090 GN=Ckap4 PE=1 SV=2	0	461.985	49	26	402	26	575	63.7	5.64	989.06	26	0	0	1.255	0.905261	45.22	95.7	104.3	4.72	8.04	High	High	High	High	High	High	1
TRUE	High	Master Protein	Q9D7B7	Probable glutathione peroxidase 8 OS=Mus musculus OX=10090 GN=Gpx8 PE=1 SV=1	0	5.866	11	2	6	2	209	24.1	9.36	7.51	2	0	0	0.691	0.840251	47.84	114.7	85.3	28.74	32.85	High	Peak Found	High	High	High	High	1
TRUE	High	Master Protein	Q9D3P8	Plasminogen receptor (KT) OS=Mus musculus OX=10090 GN=Plgrkt PE=1 SV=1	0	4.583	7	1	5	1	147	17.3	9.5	3.93	1	0	0	1.136	0.974023	36.14	84.4	115.6	30.39	15.71	High	High	Peak Found	High	High	High	1
TRUE	High	Master Protein	O35379	Multidrug resistance-associated protein 1 OS=Mus musculus OX=10090 GN=Abcc1 PE=1 SV=1	0.002	3.482	1	1	1	1	1528	171.1	7.36	0	1	0	0	1.256	0.929152	11.8	89.5	110.5	10.78	14.99	Peak Found	Peak Found	Peak Found	Peak Found	Peak Found	High	1
TRUE	High	Master Protein	Q546G4	Serum albumin OS=Mus musculus OX=10090 GN=Alb PE=1 SV=1	0.001	3.588	2	1	1	1	608	68.6	6.07	0	1	0	0	0.866	0.974023	54.74	107.2	92.8	18.06	51.96	Peak Found	High	Peak Found	Peak Found	Peak Found	Peak Found	1
TRUE	High	Master Protein	A2BE28	Ribosomal biogenesis protein LAS1L OS=Mus musculus OX=10090 GN=Las1l PE=1 SV=1	0.006	2.371	2	1	1	1	776	89.4	4.44	0	1	0	0	1.313	0.918124	6.82	86.5	113.5	6.4	4.72	Peak Found	High	Peak Found	Peak Found	Peak Found	Peak Found	1
TRUE	High	Master Protein	Q9DB91	Mediator of RNA polymerase II transcription subunit 29 OS=Mus musculus OX=10090 GN=Med29 PE=1 SV=1	0	4.444	9	1	1	1	199	21	6.29	0	1	0	0	0.9	0.988104	20.85	101	99	14.64	17.54	Peak Found	Peak Found	Peak Found	Peak Found	High	Peak Found	1
TRUE	High	Master Protein	Q8CEE7	Retinol dehydrogenase 13 OS=Mus musculus OX=10090 GN=Rdh13 PE=1 SV=1	0	66.734	25	6	24	6	334	36.4	8.85	26.62	6	0	0	0.849	0.951994	39.92	119.8	80.2	4.47	18.1	High	High	High	Peak Found	High	High	1
TRUE	High	Master Protein	Q8BXA5	Cleft lip and palate transmembrane protein 1-like protein OS=Mus musculus OX=10090 GN=Clptm1l PE=1 SV=1	0.003	3.32	2	1	4	1	539	62.1	8.84	0	1	0	0	1.014	0.992114	17.52	99.3	100.7	25.73	21.69	Peak Found	High	Peak Found	High	High	High	1
TRUE	High	Master Protein	Q61249	Immunoglobulin-binding protein 1 OS=Mus musculus OX=10090 GN=Igbp1 PE=1 SV=1	0	31.346	12	3	7	3	340	38.9	6.18	16.8	3	0	0	1.047	0.989002	34.94	95.5	104.5	26.78	22.88	High	High	High	Peak Found	High	Peak Found	1
TRUE	High	Master Protein	Q91YP0	L-2-hydroxyglutarate dehydrogenase, mitochondrial OS=Mus musculus OX=10090 GN=L2hgdh PE=1 SV=1	0	14.066	8	2	4	2	464	50.9	8.29	8.76	2	0	0	1.884	0.451861	60.75	62.9	137.1	46.24	34.26	Peak Found	Peak Found	High	High	High	High	1
TRUE	High	Master Protein	Q6TEK5	Vitamin K epoxide reductase complex subunit 1-like protein 1 OS=Mus musculus OX=10090 GN=Vkorc1l1 PE=1 SV=1	0.001	4.056	6	1	7	1	176	19.8	8.95	0	1	0	0	0.872	0.974023	71.07	106.8	93.2	29.37	67.35	High	High	High	Peak Found	High	High	1
TRUE	High	Master Protein	A0A0U1RPL0	Ataxin-2-like protein OS=Mus musculus OX=10090 GN=Atxn2l PE=1 SV=1	0	111.304	16	11	41	11	1096	115.2	8.66	75.21	11	0	0	0.844	0.931128	34.69	111.4	88.6	21.72	24.19	High	High	High	High	High	High	1	Acetyl [N-Term]
TRUE	High	Master Protein	O35245	Polycystin-2 OS=Mus musculus OX=10090 GN=Pkd2 PE=1 SV=2	0	28.14	7	5	11	5	966	108.9	5.66	17.09	5	0	0	0.899	0.974023	55.36	74.5	125.5	7.07	30.33	High	High	High	High	High	High	1
TRUE	High	Master Protein	Q8JZN5	Complex I assembly factor ACAD9, mitochondrial OS=Mus musculus OX=10090 GN=Acad9 PE=1 SV=2	0	87.216	20	10	48	10	625	68.7	7.46	107.3	10	0	0	0.979	0.994585	45.34	107.1	92.9	7.29	13.32	High	High	High	High	High	High	1
TRUE	High	Master Protein	P37040	NADPH--cytochrome P450 reductase OS=Mus musculus OX=10090 GN=Por PE=1 SV=2	0	191.109	29	13	127	13	678	77	5.53	254.71	13	0	0	1.016	0.996979	57.85	101.2	98.8	8.63	16.69	High	High	High	High	High	High	1
TRUE	High	Master Protein	A0A6I8MWZ0	Peptidylprolyl isomerase (Fragment) OS=Mus musculus OX=10090 GN=Fkbp15 PE=1 SV=1	0	65.266	8	6	20	6	1044	114.3	5.2	31.83	6	0	0	1.089	0.974023	31.84	95.1	104.9	19.11	24.8	High	High	High	High	High	Peak Found	1
TRUE	High	Master Protein	A7YY80	130kDa Protein 4.1B MEF cell isoform OS=Mus musculus OX=10090 GN=Epb41l3 PE=1 SV=1	0	375.868	42	26	191	19	876	97.5	5.43	371.4	26	0	7	0.747	0.805086	41.58	112.8	87.2	8.16	27.49	High	High	High	High	High	High	1
TRUE	High	Master Protein	Q9D6J6	NADH dehydrogenase [ubiquinone] flavoprotein 2, mitochondrial OS=Mus musculus OX=10090 GN=Ndufv2 PE=1 SV=2	0	33.15	29	5	20	5	248	27.3	7.4	30.45	5	0	0	0.774	0.876106	70.57	108.4	91.6	16.56	9.83	High	High	High	High	High	High	1
TRUE	High	Master Protein	Q9D6S7	Ribosome-recycling factor, mitochondrial OS=Mus musculus OX=10090 GN=Mrrf PE=1 SV=1	0	9.354	8	1	2	1	262	29	9.85	4.46	1	0	0	0.966	0.994585	25.76	98.8	101.2	22.1	16.36	Peak Found	High	High	Peak Found	Peak Found	Peak Found	1
TRUE	High	Master Protein	Q8BYL4	Tyrosine--tRNA ligase, mitochondrial OS=Mus musculus OX=10090 GN=Yars2 PE=1 SV=2	0	42.697	14	4	10	4	472	52.6	9.16	10.83	4	0	0	0.571	0.536494	26.15	138	62	43.04	35.49	High	High	High	High	High	High	1
TRUE	High	Master Protein	Q9CZS1	Aldehyde dehydrogenase X, mitochondrial OS=Mus musculus OX=10090 GN=Aldh1b1 PE=1 SV=1	0.003	3.196	2	1	1	1	519	57.5	7.02	1.86	1	0	0	2.121	0.11389	34.15	69.2	130.8	35.4	36.16	Peak Found	Not Found	Peak Found	High	Peak Found	Peak Found	1
TRUE	High	Master Protein	Q3TXS7	26S proteasome non-ATPase regulatory subunit 1 OS=Mus musculus OX=10090 GN=Psmd1 PE=1 SV=1	0	184.888	27	18	164	18	953	105.7	5.39	319.79	18	0	0	1.255	0.905261	45.68	81.1	118.9	9.53	8.1	High	High	High	High	High	High	1
TRUE	High	Master Protein	Q9DCS3	Enoyl-[acyl-carrier-protein] reductase, mitochondrial OS=Mus musculus OX=10090 GN=Mecr PE=1 SV=2	0	27.485	15	3	7	3	373	40.3	9.07	2.58	3	0	0	1.401	0.809867	42.62	92.7	107.3	20.58	24.1	High	Peak Found	High	High	High	High	1
TRUE	High	Master Protein	Q8BKC5	Importin-5 OS=Mus musculus OX=10090 GN=Ipo5 PE=1 SV=3	0	242.556	22	18	162	18	1097	123.5	4.93	267.69	18	0	0	0.731	0.766579	47.54	116.9	83.1	11.69	3.87	High	High	High	High	High	High	1
TRUE	High	Master Protein	Q61171	Peroxiredoxin-2 OS=Mus musculus OX=10090 GN=Prdx2 PE=1 SV=3	0	78.494	32	6	196	6	198	21.8	5.41	639.39	6	0	0	0.924	0.974023	36.87	103	97	5.7	5.96	High	High	High	High	High	High	1
TRUE	High	Master Protein	Q91XV3	Brain acid soluble protein 1 OS=Mus musculus OX=10090 GN=Basp1 PE=1 SV=3	0	144.066	60	7	59	7	226	22.1	4.51	119.75	7	0	0	1.169	0.963472	53.9	100.8	99.2	9.97	51.45	High	High	High	High	High	High	1
TRUE	High	Master Protein	Q80TU6	MKIAA0670 protein (Fragment) OS=Mus musculus OX=10090 GN=Acin1 PE=2 SV=1	0	49.164	6	7	22	6	1266	142.8	5.63	23.08	7	0	1	0.684	0.706265	38.65	117.1	82.9	42.31	10.12	High	High	High	High	High	High	1
TRUE	High	Master Protein	Q9D281	Protein Noxp20 OS=Mus musculus OX=10090 GN=Fam114a1 PE=1 SV=1	0	90.128	23	7	26	7	569	61	4.56	44.6	7	0	0	0.863	0.947294	40.87	103.8	96.2	19.65	16.81	High	High	High	High	High	High	1
TRUE	High	Master Protein	Q9CR60	Vesicle transport protein GOT1B OS=Mus musculus OX=10090 GN=Golt1b PE=1 SV=1	0	19.446	17	2	29	2	138	15.4	10.58	71.86	2	0	0	1.218	0.904742	34.85	99.5	100.5	14.38	17.35	High	High	High	High	High	High	1	Acetyl [N-Term]
TRUE	High	Master Protein	P56371	Ras-related protein Rab-4A OS=Mus musculus OX=10090 GN=Rab4a PE=1 SV=2	0	9.645	12	2	5	1	218	24.4	6.07	7.41	2	0	0	1.007	0.991599	130.61	76.6	123.4	41.1	79.32	Peak Found	High	Peak Found	Peak Found	Peak Found	High	1	Met-loss+Acetyl [N-Term]
TRUE	High	Master Protein	O08915	AH receptor-interacting protein OS=Mus musculus OX=10090 GN=Aip PE=1 SV=1	0	80.763	27	6	35	6	330	37.6	6.4	70.04	6	0	0	0.773	0.864581	36.93	124	76	15.82	32.82	High	High	High	High	High	High	1
TRUE	High	Master Protein	Q8QZY1	Eukaryotic translation initiation factor 3 subunit L OS=Mus musculus OX=10090 GN=Eif3l PE=1 SV=1	0	89.231	26	12	48	12	564	66.6	6.44	103.65	12	0	0	0.927	0.977965	42.31	104.5	95.5	11.3	7.58	High	High	High	High	High	High	1
TRUE	High	Master Protein	Q545G0	Proteasome subunit beta OS=Mus musculus OX=10090 GN=Psmb3 PE=1 SV=1	0	78.468	50	7	64	7	205	22.9	6.55	124.85	7	0	0	1.246	0.884532	30.51	88.4	111.6	6.25	9.07	High	High	High	High	High	High	1	Met-loss+Acetyl [N-Term]
TRUE	High	Master Protein	Q9Z2X1	Heterogeneous nuclear ribonucleoprotein F OS=Mus musculus OX=10090 GN=Hnrnpf PE=1 SV=3	0	208.385	42	11	272	9	415	45.7	5.49	557.66	11	0	0	0.858	0.923329	62.47	101.5	98.5	22.96	16.72	High	High	High	High	High	High	1	Met-loss+Acetyl [N-Term]
TRUE	High	Master Protein	Q9CWG8	Protein arginine methyltransferase NDUFAF7, mitochondrial OS=Mus musculus OX=10090 GN=Ndufaf7 PE=1 SV=4	0	27.525	16	5	10	5	436	48.4	6.95	16.78	5	0	0	0.727	0.828892	50.59	113.5	86.5	15.63	24.15	High	High	High	High	High	High	1
TRUE	High	Master Protein	Q8K1L5	E3 ubiquitin-protein ligase PPP1R11 OS=Mus musculus OX=10090 GN=Ppp1r11 PE=1 SV=1	0	15.029	21	1	6	1	131	14.5	6.09	9.6	1	0	0	0.738	0.91089	22.83	115.1	84.9	17.44	10.9	Peak Found	High	High	High	High	High	1
TRUE	High	Master Protein	A0A087WQW8	Fibronectin (Fragment) OS=Mus musculus OX=10090 GN=Fn1 PE=1 SV=1	0	13.278	11	1	7	1	160	17.7	8.54	13.72	1	0	0	0.831	0.974023	28.31	116.8	83.2	10.07	25.7	High	High	High	Peak Found	High	High	1
TRUE	High	Master Protein	Q9D880	Mitochondrial import inner membrane translocase subunit TIM50 OS=Mus musculus OX=10090 GN=Timm50 PE=1 SV=1	0	47.855	19	5	29	5	353	39.8	8.13	45.34	5	0	0	0.812	0.906274	32.55	116.2	83.8	16.79	11.35	High	High	High	High	High	High	1
TRUE	High	Master Protein	Q9WTL7	Acyl-protein thioesterase 2 OS=Mus musculus OX=10090 GN=Lypla2 PE=1 SV=1	0.004	2.766	3	1	3	1	231	24.8	7.23	1.93	1	0	0	1.441	0.831372	21	81.9	118.1	19.45	4.43	High	Peak Found	Peak Found	High	High	Peak Found	1
TRUE	High	Master Protein	Q58E35	Ribosomal protein, large, P1 OS=Mus musculus OX=10090 GN=Rplp1 PE=1 SV=1	0	16.845	14	1	33	1	114	11.5	4.32	99.51	1	0	0	1.307	0.831372	57.98	86.7	113.3	13.38	56.72	High	High	High	High	High	High	1
TRUE	High	Master Protein	A8C756	Thyroid adenoma-associated protein homolog OS=Mus musculus OX=10090 GN=Thada PE=1 SV=1	0	5.367	1	1	1	1	1938	217.2	6.25	1.64	1	0	0	0.67	0.881856	39.44	112.4	87.6	37.05	39.26	Peak Found	High	Peak Found	Peak Found	Peak Found	Peak Found	1
TRUE	High	Master Protein	P33434	72 kDa type IV collagenase OS=Mus musculus OX=10090 GN=Mmp2 PE=1 SV=1	0	20.79	5	3	19	3	662	74.1	5.53	34.09	3	0	0	0.884	0.973833	46.72	111.2	88.8	29.76	12.58	High	High	High	High	High	High	1
TRUE	High	Master Protein	Q4FK54	Proteaseome (Prosome, macropain) 28 subunit, 3 OS=Mus musculus OX=10090 GN=Psme3 PE=1 SV=1	0	56.721	28	6	58	6	254	29.5	5.95	111.34	6	0	0	1.079	0.974023	52.99	99.8	100.2	21.64	14.16	High	High	High	High	High	High	1
TRUE	High	Master Protein	Q921H9	Cytochrome c oxidase assembly factor 7 OS=Mus musculus OX=10090 GN=Coa7 PE=1 SV=1	0	9.538	6	1	4	1	231	25.6	6.29	9.01	1	0	0	1.053	0.983633	16.16	97.4	102.6	25.04	18.14	High	High	High	Peak Found	Peak Found	High	1	Met-loss+Acetyl [N-Term]
TRUE	High	Master Protein	Q8N7N5	DDB1- and CUL4-associated factor 8 OS=Mus musculus OX=10090 GN=Dcaf8 PE=1 SV=1	0	21.72	6	3	4	3	591	66	5.87	5.3	3	0	0	0.687	0.74618	33.41	117	83	19.22	29.4	Peak Found	High	High	Peak Found	High	High	1
TRUE	High	Master Protein	Q3TS44	Proteasome subunit alpha type OS=Mus musculus OX=10090 GN=Psma1 PE=1 SV=1	0	130.495	34	8	101	8	263	29.5	6.46	178.47	8	0	0	1.06	0.991599	53.07	102.2	97.8	13.85	32.58	High	High	High	High	High	High	1
TRUE	High	Master Protein	Q4FK49	Inorganic diphosphatase OS=Mus musculus OX=10090 GN=Ppa1 PE=1 SV=1	0	126.562	46	11	74	11	289	32.6	5.6	148.02	11	0	0	1.271	0.862363	51.81	79.6	120.4	11.43	9.83	High	High	High	High	High	High	1
TRUE	High	Master Protein	F6YUI5	H/ACA ribonucleoprotein complex subunit DKC1 (Fragment) OS=Mus musculus OX=10090 GN=Dkc1 PE=1 SV=1	0	33.617	30	4	27	1	184	20.8	8.62	65.48	4	0	0	0.824	0.951994	16.98	114.3	85.7	30.79	29.07	High	High	Peak Found	High	High	High	1	Acetyl [N-Term]
TRUE	High	Master Protein	Q9JHS4	ATP-dependent Clp protease ATP-binding subunit clpX-like, mitochondrial OS=Mus musculus OX=10090 GN=Clpx PE=1 SV=2	0	34.887	17	7	16	7	634	69.2	7.71	21.33	7	0	0	0.985	0.994645	36.05	107	93	7.28	9.66	High	High	High	High	High	High	1
TRUE	High	Master Protein	Q3TZR9	Cyclic AMP-dependent transcription factor ATF-7 OS=Mus musculus OX=10090 GN=Atf7 PE=1 SV=1	0	12.708	7	2	2	2	483	51.7	8	2.46	2	0	0	1.061	0.986972	24.02	126.4	73.6	45.72	23.65	Peak Found	Peak Found	High	High	Peak Found	Peak Found	1
TRUE	High	Master Protein	O08583	THO complex subunit 4 OS=Mus musculus OX=10090 GN=Alyref PE=1 SV=3	0	125.388	37	6	79	6	255	26.9	11.15	222.58	6	0	0	0.951	0.976047	44.1	94.2	105.8	10.38	28.27	High	High	High	High	High	High	1	Met-loss+Acetyl [N-Term]
TRUE	High	Master Protein	Q9JKR6	Hypoxia up-regulated protein 1 OS=Mus musculus OX=10090 GN=Hyou1 PE=1 SV=1	0	325.135	30	19	250	19	999	111.1	5.19	557.3	19	0	0	1.147	0.974023	45.55	90.6	109.4	12.94	9.05	High	High	High	High	High	High	1
TRUE	High	Master Protein	Q6DFW4	Nucleolar protein 58 OS=Mus musculus OX=10090 GN=Nop58 PE=1 SV=1	0	143.577	26	11	58	11	536	60.3	8.34	98.59	11	0	0	0.672	0.605448	66	142.9	57.1	25.93	47.81	High	High	High	High	High	High	1
TRUE	High	Master Protein	Q924Z2	Dudulin OS=Mus musculus OX=10090 GN=Steap1 PE=2 SV=1	0	20.874	7	2	12	1	339	39.1	8.63	18.5	2	0	0	1.321	0.905261	39.77	84.1	115.9	26.27	36.32	High	High	Peak Found	High	Peak Found	High	1	Acetyl [N-Term]
TRUE	High	Master Protein	Q9CPZ6	ORM1-like protein 3 OS=Mus musculus OX=10090 GN=Ormdl3 PE=2 SV=1	0	15.2	10	1	6	1	153	17.5	9.64	18.28	1	0	0	0.875	0.974023	16.85	105	95	19.86	14.48	High	High	High	High	High	High	1	Acetyl [N-Term]
TRUE	High	Master Protein	B2RWU7	AI607873 protein OS=Mus musculus OX=10090 GN=Ifi207 PE=2 SV=1	0	31.388	4	2	16	1	1013	107.7	9.44	38.27	2	0	0	1.073	0.98231	24.17	90.9	109.1	27.85	22.43	Peak Found	High	High	High	High	High	1
TRUE	High	Master Protein	P16254	Signal recognition particle 14 kDa protein OS=Mus musculus OX=10090 GN=Srp14 PE=1 SV=1	0	18.564	23	2	16	2	110	12.5	10.17	38.4	2	0	0	0.89	0.974023	26.86	103.1	96.9	23.62	28.9	High	High	High	High	High	High	1	Met-loss [N-Term]
TRUE	High	Master Protein	A0A158SIT8	Modulator of non-genomic activity of estrogen receptor OS=Mus musculus OX=10090 GN=Pelp1 PE=3 SV=1	0	61.917	11	8	40	8	1123	118	4.36	67.27	8	0	0	1.108	0.974023	47.53	89.3	110.7	13.44	12.38	High	High	High	High	High	High	1	Met-loss+Acetyl [N-Term]
TRUE	High	Master Protein	Q9CR26	Vacuolar protein sorting-associated protein VTA1 homolog OS=Mus musculus OX=10090 GN=Vta1 PE=1 SV=1	0	15.2	6	1	6	1	309	33.9	6.13	20.82	1	0	0	1.202	0.923329	33.13	90.8	109.2	20.45	30.98	High	High	High	High	High	High	1
TRUE	High	Master Protein	Q9WTP6	Adenylate kinase 2, mitochondrial OS=Mus musculus OX=10090 GN=Ak2 PE=1 SV=5	0	88.987	41	7	113	7	239	26.5	7.39	236.85	7	0	0	1.286	0.882091	45.21	91.2	108.8	6.37	5.83	High	High	High	High	High	High	1	Met-loss [N-Term]
TRUE	High	Master Protein	Q8BYA0	Tubulin-specific chaperone D OS=Mus musculus OX=10090 GN=Tbcd PE=1 SV=1	0	52.948	6	4	20	4	1196	133.2	6.51	36	4	0	0	1.117	0.974023	30.78	88.6	111.4	16.58	20.38	High	High	High	High	High	High	1	Met-loss [N-Term]
TRUE	High	Master Protein	Q9Z2H5	Band 4.1-like protein 1 OS=Mus musculus OX=10090 GN=Epb41l1 PE=1 SV=2	0	28.558	4	3	15	2	879	98.3	5.62	14.65	3	0	0	1.258	0.905261	20.04	111.5	88.5	3.95	46.66	Peak Found	High	Peak Found	High	High	High	1
TRUE	High	Master Protein	Q8CHP5	Partner of Y14 and mago OS=Mus musculus OX=10090 GN=Pym1 PE=1 SV=2	0	5.533	13	2	5	2	203	22.7	9.5	0	2	0	0	1.6	0.72066	30.76	78.8	121.2	53.1	36.56	High	Peak Found	High	High	High	Peak Found	1
TRUE	High	Master Protein	Q5EBQ6	60S ribosomal protein L9 OS=Mus musculus OX=10090 GN=Rpl9 PE=1 SV=1	0	78.987	41	6	61	6	192	21.9	9.95	115.79	6	0	0	0.878	0.947294	52.35	102.1	97.9	13.34	27.43	High	High	High	High	High	High	1
TRUE	High	Master Protein	Q9QXS1	Plectin OS=Mus musculus OX=10090 GN=Plec PE=1 SV=3	0	1944.7	41	160	1500	3	4691	533.9	5.96	3607.19	160	0	155	0.947	0.976047	47.29	100.7	99.3	6.9	1.75	High	High	High	High	High	High	1	Met-loss [N-Term]
TRUE	High	Master Protein	P62627	Dynein light chain roadblock-type 1 OS=Mus musculus OX=10090 GN=Dynlrb1 PE=1 SV=3	0	56.946	61	4	45	4	96	11	7.25	111.7	4	0	0	1.184	0.920868	26.57	89.7	110.3	14.39	16.21	High	High	High	High	High	High	1	Met-loss+Acetyl [N-Term]
TRUE	High	Master Protein	Q80ZJ1	Ras-related protein Rap-2a OS=Mus musculus OX=10090 GN=Rap2a PE=1 SV=2	0	38.148	21	2	15	1	183	20.6	4.82	9.15	2	0	0	1.193	0.951665	44.36	97.1	102.9	19.88	52.09	High	High	High	High	High	High	1
TRUE	High	Master Protein	Q9D927	Uncharacterized protein OS=Mus musculus OX=10090 GN=1810009N02Rik PE=2 SV=1	0	15.2	7	1	4	1	233	25.1	5.25	12.28	1	0	0	1.265	0.910586	27.93	88.3	111.7	34.24	8.55	Peak Found	High	High	Not Found	High	High	1
TRUE	High	Master Protein	P62743	AP-2 complex subunit sigma OS=Mus musculus OX=10090 GN=Ap2s1 PE=1 SV=1	0	8.544	11	2	11	2	142	17	6.18	10.09	2	0	0	0.615	0.515314	48.88	124.1	75.9	10.23	19.35	High	High	High	Peak Found	High	High	1
TRUE	High	Master Protein	P63101	14-3-3 protein zeta/delta OS=Mus musculus OX=10090 GN=Ywhaz PE=1 SV=1	0	208.436	55	13	204	11	245	27.8	4.79	526.72	13	0	0	1.264	0.905261	47.57	98.3	101.7	11.95	8.18	High	High	High	High	High	High	1	Acetyl [N-Term]
TRUE	High	Master Protein	Q91Z96	BMP-2-inducible protein kinase OS=Mus musculus OX=10090 GN=Bmp2k PE=1 SV=1	0	4.585	1	1	1	1	1138	126.1	6.8	2.22	1	0	0	0.976	0.992114	21.95	108.1	91.9	13.36	20.94	Peak Found	High	Peak Found	Peak Found	Peak Found	Peak Found	1
TRUE	High	Master Protein	Q9CZU6	Citrate synthase, mitochondrial OS=Mus musculus OX=10090 GN=Cs PE=1 SV=1	0	145.95	34	11	170	11	464	51.7	8.57	299.27	11	0	0	1.35	0.844246	54.79	84.6	115.4	17.05	27.39	High	High	High	High	High	High	1
TRUE	High	Master Protein	Q3U0J8	TBC1 domain family member 2B OS=Mus musculus OX=10090 GN=Tbc1d2b PE=1 SV=2	0.001	3.832	2	2	3	2	965	109.9	6.02	0	2	0	0	1.176	0.963502	41.28	98.4	101.6	28.57	15.83	High	High	High	Peak Found	Peak Found	Peak Found	1
TRUE	High	Master Protein	P62259	14-3-3 protein epsilon OS=Mus musculus OX=10090 GN=Ywhae PE=1 SV=1	0	199.636	58	15	321	13	255	29.2	4.74	719.94	15	0	3	0.973	0.989002	37.1	109.8	90.2	14.42	12.51	High	High	High	High	High	High	1	Acetyl [N-Term]
TRUE	High	Master Protein	Q61553	Fascin OS=Mus musculus OX=10090 GN=Fscn1 PE=1 SV=4	0	69.871	15	6	39	6	493	54.5	6.89	59.61	6	0	0	1.522	0.535627	48.07	83.3	116.7	28.48	5.67	High	High	High	High	High	High	1
TRUE	High	Master Protein	Q61686	Chromobox protein homolog 5 OS=Mus musculus OX=10090 GN=Cbx5 PE=1 SV=1	0	28.271	19	4	13	4	191	22.2	5.86	19.54	4	0	0	0.669	0.706265	38.22	126	74	6.1	16.28	High	High	High	High	High	High	1
TRUE	High	Master Protein	A0A1W2P733	C-1-tetrahydrofolate synthase, cytoplasmic OS=Mus musculus OX=10090 GN=Mthfd1 PE=1 SV=1	0	166.141	29	16	99	16	755	82	7.23	207.12	16	0	0	0.94	0.974023	45.39	107.9	92.1	11.15	5.13	High	High	High	High	High	High	1
TRUE	High	Master Protein	O88878	AN1-type zinc finger protein 5 OS=Mus musculus OX=10090 GN=Zfand5 PE=1 SV=1	0	4.931	9	1	2	1	213	23	8.51	0	1	0	0	1.627	0.73095	35.88	77.3	122.7	37.01	34.57	Peak Found	Peak Found	Peak Found	High	High	Peak Found	1
TRUE	High	Master Protein	Q8BJ05	Zinc finger CCCH domain-containing protein 14 OS=Mus musculus OX=10090 GN=Zc3h14 PE=1 SV=1	0	25.997	6	3	7	3	735	82.4	7.37	16.23	3	0	0	0.614	0.5951	48.57	126.2	73.8	14.16	17.03	Peak Found	High	High	Peak Found	High	High	1
TRUE	High	Master Protein	Q6NVE8	WD repeat-containing protein 44 OS=Mus musculus OX=10090 GN=Wdr44 PE=1 SV=1	0.003	2.864	1	1	2	1	915	101.5	5.24	0	1	0	0	1.509	0.828892	33.17	79.7	120.3	10.49	35.01	Peak Found	High	Peak Found	Peak Found	Peak Found	High	1
TRUE	High	Master Protein	Q922Q1	Mitochondrial amidoxime reducing component 2 OS=Mus musculus OX=10090 GN=Mtarc2 PE=1 SV=1	0	9.255	7	3	13	3	338	38.2	8.68	18.44	3	0	0	1.3	0.851187	29.79	104.8	95.2	22.93	8.34	High	High	High	High	High	High	1
TRUE	High	Master Protein	P56135	ATP synthase subunit f, mitochondrial OS=Mus musculus OX=10090 GN=Atp5mf PE=1 SV=3	0	36.917	38	4	68	4	88	10.3	9.95	138.74	4	0	0	0.91	0.974023	52.5	110.4	89.6	29.56	18.36	High	High	High	High	High	High	1	Met-loss+Acetyl [N-Term]
TRUE	High	Master Protein	P21619	Lamin-B2 OS=Mus musculus OX=10090 GN=Lmnb2 PE=1 SV=2	0	61.437	16	7	19	7	596	67.3	5.5	26.27	7	0	0	0.605	0.546338	43.84	137.2	62.8	21.68	36.02	High	High	High	High	High	High	1	Met-loss+Acetyl [N-Term]
TRUE	High	Master Protein	A2AN08	E3 ubiquitin-protein ligase UBR4 OS=Mus musculus OX=10090 GN=Ubr4 PE=1 SV=1	0	48.217	2	9	15	9	5180	571.9	6.06	17.69	9	0	0	1.271	0.895876	48.88	102.6	97.4	21.33	5.89	High	High	High	High	High	High	1
TRUE	High	Master Protein	Q8K2V6	Importin-11 OS=Mus musculus OX=10090 GN=Ipo11 PE=1 SV=1	0	12.68	5	3	8	3	975	112.3	5.26	5.73	3	0	0	0.988	0.996979	36.72	108	92	17.51	28.3	High	High	High	High	Peak Found	High	1
TRUE	High	Master Protein	Q9JK81	MYG1 exonuclease OS=Mus musculus OX=10090 GN=Myg1 PE=1 SV=1	0	65.989	25	7	45	7	380	42.7	7.02	74.87	7	0	0	1.183	0.919357	58.45	97.9	102.1	3.76	2.49	High	High	High	High	High	High	1
TRUE	High	Master Protein	Q4FK79	Signal sequence receptor subunit gamma OS=Mus musculus OX=10090 GN=Ssr3 PE=2 SV=1	0	16.953	8	1	15	1	185	21.1	9.61	42.04	1	0	0	0.875	0.967051	35.05	93.2	106.8	20.77	18.49	High	High	High	High	High	High	1
TRUE	High	Master Protein	Q9JJ28	Protein flightless-1 homolog OS=Mus musculus OX=10090 GN=Flii PE=1 SV=1	0	85.329	9	8	45	8	1271	144.7	6.06	84.31	8	0	0	1.105	0.974023	38.39	89.6	110.4	20.5	21.49	High	High	High	High	High	High	1	Acetyl [N-Term]
TRUE	High	Master Protein	Q921S7	39S ribosomal protein L37, mitochondrial OS=Mus musculus OX=10090 GN=Mrpl37 PE=1 SV=1	0	30.952	13	5	16	5	423	48.3	8.84	23.45	5	0	0	0.736	0.834084	29.71	115.3	84.7	9.5	18.95	High	High	High	High	High	High	1
TRUE	High	Master Protein	E9Q6R7	Utrophin OS=Mus musculus OX=10090 GN=Utrn PE=1 SV=1	0	78.664	4	10	28	10	3430	392.5	5.33	42.89	10	0	0	1.162	0.953152	33.21	100.1	99.9	14.34	3.37	High	High	High	High	High	High	1
TRUE	High	Master Protein	Q9CZW4	Fatty acid CoA ligase Acsl3 OS=Mus musculus OX=10090 GN=Acsl3 PE=1 SV=2	0	67.606	14	7	25	6	720	80.4	8.54	34.81	7	0	1	0.676	0.656118	35.45	137.8	62.2	12.24	20.71	High	High	High	High	High	High	1	Acetyl [N-Term]
TRUE	High	Master Protein	Q548M4	Elongation of very long chain fatty acids protein 1 OS=Mus musculus OX=10090 GN=Elovl1 PE=1 SV=1	0	18.341	5	1	15	1	279	32.7	9.63	11.16	1	0	0	1.223	0.929152	123.5	125.2	74.8	54.93	61.82	High	High	High	High	High	High	1	Acetyl [N-Term]
TRUE	High	Master Protein	Q60749	KH domain-containing, RNA-binding, signal transduction-associated protein 1 OS=Mus musculus OX=10090 GN=Khdrbs1 PE=1 SV=2	0	86.401	19	4	76	4	443	48.3	8.72	169.92	4	0	0	1.031	0.991599	66.43	98.5	101.5	14.27	27.96	High	High	High	High	High	High	1
TRUE	High	Master Protein	P08030	Adenine phosphoribosyltransferase OS=Mus musculus OX=10090 GN=Aprt PE=1 SV=2	0	52.068	37	5	40	5	180	19.7	6.79	69.6	5	0	0	1.24	0.873407	34.37	87.2	112.8	16.55	19.38	High	High	High	High	High	High	1
TRUE	High	Master Protein	Q8C166	Copine-1 OS=Mus musculus OX=10090 GN=Cpne1 PE=1 SV=1	0	58.93	12	5	59	4	536	58.8	5.66	74.02	5	0	1	1.522	0.580667	22.84	84.9	115.1	13.19	15.79	High	High	High	High	High	High	1
TRUE	High	Master Protein	B2RSV4	Splicing factor 3b, subunit 3 OS=Mus musculus OX=10090 GN=Sf3b3 PE=2 SV=1	0	155.649	21	17	101	17	1217	135.5	5.26	174.66	17	0	0	0.852	0.920868	40.37	107.7	92.3	2.34	11.52	High	High	High	High	High	High	1
TRUE	High	Master Protein	Q8K124	Pleckstrin homology domain-containing family O member 2 OS=Mus musculus OX=10090 GN=Plekho2 PE=1 SV=1	0	44.489	25	6	11	6	495	53.8	5.5	17.29	6	0	0	1.228	0.920868	37.6	110	90	29.01	6.8	High	High	Peak Found	High	High	High	1
TRUE	High	Master Protein	Q9CQW9	Interferon-induced transmembrane protein 3 OS=Mus musculus OX=10090 GN=Ifitm3 PE=1 SV=1	0	128.172	49	5	65	4	137	14.9	7.4	248.4	5	0	1	0.521	0.159476	33.19	134.4	65.6	8.76	3.92	High	High	High	High	High	High	1	Acetyl [N-Term]
TRUE	High	Master Protein	Q9JMG1	Endothelial differentiation-related factor 1 OS=Mus musculus OX=10090 GN=Edf1 PE=1 SV=1	0	17.517	19	2	11	2	148	16.4	9.99	22.21	2	0	0	1.144	0.95151	23.52	92.9	107.1	8.97	4.99	High	High	High	High	High	High	1	Met-loss+Acetyl [N-Term]
TRUE	High	Master Protein	P28667	MARCKS-related protein OS=Mus musculus OX=10090 GN=Marcksl1 PE=1 SV=2	0	30.79	25	2	11	2	200	20.2	4.61	18.32	2	0	0	1.062	0.977965	51.41	117.2	82.8	30.54	90.91	High	High	High	High	High	High	1
TRUE	High	Master Protein	Q8BH64	EH domain-containing protein 2 OS=Mus musculus OX=10090 GN=Ehd2 PE=1 SV=1	0	48.85	19	9	21	8	543	61.1	6.51	20.09	9	0	0	0.82	0.923329	52.63	110	90	14.16	44.72	High	High	High	High	High	High	1
TRUE	High	Master Protein	Q6A028	Switch-associated protein 70 OS=Mus musculus OX=10090 GN=Swap70 PE=1 SV=2	0	13.26	7	3	6	3	585	69	6.05	1.97	3	0	0	1.171	0.951994	35.62	92.3	107.7	13.15	12.59	Peak Found	Peak Found	High	High	High	High	1
TRUE	High	Master Protein	Q3V1F2	Syndecan OS=Mus musculus OX=10090 GN=Sdc1 PE=2 SV=1	0	16.722	6	1	6	1	311	32.9	4.79	5.55	1	0	0	0.501	0.406332	52.17	133.2	66.8	38.63	4.49	High	High	High	High	Peak Found	High	1
TRUE	High	Master Protein	Q8BTZ7	Mannose-1-phosphate guanyltransferase beta OS=Mus musculus OX=10090 GN=Gmppb PE=1 SV=1	0	16.424	9	2	6	2	360	39.9	6.74	6.92	2	0	0	1.087	0.982463	35.47	95.8	104.2	17.88	27.88	High	High	High	Peak Found	High	Peak Found	1
TRUE	High	Master Protein	Q8BHN3	Neutral alpha-glucosidase AB OS=Mus musculus OX=10090 GN=Ganab PE=1 SV=1	0	308.397	32	24	242	1	944	106.8	6.06	410.45	24	0	0	0.851	0.938539	9.09	105.7	94.3	7.48	6.75	High	High	High	Not Found	High	High	1
TRUE	High	Master Protein	Q9DCW4	Electron transfer flavoprotein subunit beta OS=Mus musculus OX=10090 GN=Etfb PE=1 SV=3	0	85.539	36	10	100	10	255	27.6	8.1	258.64	10	0	0	0.897	0.967051	53.92	110.5	89.5	8.26	17.05	High	High	High	High	High	High	1
TRUE	High	Master Protein	Q3U0T9	Rab35 OS=Mus musculus OX=10090 GN=Rab35 PE=1 SV=1	0	50.876	18	3	18	1	201	23	8.29	30.09	3	0	0	1.321	0.896592	24.44	87.3	112.7	7.46	14.91	High	High	High	High	High	High	1
TRUE	High	Master Protein	Q6NY00	Fructose-bisphosphate aldolase OS=Mus musculus OX=10090 GN=Aldoa PE=2 SV=1	0	247.33	48	13	767	13	364	39.3	8.25	1289.28	13	0	0	1.6	0.550552	40.75	81.9	118.1	11.3	10.58	High	High	High	High	High	High	1	Met-loss [N-Term]
TRUE	High	Master Protein	Q8BML9	Glutamine--tRNA ligase OS=Mus musculus OX=10090 GN=Qars1 PE=1 SV=1	0	129.892	20	11	57	11	775	87.6	7.31	139.01	11	0	0	1.245	0.868898	46.12	95.1	104.9	6.92	24.96	High	High	High	High	High	High	1	Met-loss+Acetyl [N-Term]
TRUE	High	Master Protein	O54984	ATPase GET3 OS=Mus musculus OX=10090 GN=Get3 PE=1 SV=2	0	42.118	24	6	17	6	348	38.8	4.91	29.61	6	0	0	0.77	0.875362	72.49	116.8	83.2	6.5	24.76	High	High	High	High	High	High	1
TRUE	High	Master Protein	P17426	AP-2 complex subunit alpha-1 OS=Mus musculus OX=10090 GN=Ap2a1 PE=1 SV=1	0	132.529	22	14	69	11	977	107.6	7.03	124.83	14	0	0	0.808	0.905261	46.53	116.6	83.4	19.36	1.91	High	High	High	High	High	High	1
TRUE	High	Master Protein	P61961	Ubiquitin-fold modifier 1 OS=Mus musculus OX=10090 GN=Ufm1 PE=1 SV=1	0	60.106	68	4	33	4	85	9.1	9.31	85.39	4	0	0	1.718	0.343706	43.44	84.6	115.4	18.8	33.07	High	High	High	High	High	High	1
TRUE	High	Master Protein	Q640M1	U3 small nucleolar RNA-associated protein 14 homolog A OS=Mus musculus OX=10090 GN=Utp14a PE=1 SV=1	0	19.439	7	4	8	4	767	87.2	9.2	8.21	4	0	0	0.79	0.905261	49.49	147.7	52.3	46.94	98.21	High	High	High	Peak Found	Peak Found	High	1
TRUE	High	Master Protein	Q3UMM1	Tubulin beta chain OS=Mus musculus OX=10090 GN=Tubb6 PE=1 SV=1	0	344.417	49	19	486	2	447	50.1	4.89	1177.82	19	0	21	1.916	0.226397	62.69	86.2	113.8	10.17	17.4	High	Peak Found	High	High	High	High	1
TRUE	High	Master Protein	Q8BIJ6	Isoleucine--tRNA ligase, mitochondrial OS=Mus musculus OX=10090 GN=Iars2 PE=1 SV=1	0	119.259	14	9	65	9	1012	112.7	6.81	127.35	9	0	0	0.719	0.78011	40.78	121.4	78.6	15.05	11.41	High	High	High	High	High	High	1
TRUE	High	Master Protein	P54754	Ephrin type-B receptor 3 OS=Mus musculus OX=10090 GN=Ephb3 PE=1 SV=2	0	7.193	3	2	8	2	993	109.6	6.28	5.87	2	0	0	0.791	0.924168	47.47	112.8	87.2	19.09	8.65	High	High	High	High	High	High	1
TRUE	High	Master Protein	Q6PB66	Leucine-rich PPR motif-containing protein, mitochondrial OS=Mus musculus OX=10090 GN=Lrpprc PE=1 SV=2	0	410.028	32	40	321	40	1392	156.5	6.83	640.78	40	0	0	0.871	0.935432	51.39	111.5	88.5	2.04	6.11	High	High	High	High	High	High	1
TRUE	High	Master Protein	Q7TPV4	Myb-binding protein 1A OS=Mus musculus OX=10090 GN=Mybbp1a PE=1 SV=2	0	309.61	27	27	199	27	1344	151.9	8.95	404.31	27	0	0	0.602	0.379373	48.45	130.2	69.8	6.92	15.01	High	High	High	High	High	High	1
TRUE	High	Master Protein	Q8CGA0	Protein phosphatase 1F OS=Mus musculus OX=10090 GN=Ppm1f PE=1 SV=1	0.004	2.53	4	1	1	1	452	49.6	5.3	0	1	0	0	0.973	0.996421	53.63	79.2	120.8	32.99	25.11	High	Peak Found	Peak Found	Peak Found	Peak Found	Peak Found	1
TRUE	High	Master Protein	B2RRE8	CD2-associated protein OS=Mus musculus OX=10090 GN=Cd2ap PE=2 SV=1	0	35.711	9	4	11	4	637	70.4	6.38	6.58	4	0	0	0.895	0.974023	37.91	119.4	80.6	33.18	20.78	High	High	High	High	High	High	1
TRUE	High	Master Protein	Q9CPX7	28S ribosomal protein S16, mitochondrial OS=Mus musculus OX=10090 GN=Mrps16 PE=1 SV=1	0	4.891	13	1	5	1	135	15.2	9.67	5.61	1	0	0	1.176	0.973554	33.13	85.2	114.8	43.12	35.55	Peak Found	Peak Found	High	High	High	High	1
TRUE	High	Master Protein	Q6ZWV7	60S ribosomal protein L35 OS=Mus musculus OX=10090 GN=Rpl35 PE=1 SV=1	0	14.258	11	1	11	1	123	14.5	11.05	19.85	1	0	0	0.99	0.998255	37	100.5	99.5	24.98	30.39	High	High	High	High	High	High	1
TRUE	High	Master Protein	Q8BH97	Reticulocalbin-3 OS=Mus musculus OX=10090 GN=Rcn3 PE=1 SV=1	0	210.29	44	10	141	10	328	38	4.88	316.36	10	0	0	0.754	0.820569	64.54	116.2	83.8	10.89	21.68	High	High	High	High	High	High	1
TRUE	High	Master Protein	Q9D554	Splicing factor 3A subunit 3 OS=Mus musculus OX=10090 GN=Sf3a3 PE=1 SV=2	0	119.645	22	9	74	9	501	58.8	5.34	171.76	9	0	0	1.003	0.991727	45.43	100	100	13.2	13.8	High	High	High	High	High	High	1	Acetyl [N-Term]
TRUE	High	Master Protein	O88477	Insulin-like growth factor 2 mRNA-binding protein 1 OS=Mus musculus OX=10090 GN=Igf2bp1 PE=1 SV=1	0	104.659	23	10	62	10	577	63.4	9.2	121.63	10	0	0	0.945	0.991072	41.32	93.4	106.6	15.39	7.98	High	High	High	High	High	High	1
TRUE	High	Master Protein	Q3UQN2	F-BAR domain only protein 2 OS=Mus musculus OX=10090 GN=Fcho2 PE=1 SV=1	0	8.141	3	2	3	2	809	88.7	6.89	3.88	2	0	0	1.6	0.457311	35.71	62.6	137.4	20.62	14.97	Peak Found	High	Peak Found	Peak Found	High	High	1
TRUE	High	Master Protein	Q3TQR3	Eukaryotic translation initiation factor 5 OS=Mus musculus OX=10090 GN=Eif5 PE=1 SV=1	0	46.103	20	7	33	7	429	48.9	5.52	59.59	7	0	0	1.066	0.978437	45.59	84.5	115.5	8.56	6.43	High	High	High	High	High	High	1
TRUE	High	Master Protein	Q9D1A2	Cytosolic non-specific dipeptidase OS=Mus musculus OX=10090 GN=Cndp2 PE=1 SV=1	0	132.605	29	9	88	9	475	52.7	5.66	126.13	9	0	0	2.158	0.0507034	39.24	67.3	132.7	14.15	7.15	High	High	High	High	High	High	1
TRUE	High	Master Protein	Q9CPW7	Zinc finger matrin-type protein 2 OS=Mus musculus OX=10090 GN=Zmat2 PE=2 SV=1	0	6.679	6	1	6	1	199	23.6	9.01	7.61	1	0	0	0.821	0.966149	53.41	109.8	90.2	46.96	16.93	High	High	High	High	High	High	1
TRUE	High	Master Protein	A2ASX2	Growth factor receptor bound protein 14 OS=Mus musculus OX=10090 GN=Grb14 PE=1 SV=1	0	10.592	4	1	2	1	538	60.5	8.44	0	1	0	0	0.554	0.736745	0	128.7	71.3			Not Found	High	High	Not Found	Not Found	Peak Found	1
TRUE	High	Master Protein	E9PWQ3	Collagen, type VI, alpha 3 OS=Mus musculus OX=10090 GN=Col6a3 PE=1 SV=2	0	430.884	20	45	210	45	3284	353.7	6.93	379.24	45	0	0	0.902	0.971396	50.34	108.3	91.7	8.5	13.47	High	High	High	High	High	High	1
TRUE	High	Master Protein	Q9CPZ8	COX assembly mitochondrial protein homolog OS=Mus musculus OX=10090 GN=Cmc1 PE=1 SV=1	0	6.43	10	1	5	1	106	12.5	8.24	10.34	1	0	0	1.031	0.991599	41.36	100.4	99.6	25.7	58.24	High	High	High	High	Peak Found	High	1	Met-loss+Acetyl [N-Term]
TRUE	High	Master Protein	O55201	Transcription elongation factor SPT5 OS=Mus musculus OX=10090 GN=Supt5h PE=1 SV=1	0	73.228	12	8	22	8	1082	120.6	5.05	41.97	8	0	0	0.929	0.976674	21.32	127	73	22.07	17.4	High	High	High	High	High	High	1
TRUE	High	Master Protein	Q8R429	Sarcoplasmic/endoplasmic reticulum calcium ATPase 1 OS=Mus musculus OX=10090 GN=Atp2a1 PE=1 SV=1	0	93.959	7	6	87	1	994	109.4	5.22	206.92	6	0	0	0.175	0.000332757	24.48	170.2	29.8	12.06	22.5	Peak Found	High	High	Peak Found	Peak Found	Peak Found	1
TRUE	High	Master Protein	Q80WB1	Prmt1 protein (Fragment) OS=Mus musculus OX=10090 GN=Prmt1 PE=2 SV=1	0	65.525	25	6	44	6	350	40.3	5.85	68.65	6	0	0	0.915	0.974023	55.62	105.1	94.9	4.63	23.04	High	High	High	High	High	High	1	Acetyl [N-Term]
TRUE	High	Master Protein	E9QJT2	H/ACA ribonucleoprotein complex non-core subunit NAF1 OS=Mus musculus OX=10090 GN=Naf1 PE=1 SV=1	0	15.2	2	1	5	1	597	63.6	5.21	13.23	1	0	0	0.946	0.991599	30.42	102.8	97.2	13.9	29.56	High	High	High	Peak Found	High	High	1	Acetyl [N-Term]
TRUE	High	Master Protein	Q9DBN7	Uncharacterized protein OS=Mus musculus OX=10090 GN=Eci1 PE=2 SV=1	0	79.099	33	8	71	8	289	32.2	8.98	129.56	8	0	0	0.87	0.934093	48.95	113	87	13.72	10.75	High	High	High	High	High	High	1
TRUE	High	Master Protein	Q4PJX1	Protein odr-4 homolog OS=Mus musculus OX=10090 GN=Odr4 PE=1 SV=2	0	4.596	3	1	2	1	447	50	6.14	3.82	1	0	0	0.332	0.128976	65.4	135.4	64.6	46.58	50.12	High	High	Peak Found	Peak Found	Peak Found	Peak Found	1
TRUE	High	Master Protein	A0A0J9YU62	C-terminal-binding protein 1 OS=Mus musculus OX=10090 GN=Ctbp1 PE=1 SV=1	0	56.056	16	5	19	5	429	46.5	6.65	39.14	5	0	0	1	0.996979	55.5	94.4	105.6	31.73	11.72	High	High	High	High	High	High	1
TRUE	High	Master Protein	Q8BGC4	Prostaglandin reductase-3 OS=Mus musculus OX=10090 GN=Zadh2 PE=1 SV=1	0	23.025	10	3	11	3	377	40.5	7.42	23.1	3	0	0	1.165	0.921736	52.46	99.3	100.7	44.77	34.98	High	High	High	High	High	High	1
TRUE	High	Master Protein	Q9QYB1	Chloride intracellular channel protein 4 OS=Mus musculus OX=10090 GN=Clic4 PE=1 SV=3	0	42.856	33	4	24	4	253	28.7	5.59	25.55	4	0	0	0.991	0.994829	45.61	94.5	105.5	11.27	28.5	High	High	High	High	High	High	1	Met-loss+Acetyl [N-Term]
TRUE	High	Master Protein	Q8BPB5	EGF-containing fibulin-like extracellular matrix protein 1 OS=Mus musculus OX=10090 GN=Efemp1 PE=1 SV=1	0	45.627	15	3	19	3	493	54.9	5.14	34.81	3	0	0	0.985	0.991727	42.57	110.2	89.8	28.42	12.39	High	High	High	High	High	High	1
TRUE	High	Master Protein	Q8JZR2	Adapter molecule crk OS=Mus musculus OX=10090 GN=Crk PE=1 SV=1	0	72.273	45	7	37	1	204	22.9	5.48	41.91	7	0	0	0.776	0.939383	54.44	104.7	95.3	30.06	42.45	High	High	Peak Found	Peak Found	Peak Found	Peak Found	1
TRUE	High	Master Protein	P61089	Ubiquitin-conjugating enzyme E2 N OS=Mus musculus OX=10090 GN=Ube2n PE=1 SV=1	0	28.814	36	4	24	4	152	17.1	6.57	37.25	4	0	0	1.082	0.984871	48.74	107.3	92.7	9.24	17.37	High	High	High	High	High	High	1
TRUE	High	Master Protein	Q9JK38	Glucosamine 6-phosphate N-acetyltransferase OS=Mus musculus OX=10090 GN=Gnpnat1 PE=1 SV=1	0	19.435	24	3	7	3	184	20.8	7.69	6.58	3	0	0	1.435	0.831372	41.1	67	133	55.6	23.61	High	High	Peak Found	High	High	High	1
TRUE	High	Master Protein	Q3UWX7	Uncharacterized protein OS=Mus musculus OX=10090 GN=Tcea1 PE=2 SV=1	0	91.857	30	10	52	10	301	33.9	8.38	102.46	10	0	0	0.971	0.988603	42.15	100.1	99.9	15.05	27.7	High	High	High	High	High	High	1	Acetyl [N-Term]
TRUE	High	Master Protein	Q9DB27	Malignant T-cell-amplified sequence 1 OS=Mus musculus OX=10090 GN=Mcts1 PE=1 SV=1	0	5.129	9	1	5	1	181	20.5	8.82	0	1	0	0	1.401	0.866744	26.89	88.5	111.5	20.72	26.24	High	High	Peak Found	High	High	Peak Found	1
TRUE	High	Master Protein	Q3TBM1	Alpha-mannosidase OS=Mus musculus OX=10090 GN=Man2b1 PE=2 SV=1	0.004	2.68	1	1	1	1	1013	114.5	8.13	0	1	0	0	0.916	0.991599	25.65	104.4	95.6	29.4	28.71	Peak Found	Not Found	High	Peak Found	Peak Found	Not Found	1
TRUE	High	Master Protein	Q5M9M4	40S ribosomal protein S15a OS=Mus musculus OX=10090 GN=Rps15a PE=1 SV=1	0	42.98	41	5	55	5	130	14.8	10.13	96.46	5	0	0	0.638	0.501297	41.65	116.3	83.7	9.78	34.97	High	High	High	High	High	High	1
TRUE	High	Master Protein	Q9CY58	Plasminogen activator inhibitor 1 RNA-binding protein OS=Mus musculus OX=10090 GN=Serbp1 PE=1 SV=2	0	171.243	28	11	93	11	407	44.7	8.54	152.3	11	0	0	0.831	0.905261	48.32	121.3	78.7	28.21	34.01	High	High	High	High	High	High	1
TRUE	High	Master Protein	P70460	Vasodilator-stimulated phosphoprotein OS=Mus musculus OX=10090 GN=Vasp PE=1 SV=4	0	54.52	23	6	17	6	375	39.6	8.53	36.31	6	0	0	0.978	0.996979	41.32	98.1	101.9	70.95	1.12	High	High	High	High	High	High	1
TRUE	High	Master Protein	Q3TZZ7	Extended synaptotagmin-2 OS=Mus musculus OX=10090 GN=Esyt2 PE=1 SV=1	0	79.81	13	7	49	7	845	94.1	7.75	77.65	7	0	0	1.112	0.974023	40.09	99.3	100.7	7.97	17.08	High	High	High	High	High	High	1
TRUE	High	Master Protein	Q3TDN2	FAS-associated factor 2 OS=Mus musculus OX=10090 GN=Faf2 PE=1 SV=2	0	114.644	29	8	49	8	445	52.4	5.47	85.9	8	0	0	0.964	0.991727	36.99	104.7	95.3	21.71	3.96	High	High	High	High	High	High	1	Met-loss+Acetyl [N-Term]
TRUE	High	Master Protein	E9PWY9	Phenylalanine--tRNA ligase OS=Mus musculus OX=10090 GN=Farsa PE=1 SV=1	0	118.087	28	11	55	11	507	57.4	8.02	134.52	11	0	0	1.095	0.974023	49.4	107.8	92.2	11.6	18.42	High	High	High	High	High	High	1	Met-loss+Acetyl [N-Term]
TRUE	High	Master Protein	P08752	Guanine nucleotide-binding protein G(i) subunit alpha-2 OS=Mus musculus OX=10090 GN=Gnai2 PE=1 SV=5	0	36.967	12	3	23	2	355	40.5	5.45	57.96	3	0	0	1.159	0.96143	32.84	89.9	110.1	21.2	18.09	High	High	High	High	High	High	1
TRUE	High	Master Protein	Q9D0L4	AarF domain-containing protein kinase 1 OS=Mus musculus OX=10090 GN=Adck1 PE=1 SV=1	0.001	3.652	3	1	1	1	525	59.7	8.05	2.82	1	0	0	0.108	5.87722e-08	0	180.5	19.5			High	Not Found	Not Found	Not Found	Peak Found	Not Found	1
TRUE	High	Master Protein	Q6ZWM4	U6 snRNA-associated Sm-like protein LSm8 OS=Mus musculus OX=10090 GN=Lsm8 PE=1 SV=3	0	28.974	28	2	14	2	96	10.4	4.48	38.75	2	0	0	1.014	0.994829	32.61	99.1	100.9	0.58	36.76	High	High	High	High	High	High	1	Met-loss+Acetyl [N-Term]
TRUE	High	Master Protein	Q11136	Xaa-Pro dipeptidase OS=Mus musculus OX=10090 GN=Pepd PE=1 SV=3	0	52.284	15	6	33	6	493	55	5.78	78.98	6	0	0	1.374	0.777889	45.17	81.1	118.9	8.92	7.89	High	High	High	High	High	High	1	Met-loss+Acetyl [N-Term]
TRUE	High	Master Protein	P56389	Cytidine deaminase OS=Mus musculus OX=10090 GN=Cda PE=1 SV=2	0	23.768	21	2	9	2	146	16.1	5.58	18.7	2	0	0	29.21	4.04333e-16	687.75	2.2	197.8	24.33	19.73	High	Peak Found	High	High	High	High	1
TRUE	High	Master Protein	Q8JZX4	Splicing factor 45 OS=Mus musculus OX=10090 GN=Rbm17 PE=1 SV=1	0	24.606	18	6	19	6	405	45.3	5.82	16.33	6	0	0	0.909	0.974023	29.33	100.9	99.1	6.02	12.17	High	High	High	High	High	High	1	Met-loss+Acetyl [N-Term]
TRUE	High	Master Protein	Q9D832	DnaJ homolog subfamily B member 4 OS=Mus musculus OX=10090 GN=Dnajb4 PE=1 SV=1	0	59.317	24	6	38	6	337	37.8	8.59	28.78	6	0	0	1.349	0.84487	41.02	87.9	112.1	19.89	48.54	High	High	High	High	High	High	1
TRUE	High	Master Protein	Q925I1	ATPase family AAA domain-containing protein 3 OS=Mus musculus OX=10090 GN=Atad3 PE=1 SV=1	0	62.151	23	10	30	10	591	66.7	9.29	47.77	10	0	0	0.827	0.918468	36.11	132.3	67.7	8.48	20.22	High	High	High	High	High	High	1	Met-loss+Acetyl [N-Term]
TRUE	High	Master Protein	Q5EBG8	Uncharacterized protein C1orf50 homolog OS=Mus musculus OX=10090 PE=1 SV=1	0	18.875	16	2	5	2	199	21.8	5.53	4.72	2	0	0	1.049	0.991097	55.2	90	110	16.35	17.75	High	Peak Found	High	Peak Found	High	Peak Found	1
TRUE	High	Master Protein	P52480-2	Isoform M1 of Pyruvate kinase PKM OS=Mus musculus OX=10090 GN=Pkm	0	476.356	45	24	774	1	531	57.9	7.14	2027.38	24	0	0	2.153	0.0703005	61.2	51.5	148.5	57.48	30.31	High	High	High	High	High	High	1
TRUE	High	Master Protein	O70591	Prefoldin subunit 2 OS=Mus musculus OX=10090 GN=Pfdn2 PE=1 SV=2	0	38.985	32	4	21	4	154	16.5	6.58	49.12	4	0	0	1.26	0.866744	39.76	91.4	108.6	10.96	16.35	High	High	High	High	High	High	1
TRUE	High	Master Protein	Q3U4U6	T-complex protein 1 subunit gamma OS=Mus musculus OX=10090 GN=Cct3 PE=1 SV=1	0	245.441	40	19	286	19	545	60.6	6.7	657.73	19	0	0	0.851	0.920868	39.76	112.5	87.5	4.7	6.59	High	High	High	High	High	High	1	Acetyl [N-Term]
TRUE	High	Master Protein	Q6A065	Centrosomal protein of 170 kDa OS=Mus musculus OX=10090 GN=Cep170 PE=1 SV=2	0	48.826	4	4	19	4	1588	174.9	7.17	27.22	4	0	0	1.334	0.828892	33.43	81.9	118.1	22.54	21.95	High	High	High	High	High	High	1	Met-loss+Acetyl [N-Term]
TRUE	High	Master Protein	Q9WUP4	Polyprenol reductase OS=Mus musculus OX=10090 GN=Srd5a3 PE=1 SV=2	0	7.859	5	1	2	1	330	37.9	9.79	1.92	1	0	0	0.515	0.622712	48.25	120	80	26.57	35.42	High	Peak Found	High	Peak Found	Peak Found	Peak Found	1
TRUE	High	Master Protein	Q8K2T4	Ubiquinol-cytochrome-c reductase complex assembly factor 3 OS=Mus musculus OX=10090 GN=Uqcc3 PE=1 SV=1	0.004	2.548	11	1	2	1	89	9.6	9.52	3.68	1	0	0	0.824	0.968365	27.44	103.6	96.4	26.72	13.71	High	Peak Found	High	Peak Found	Peak Found	Peak Found	1
TRUE	High	Master Protein	Q6DFZ1	Golgi-specific brefeldin A-resistance factor 1 OS=Mus musculus OX=10090 GN=Gbf1 PE=1 SV=1	0	43.222	7	9	16	9	1861	206.7	5.8	19.93	9	0	0	1.012	0.991727	37.18	102.2	97.8	21.27	7.78	High	High	High	High	High	High	1
TRUE	High	Master Protein	Q9CQC5	Cdc42 effector protein 3 OS=Mus musculus OX=10090 GN=Cdc42ep3 PE=1 SV=1	0	9.89	7	1	1	1	254	27.7	5.94	2.48	1	0	0	0.684	0.900553	28.43	115.7	84.3	26.71	16.37	Peak Found	Peak Found	High	Peak Found	Peak Found	Not Found	1
TRUE	High	Master Protein	Q66JS6	Eukaryotic translation initiation factor 3 subunit J-B OS=Mus musculus OX=10090 GN=Eif3j2 PE=1 SV=1	0	88.092	32	8	42	8	263	29.5	4.81	104.04	8	0	0	0.929	0.977965	31.05	105	95	11.62	8.84	High	High	High	High	High	High	1	Met-loss+Acetyl [N-Term]
TRUE	High	Master Protein	Q9JMH6	Thioredoxin reductase 1, cytoplasmic OS=Mus musculus OX=10090 GN=Txnrd1 PE=1 SV=3	0	122.618	21	8	51	8	613	67	7.44	104.75	8	0	0	1.666	0.374794	52.62	85.7	114.3	13.5	12.79	High	High	High	High	High	High	1
TRUE	High	Master Protein	Q9DB77	Cytochrome b-c1 complex subunit 2, mitochondrial OS=Mus musculus OX=10090 GN=Uqcrc2 PE=1 SV=1	0	125.232	30	9	92	9	453	48.2	9.25	225.07	9	0	0	0.791	0.863019	38.6	104.6	95.4	4.91	11.58	High	High	High	High	High	High	1
TRUE	High	Master Protein	P59708	Splicing factor 3B subunit 6 OS=Mus musculus OX=10090 GN=Sf3b6 PE=1 SV=1	0	23.207	28	3	17	3	125	14.6	9.38	29.37	3	0	0	1	0.996979	42.02	87.5	112.5	24.04	29.53	High	High	High	High	High	High	1
TRUE	High	Master Protein	P46460	Vesicle-fusing ATPase OS=Mus musculus OX=10090 GN=Nsf PE=1 SV=2	0	120.352	24	16	72	16	744	82.6	6.95	139.58	16	0	0	1.049	0.991727	46.02	101.7	98.3	6.39	16.44	High	High	High	High	High	High	1
TRUE	High	Master Protein	Q3TVZ1	Catalase OS=Mus musculus OX=10090 GN=Cat PE=2 SV=1	0	234.143	40	16	109	16	527	59.7	7.88	241.31	16	0	0	0.728	0.762118	42.48	120	80	2.04	21.68	High	High	High	High	High	High	1	Met-loss+Acetyl [N-Term]
TRUE	High	Master Protein	A0A087WP81	Ubiquitinyl hydrolase 1 (Fragment) OS=Mus musculus OX=10090 GN=Uchl5 PE=1 SV=1	0	36.289	46	7	24	1	225	25.6	4.83	25.99	7	0	0	0.908	0.991599	34.72	104.8	95.2	36.12	18.48	High	Peak Found	High	Peak Found	Not Found	High	1
TRUE	High	Master Protein	Q6ZWZ2	Ubiquitin-conjugating enzyme E2 R2 OS=Mus musculus OX=10090 GN=Ube2r2 PE=1 SV=1	0	6.347	5	1	3	1	238	27.1	4.42	6.91	1	0	0	1.731	0.575675	44.6	84.5	115.5	50.31	42.12	Peak Found	Not Found	Peak Found	High	High	High	1
TRUE	High	Master Protein	Q8BYU6	Torsin-1A-interacting protein 2 OS=Mus musculus OX=10090 GN=Tor1aip2 PE=1 SV=1	0	4.423	5	2	2	2	502	54.5	4.86	2.05	2	0	0	0.487	0.42371	46.86	124.4	75.6	13.62	17.88	High	High	Peak Found	Peak Found	Peak Found	Peak Found	1
TRUE	High	Master Protein	Q9QZF2	Glypican-1 OS=Mus musculus OX=10090 GN=Gpc1 PE=1 SV=1	0	121.027	23	8	50	8	557	61.3	7.05	86.74	8	0	0	1.134	0.94791	39.97	94.7	105.3	4.83	15.77	High	High	High	High	High	High	1
TRUE	High	Master Protein	Q05186	Reticulocalbin-1 OS=Mus musculus OX=10090 GN=Rcn1 PE=1 SV=1	0	82.529	35	9	37	9	325	38.1	4.84	61.81	9	0	0	1.09	0.974023	47.97	97.5	102.5	8.66	19.06	High	High	High	High	High	High	1
TRUE	High	Master Protein	Q9DBL1	Short/branched chain specific acyl-CoA dehydrogenase, mitochondrial OS=Mus musculus OX=10090 GN=Acadsb PE=1 SV=1	0	65.687	25	7	36	7	432	47.8	7.87	57.66	7	0	0	1.009	0.991986	49.61	97.6	102.4	5.11	11.53	High	High	High	High	High	High	1
TRUE	High	Master Protein	Q08288	Cell growth-regulating nucleolar protein OS=Mus musculus OX=10090 GN=Lyar PE=1 SV=2	0	91.996	14	4	23	4	388	43.7	9.5	62.24	4	0	0	0.658	0.60356	45.02	135.5	64.5	19.19	52.45	High	High	High	Peak Found	High	High	1
TRUE	High	Master Protein	Q3V244	Eukaryotic translation initiation factor 4H OS=Mus musculus OX=10090 GN=Eif4h PE=2 SV=1	0	36.797	24	4	19	4	248	27.3	8.07	48.54	4	0	0	1.663	0.359721	36.87	78.2	121.8	13.86	8.13	High	High	High	High	High	High	1	Met-loss+Acetyl [N-Term]
TRUE	High	Master Protein	Q9ERE7	LRP chaperone MESD OS=Mus musculus OX=10090 GN=Mesd PE=1 SV=1	0	46.694	25	5	28	5	224	25.2	6.34	46.56	5	0	0	0.571	0.284023	49.65	131.3	68.7	56.24	7.25	High	High	High	High	High	High	1
TRUE	High	Master Protein	Q8CI11	Guanine nucleotide-binding protein-like 3 OS=Mus musculus OX=10090 GN=Gnl3 PE=1 SV=2	0	90.876	26	9	29	9	538	60.7	9.11	44.69	9	0	0	1.104	0.974023	46.74	107.4	92.6	13.34	18.34	High	High	High	High	High	High	1
TRUE	High	Master Protein	Q922B1	ADP-ribose glycohydrolase MACROD1 OS=Mus musculus OX=10090 GN=Macrod1 PE=1 SV=2	0	30.401	7	1	2	1	323	35.3	8.85	7.91	1	0	0	1.027	0.991599	15.77	98.2	101.8	12.93	12.41	Peak Found	Peak Found	High	Peak Found	Peak Found	Peak Found	1
TRUE	High	Master Protein	Q3TFD9	Vimentin OS=Mus musculus OX=10090 GN=Vim PE=2 SV=1	0	677.448	65	34	1448	3	466	53.7	5.1	3604.9	34	0	37	1.005	0.992114	55.67	107.4	92.6	3.72	0.65	High	High	High	High	High	High	1
TRUE	High	Master Protein	P18872	Guanine nucleotide-binding protein G(o) subunit alpha OS=Mus musculus OX=10090 GN=Gnao1 PE=1 SV=3	0	60.417	25	6	32	5	354	40.1	5.53	70.57	6	0	0	1.194	0.920868	37.43	90.3	109.7	18.26	8.07	High	High	High	High	High	High	1
TRUE	High	Master Protein	Q6IRU2	Tropomyosin alpha-4 chain OS=Mus musculus OX=10090 GN=Tpm4 PE=1 SV=3	0	237.855	50	16	180	16	248	28.5	4.68	451.73	16	0	0	1.259	0.905261	44.15	95.2	104.8	12.25	17.53	High	High	High	High	High	High	1	Met-loss+Acetyl [N-Term]
TRUE	High	Master Protein	Q9R1Q6	Transmembrane protein 176B OS=Mus musculus OX=10090 GN=Tmem176b PE=1 SV=1	0	50.192	11	3	21	3	263	28.3	7.84	37.82	3	0	0	0.985	0.996373	61.98	85.9	114.1	33.06	38.79	High	High	High	High	High	High	1
TRUE	High	Master Protein	Q7TPR4	Alpha-actinin-1 OS=Mus musculus OX=10090 GN=Actn1 PE=1 SV=1	0	571.79	49	36	504	1	892	103	5.38	1332	36	0	25	1.652	0.47887	48.15	56.6	143.4	28.32	6.45	High	High	High	High	High	High	1
TRUE	High	Master Protein	Q8VE47	Ubiquitin-like modifier-activating enzyme 5 OS=Mus musculus OX=10090 GN=Uba5 PE=1 SV=2	0	31.929	12	3	12	3	403	44.8	4.96	17.26	3	0	0	1.697	0.424492	45.86	107.3	92.7	23.93	23.3	High	High	High	High	High	High	1
TRUE	High	Master Protein	P62196	26S proteasome regulatory subunit 8 OS=Mus musculus OX=10090 GN=Psmc5 PE=1 SV=1	0	220.793	48	15	192	14	406	45.6	7.55	415.49	15	0	1	1.306	0.868898	47.78	83.7	116.3	5.63	27.91	High	High	High	High	High	High	1	Met-loss+Acetyl [N-Term]
TRUE	High	Master Protein	Q91V61	Sideroflexin-3 OS=Mus musculus OX=10090 GN=Sfxn3 PE=1 SV=1	0	113.811	46	9	77	9	321	35.4	9.51	159.09	9	0	0	1.145	0.974023	35.78	97	103	22.36	12.43	High	High	High	High	High	High	1	Met-loss+Acetyl [N-Term]
TRUE	High	Master Protein	Q8CGF7	Transcription elongation regulator 1 OS=Mus musculus OX=10090 GN=Tcerg1 PE=1 SV=2	0	42.99	7	6	21	6	1100	123.7	8.65	24.49	6	0	0	1.502	0.72439	36.57	78.5	121.5	39.29	8.37	High	High	High	High	High	High	1
TRUE	High	Master Protein	Q8VHX6	Filamin-C OS=Mus musculus OX=10090 GN=Flnc PE=1 SV=3	0	746.053	32	59	478	52	2726	290.9	5.95	989.47	59	0	0	1.047	0.991727	48.33	101.8	98.2	11.05	11.11	High	High	High	High	High	High	1	Acetyl [N-Term]
TRUE	High	Master Protein	P0DN34	NADH dehydrogenase [ubiquinone] 1 beta subcomplex subunit 1 OS=Mus musculus OX=10090 GN=Ndufb1 PE=1 SV=1	0.002	3.426	19	1	6	1	57	7	8.21	15.75	1	0	0	0.946	0.991599	14.77	102.8	97.2	14.8	21.26	High	High	High	High	High	High	1
TRUE	High	Master Protein	Q80U93	Nuclear pore complex protein Nup214 OS=Mus musculus OX=10090 GN=Nup214 PE=1 SV=2	0	84.946	8	10	27	10	2085	212.8	7.08	30.24	10	0	0	0.788	0.886826	57.89	113.9	86.1	7.72	2.6	High	High	High	High	High	High	1
TRUE	High	Master Protein	Q8CIA5	UDP-xylose and UDP-N-acetylglucosamine transporter OS=Mus musculus OX=10090 GN=Slc35b4 PE=2 SV=2	0	6.105	3	1	3	1	331	37.5	9.11	6.35	1	0	0	0.442	0.312684	40.79	148.5	51.5	25.88	21.58	High	High	High	Peak Found	Peak Found	Peak Found	1
TRUE	High	Master Protein	Q8C671	Serine/arginine-rich splicing factor 2 OS=Mus musculus OX=10090 GN=Srsf2 PE=2 SV=1	0	48.779	17	3	63	3	254	29	11.22	215.39	3	0	0	1.381	0.826313	46.86	88.3	111.7	9.08	10	High	High	High	High	High	High	1	Met-loss+Acetyl [N-Term]
TRUE	High	Master Protein	A0A087WSN6	Fibronectin OS=Mus musculus OX=10090 GN=Fn1 PE=1 SV=1	0	867.165	37	50	816	1	2296	252.9	6.07	2049.11	50	0	0	1.332	0.866744	31.27	85.8	114.2	6.86	24.13	Peak Found	Peak Found	Peak Found	High	High	High	1
TRUE	High	Master Protein	Q9D8C4	Interferon-induced 35 kDa protein homolog OS=Mus musculus OX=10090 GN=Ifi35 PE=1 SV=3	0	20.5	10	2	8	2	286	31.9	5.87	9.17	2	0	0	1.751	0.585412	50.86	63.2	136.8	8.05	31.85	High	High	High	High	High	High	1	Met-loss+Acetyl [N-Term]
TRUE	High	Master Protein	O08795-2	Isoform 2 of Glucosidase 2 subunit beta OS=Mus musculus OX=10090 GN=Prkcsh	0	65.702	19	8	46	8	528	59.5	4.48	98.21	8	0	0	0.642	0.513143	64.88	111.8	88.2	3.15	29.02	High	High	High	High	High	High	1
TRUE	High	Master Protein	Q78YZ6	Short coiled-coil protein OS=Mus musculus OX=10090 GN=Scoc PE=1 SV=1	0	18.804	14	1	6	1	125	14.1	4.68	8.9	1	0	0	1.118	0.974023	72.34	94.4	105.6	49	70.46	High	High	Peak Found	High	High	High	1
TRUE	High	Master Protein	Q8R3C0	Mini-chromosome maintenance complex-binding protein OS=Mus musculus OX=10090 GN=Mcmbp PE=1 SV=1	0.006	2.36	3	1	1	1	642	72.8	5.66	0	1	0	0	0.752	0.933843	22.94	115.7	84.3	18.58	16.86	High	Peak Found	Peak Found	Peak Found	Peak Found	Peak Found	1
TRUE	High	Master Protein	Q91WK1	SPRY domain-containing protein 4 OS=Mus musculus OX=10090 GN=Spryd4 PE=1 SV=1	0.009	2.12	5	1	1	1	207	23.3	9.45	0	1	0	0	0.636	0.823034	63.21	138.3	61.7	43.59	44.82	High	Peak Found	Peak Found	Peak Found	Peak Found	Peak Found	1
TRUE	High	Master Protein	Q8C3X8	Lipase maturation factor 2 OS=Mus musculus OX=10090 GN=Lmf2 PE=1 SV=1	0	15.044	2	1	5	1	702	79.9	9.99	16.45	1	0	0	1.058	0.977965	47.22	97.2	102.8	18.55	37.44	Peak Found	High	High	High	High	High	1
TRUE	High	Master Protein	P62192	26S proteasome regulatory subunit 4 OS=Mus musculus OX=10090 GN=Psmc1 PE=1 SV=1	0	190.953	39	12	163	11	440	49.2	6.21	377.02	12	0	0	1.295	0.875362	48.07	85.4	114.6	1.52	24.75	High	High	High	High	High	High	1
TRUE	High	Master Protein	P42669	Transcriptional activator protein Pur-alpha OS=Mus musculus OX=10090 GN=Pura PE=1 SV=1	0	56.781	18	3	36	3	321	34.9	6.44	93.09	3	0	0	1.73	0.306148	40.91	75.6	124.4	7.04	29.98	High	High	High	High	High	High	1
TRUE	High	Master Protein	Q544C9	U6 snRNA-associated Sm-like protein LSm1 OS=Mus musculus OX=10090 GN=Lsm1 PE=1 SV=1	0	6.11	13	1	5	1	133	15.2	5.38	1.61	1	0	0	0.996	0.991599	31.16	100.2	99.8	12.83	50.87	High	High	Peak Found	High	Peak Found	Peak Found	1	Acetyl [N-Term]
TRUE	High	Master Protein	Q9D051	Pyruvate dehydrogenase E1 component subunit beta, mitochondrial OS=Mus musculus OX=10090 GN=Pdhb PE=1 SV=1	0	126.938	33	10	110	10	359	38.9	6.87	260.11	10	0	0	1.13	0.974023	43.82	95.4	104.6	10.87	19.12	High	High	High	High	High	High	1
TRUE	High	Master Protein	Q9WVQ5	Methylthioribulose-1-phosphate dehydratase OS=Mus musculus OX=10090 GN=Apip PE=1 SV=1	0	22.794	19	3	8	3	241	26.9	6.9	7.4	3	0	0	0.817	0.925123	38.89	114.9	85.1	19.68	30.04	Peak Found	High	High	High	High	High	1
TRUE	High	Master Protein	B2RTB0	PDGFA associated protein 1 OS=Mus musculus OX=10090 GN=Pdap1 PE=1 SV=1	0	60.56	23	5	31	5	181	20.6	7.39	99.53	5	0	0	0.921	0.975972	27.94	106.5	93.5	24.92	3.14	High	High	High	High	High	High	1
TRUE	High	Master Protein	Q8K385	Ferric-chelate reductase 1 OS=Mus musculus OX=10090 GN=FRRS1 PE=1 SV=1	0.001	3.963	3	1	1	1	592	66	8.1	1.74	1	0	0	0.758	0.940423	60.11	113.8	86.2	23.61	53.92	High	Peak Found	Peak Found	Peak Found	Peak Found	Peak Found	1
TRUE	High	Master Protein	P05202	Aspartate aminotransferase, mitochondrial OS=Mus musculus OX=10090 GN=Got2 PE=1 SV=1	0	138.684	30	12	174	12	430	47.4	9	401.34	12	0	0	0.918	0.974023	51.7	99.8	100.2	13.24	5.02	High	High	High	High	High	High	1
TRUE	High	Master Protein	A0A494BA97	Osteoclast-stimulating factor 1 OS=Mus musculus OX=10090 GN=Ostf1 PE=1 SV=1	0	63.143	36	5	41	5	212	23.4	8.07	65.25	5	0	0	1.385	0.775353	32.75	87.6	112.4	4.2	17.62	High	High	High	High	High	High	1
TRUE	High	Master Protein	Q61655	ATP-dependent RNA helicase DDX19A OS=Mus musculus OX=10090 GN=Ddx19a PE=1 SV=2	0	47.996	13	5	15	5	478	53.9	6.67	32.5	5	0	0	0.862	0.939383	57.09	96.8	103.2	7.55	9.72	High	High	High	High	Peak Found	High	1	Met-loss+Acetyl [N-Term]
TRUE	High	Master Protein	A6X8Z5	Rho GTPase-activating protein 31 OS=Mus musculus OX=10090 GN=Arhgap31 PE=1 SV=1	0	6.212	1	1	2	1	1425	155.2	5.77	2.17	1	0	0	0.181	0.00463584	105.85	169.3	30.7	121.35		Peak Found	High	Peak Found	Not Found	Not Found	Peak Found	1
TRUE	High	Master Protein	Q8VE80	THO complex subunit 3 OS=Mus musculus OX=10090 GN=Thoc3 PE=2 SV=1	0	6.977	5	2	9	2	351	38.7	6.09	5.22	2	0	0	0.953	0.991599	41.93	100.9	99.1	8.93	8.64	High	High	High	High	High	High	1
TRUE	High	Master Protein	P70697	Uroporphyrinogen decarboxylase OS=Mus musculus OX=10090 GN=Urod PE=1 SV=2	0	60.888	23	6	36	6	367	40.7	6.65	54.86	6	0	0	1.545	0.624993	52.67	92.6	107.4	14.85	30.2	High	High	High	High	High	High	1	Acetyl [N-Term]
TRUE	High	Master Protein	B2RRH9	Glutamine amidotransferase OS=Mus musculus OX=10090 GN=Gmps PE=1 SV=1	0	179.939	36	15	109	15	693	76.7	6.73	154.18	15	0	0	1.367	0.769249	54.24	75.6	124.4	13.74	14.35	High	High	High	High	High	High	1
TRUE	High	Master Protein	Q9WVA2	Mitochondrial import inner membrane translocase subunit Tim8 A OS=Mus musculus OX=10090 GN=Timm8a1 PE=1 SV=1	0	41.798	41	2	29	2	97	11	5.16	60.96	2	0	0	0.978	0.991727	39.38	102.9	97.1	4.23	38.52	High	High	High	High	High	High	1	Acetyl [N-Term]
TRUE	High	Master Protein	A0A1L1SV73	Ubiquitin carboxyl-terminal hydrolase 47 OS=Mus musculus OX=10090 GN=Usp47 PE=1 SV=1	0	34.949	5	5	15	5	1376	157.1	5.06	10.16	5	0	0	0.706	0.80097	54.04	113.9	86.1	19.93	16.67	High	High	High	Peak Found	High	High	1
TRUE	High	Master Protein	P10493	Nidogen-1 OS=Mus musculus OX=10090 GN=Nid1 PE=1 SV=2	0	85.136	8	7	28	7	1245	136.5	5.44	47.56	7	0	0	0.897	0.974023	47.39	116.3	83.7	10.93	18.24	High	High	High	High	High	High	1
TRUE	High	Master Protein	Q80X95	Ras-related GTP-binding protein A OS=Mus musculus OX=10090 GN=Rraga PE=1 SV=1	0	23.058	11	3	12	3	313	36.5	7.72	14.26	3	0	0	1.125	0.971396	25.4	115.4	84.6	31.31	53.89	High	High	High	Peak Found	High	High	1
TRUE	High	Master Protein	O35344	Importin subunit alpha-4 OS=Mus musculus OX=10090 GN=Kpna3 PE=1 SV=1	0	33.381	16	6	20	4	521	57.7	4.94	14.55	6	0	2	0.792	0.902851	66.11	109.2	90.8	15.1	7.34	High	High	High	High	High	High	1
TRUE	High	Master Protein	Q8BU30	Isoleucine--tRNA ligase, cytoplasmic OS=Mus musculus OX=10090 GN=Iars1 PE=1 SV=2	0	97.464	12	11	50	11	1262	144.2	6.55	81.33	11	0	0	0.985	0.996979	52.11	100.7	99.3	11.34	11.58	High	High	High	High	High	High	1	Met-loss [N-Term]; Met-loss+Acetyl [N-Term]
TRUE	High	Master Protein	Q8QZS1	3-hydroxyisobutyryl-CoA hydrolase, mitochondrial OS=Mus musculus OX=10090 GN=Hibch PE=1 SV=1	0	67.019	22	7	35	7	385	43	8.06	41.01	7	0	0	1.242	0.887407	43.46	92.5	107.5	14.07	4.26	High	High	High	High	High	High	1
TRUE	High	Master Protein	Q8BHK9	DNA excision repair protein ERCC-6-like OS=Mus musculus OX=10090 GN=Ercc6l PE=1 SV=1	0	8.603	2	1	4	1	1240	138.8	5.21	0	1	0	0	0.797	0.974023	41.37	106.7	93.3	29.73	19.81	High	High	High	Peak Found	Peak Found	High	1	Acetyl [N-Term]
TRUE	High	Master Protein	Q4VA93	Protein kinase C OS=Mus musculus OX=10090 GN=Prkca PE=1 SV=1	0	43.12	11	4	17	4	672	76.8	7.05	23.08	4	0	0	1.015	0.991727	35.83	95.7	104.3	14.58	11.93	High	High	High	High	High	High	1	Met-loss+Acetyl [N-Term]
TRUE	High	Master Protein	Q64442	Sorbitol dehydrogenase OS=Mus musculus OX=10090 GN=Sord PE=1 SV=3	0	20.861	13	3	17	3	357	38.2	7.02	34.59	3	0	0	1.503	0.720631	39.45	89.1	110.9	7.2	17.28	High	High	High	High	High	High	1	Met-loss+Acetyl [N-Term]
TRUE	High	Master Protein	Q8BGT7	Survival of motor neuron-related-splicing factor 30 OS=Mus musculus OX=10090 GN=Smndc1 PE=1 SV=1	0	43.507	29	4	13	4	238	26.7	7.24	25.55	4	0	0	1.077	0.976047	39.73	106.3	93.7	12.37	36.72	High	High	High	High	High	High	1
TRUE	High	Master Protein	H9KV00	Protein SON OS=Mus musculus OX=10090 GN=Son PE=1 SV=1	0	49.314	6	9	20	9	2477	268.7	5.71	13.64	9	0	0	0.89	0.95479	64.2	86.1	113.9	30.78	17.74	High	High	High	High	High	High	1
TRUE	High	Master Protein	P68040	Receptor of activated protein C kinase 1 OS=Mus musculus OX=10090 GN=Rack1 PE=1 SV=3	0	154.001	36	11	152	11	317	35.1	7.69	382.13	11	0	0	1.073	0.990245	51.26	105.2	94.8	11.44	17.65	High	High	High	High	High	High	1	Met-loss+Acetyl [N-Term]
TRUE	High	Master Protein	P99028	Cytochrome b-c1 complex subunit 6, mitochondrial OS=Mus musculus OX=10090 GN=Uqcrh PE=1 SV=2	0.007	2.301	17	1	1	1	89	10.4	4.87	1.73	1	0	0	0.793	0.895876	39.6	101.9	98.1	21.95	33.47	Peak Found	High	Peak Found	Peak Found	Peak Found	Peak Found	1
TRUE	High	Master Protein	Q9WUM3	Coronin-1B OS=Mus musculus OX=10090 GN=Coro1b PE=1 SV=1	0	66.214	14	6	36	6	484	53.9	5.78	113.95	6	0	0	0.797	0.887478	47.05	118.3	81.7	14.67	20.12	High	High	High	High	High	High	1
TRUE	High	Master Protein	A0A1Y7VME9	Kinase D-interacting substrate 220 OS=Mus musculus OX=10090 GN=Kidins220 PE=1 SV=1	0	6.766	2	2	4	2	1763	195.7	6.71	0	2	0	0	0.856	0.974023	68.06	129.9	70.1	25.18	57.57	Peak Found	High	Peak Found	High	Peak Found	High	1	Met-loss+Acetyl [N-Term]
TRUE	High	Master Protein	Q3TIX9	U4/U6.U5 tri-snRNP-associated protein 2 OS=Mus musculus OX=10090 GN=Usp39 PE=1 SV=2	0	65.01	16	6	29	6	564	65.1	8.9	48.4	6	0	0	1.035	0.991599	38.2	102	98	3.16	24.86	High	High	High	High	High	High	1
TRUE	High	Master Protein	Q8BWZ3	N-alpha-acetyltransferase 25, NatB auxiliary subunit OS=Mus musculus OX=10090 GN=Naa25 PE=1 SV=1	0	18.688	4	4	10	4	972	111.6	6.52	4.12	4	0	0	1.742	0.352127	42.1	65.7	134.3	13.01	21.14	Peak Found	High	High	High	High	High	1
TRUE	High	Master Protein	P27046	Alpha-mannosidase 2 OS=Mus musculus OX=10090 GN=Man2a1 PE=1 SV=2	0	162.579	17	16	102	16	1150	131.5	8.03	177.18	16	0	0	0.639	0.50447	58.29	121.4	78.6	12.88	8.02	High	High	High	High	High	High	1
TRUE	High	Master Protein	Q3UDC0	GB1/RHD3-type G domain-containing protein (Fragment) OS=Mus musculus OX=10090 GN=Gbp2 PE=2 SV=1	0	63.549	19	6	41	6	377	43.1	5.76	75.09	6	0	0	4.195	1.55174e-06	51.1	30.3	169.7	25.45	12.91	High	High	High	High	High	High	1
TRUE	High	Master Protein	Q3UFY8	tRNA methyltransferase 10 homolog C OS=Mus musculus OX=10090 GN=Trmt10c PE=1 SV=2	0.001	3.617	5	2	3	2	414	48.4	9.38	0	2	0	0	0.761	0.920868	35.5	118.9	81.1	17.47	24.19	Peak Found	Peak Found	High	Peak Found	Peak Found	High	1
TRUE	High	Master Protein	Q9D0F3	Protein ERGIC-53 OS=Mus musculus OX=10090 GN=Lman1 PE=1 SV=1	0	157.872	27	10	66	10	517	57.8	6.34	150.09	10	0	0	1.05	0.991599	49.94	103.8	96.2	2.7	18.2	High	High	High	High	High	High	1
TRUE	High	Master Protein	Q8R5L1	Complement component 1 Q subcomponent-binding protein, mitochondrial OS=Mus musculus OX=10090 GN=C1qbp PE=1 SV=1	0	91.951	23	6	114	6	279	31	4.87	259.39	6	0	0	1.249	0.910688	36.92	94.9	105.1	9.14	22.34	High	High	High	High	High	High	1
TRUE	High	Master Protein	Q5U4D9	THO complex subunit 6 homolog OS=Mus musculus OX=10090 GN=Thoc6 PE=1 SV=1	0	35.637	17	4	39	4	341	37.3	7.12	41	4	0	0	0.959	0.991599	49.75	90.6	109.4	20.25	27.63	High	High	High	High	High	High	1	Acetyl [N-Term]
TRUE	High	Master Protein	Q3TZX8	Polynucleotide 5'-hydroxyl-kinase NOL9 OS=Mus musculus OX=10090 GN=Nol9 PE=1 SV=1	0	5.373	4	2	2	2	714	80.8	9.45	2.11	2	0	0	1.121	0.974023	43.58	119.5	80.5	138.61	53.01	High	High	Peak Found	Peak Found	Peak Found	Peak Found	1	Met-loss+Acetyl [N-Term]
TRUE	High	Master Protein	Q8BLX7	Collagen alpha-1(XVI) chain OS=Mus musculus OX=10090 GN=Col16a1 PE=1 SV=2	0	24.477	3	3	10	3	1580	155.7	7.91	11.27	3	0	0	1.169	0.96137	37.25	101.2	98.8	69.28	14.27	High	High	High	High	High	High	1
TRUE	High	Master Protein	Q9D2R0	Acetoacetyl-CoA synthetase OS=Mus musculus OX=10090 GN=Aacs PE=1 SV=1	0	65.002	17	11	62	11	672	75.2	6.71	70.13	11	0	0	1.341	0.813586	47.89	85.3	114.7	8.11	2.4	High	High	High	High	High	High	1
TRUE	High	Master Protein	P15864	Histone H1.2 OS=Mus musculus OX=10090 GN=H1-2 PE=1 SV=2	0	127.853	28	8	105	2	212	21.3	11	254.02	8	0	6	0.519	0.159476	63.74	127	73	6.62	3.42	High	High	High	High	High	High	1	Met-loss+Acetyl [N-Term]
TRUE	High	Master Protein	Q8C6K6	Cleavage and polyadenylation specificity factor subunit 2 (Fragment) OS=Mus musculus OX=10090 GN=Cpsf2 PE=2 SV=1	0	10.036	4	1	2	1	296	33.4	5.62	5.4	1	0	0	1.137	0.963472	39.35	93.6	106.4	21.82	34.93	Peak Found	Peak Found	High	Peak Found	Peak Found	High	1
TRUE	High	Master Protein	Q8K1J6	CCA tRNA nucleotidyltransferase 1, mitochondrial OS=Mus musculus OX=10090 GN=Trnt1 PE=1 SV=1	0	133.304	33	10	69	10	434	49.9	8.56	108.66	10	0	0	0.799	0.889056	50.41	101.2	98.8	13.95	6.46	High	High	High	High	High	High	1
TRUE	High	Master Protein	Q4KL76	10 kDa heat shock protein, mitochondrial OS=Mus musculus OX=10090 GN=Hspe1 PE=1 SV=1	0	50.167	43	5	151	5	102	11	8.35	314.33	5	0	0	1.004	0.991727	39.68	101.1	98.9	15.18	4.91	High	High	High	High	High	High	1
TRUE	High	Master Protein	Q91Z38	Tetratricopeptide repeat protein 1 OS=Mus musculus OX=10090 GN=Ttc1 PE=1 SV=1	0	22.569	16	3	11	3	292	33.2	5.01	16	3	0	0	0.979	0.991727	56.74	112.7	87.3	26.26	31.02	High	High	High	High	High	High	1
TRUE	High	Master Protein	Q9CVM2	Death domain-containing protein (Fragment) OS=Mus musculus OX=10090 GN=Nradd PE=2 SV=1	0	12.007	16	2	3	2	177	19.5	5.33	4.05	2	0	0	1.153	0.974023	47.21	94.4	105.6	1.21	5.62	Peak Found	High	Peak Found	High	Peak Found	High	1
TRUE	High	Master Protein	P62077	Mitochondrial import inner membrane translocase subunit Tim8 B OS=Mus musculus OX=10090 GN=Timm8b PE=1 SV=1	0	7.117	17	1	1	1	83	9.3	5.12	2.84	1	0	0	1.074	0.981294	19.38	93.3	106.7	15.72	8.43	Peak Found	High	Peak Found	Peak Found	Peak Found	Peak Found	1	Met-loss+Acetyl [N-Term]
TRUE	High	Master Protein	Q9CX86	Heterogeneous nuclear ribonucleoprotein A0 OS=Mus musculus OX=10090 GN=Hnrnpa0 PE=1 SV=1	0	71.602	19	4	60	3	305	30.5	9.31	204.02	4	0	0	0.976	0.991072	27.05	105.7	94.3	15.56	14.74	High	High	High	High	High	High	1
TRUE	High	Master Protein	Q6P8M1	Putative deoxyribonuclease TATDN1 OS=Mus musculus OX=10090 GN=Tatdn1 PE=1 SV=1	0.004	2.724	6	1	3	1	295	33.3	6.18	0	1	0	0	1.31	0.911722	30.88	86.6	113.4	12.63	38.56	Peak Found	High	Peak Found	High	High	Peak Found	1
TRUE	High	Master Protein	Q8R349	Cell division cycle protein 16 homolog OS=Mus musculus OX=10090 GN=Cdc16 PE=1 SV=1	0	11.376	3	1	3	1	620	71.4	5.76	4.38	1	0	0	0.587	0.697067	3.62	126.2	73.8	1.52	4.94	Peak Found	High	High	Peak Found	Peak Found	High	1
TRUE	High	Master Protein	P83887	Tubulin gamma-1 chain OS=Mus musculus OX=10090 GN=Tubg1 PE=1 SV=1	0	11.406	11	3	4	3	451	51.1	6.02	0	3	0	0	1.071	0.982463	48.88	102.6	97.4	14.13	31.17	High	Peak Found	High	High	Peak Found	Peak Found	1
TRUE	High	Master Protein	Q9QUJ7	Long-chain-fatty-acid--CoA ligase 4 OS=Mus musculus OX=10090 GN=Acsl4 PE=1 SV=2	0	16.961	4	2	14	1	711	79	8.28	16.13	2	0	0	0.919	0.977965	22.5	104.2	95.8	6.97	17.86	High	High	High	High	High	High	1
TRUE	High	Master Protein	Q6NWW9	Fibronectin type III domain-containing protein 3B OS=Mus musculus OX=10090 GN=Fndc3b PE=1 SV=1	0	23.873	3	2	8	2	1207	132.7	6.29	10.74	2	0	0	1.304	0.897676	56.43	64.4	135.6	38.87	14.72	High	High	High	High	High	High	1
TRUE	High	Master Protein	Q497T6	COMM domain containing 2 OS=Mus musculus OX=10090 GN=Commd2 PE=1 SV=1	0	9.255	12	3	7	3	199	22.8	6.62	4.09	3	0	0	0.99	0.995283	61.34	104.1	95.9	20.69	45.64	High	High	High	High	High	High	1
TRUE	High	Master Protein	Q9CT10	Ran-binding protein 3 OS=Mus musculus OX=10090 GN=Ranbp3 PE=1 SV=2	0	49.296	11	4	15	4	491	52.5	5.12	39.11	4	0	0	0.934	0.982463	41.28	100.6	99.4	58.53	30.71	High	High	High	High	High	High	1
TRUE	High	Master Protein	P50396	Rab GDP dissociation inhibitor alpha OS=Mus musculus OX=10090 GN=Gdi1 PE=1 SV=3	0	107.788	38	11	60	7	447	50.5	5.08	96.8	11	0	0	1.745	0.30408	43.29	66.8	133.2	14.54	21.59	High	High	High	High	High	High	1
TRUE	High	Master Protein	D3Z5N6	Zinc finger protein ubi-d4 OS=Mus musculus OX=10090 GN=Dpf2 PE=1 SV=1	0	43.023	19	5	21	5	405	45.8	7.14	28.27	5	0	0	0.822	0.920868	34.46	107.5	92.5	12.01	7.73	High	High	High	High	High	High	1	Met-loss+Acetyl [N-Term]
TRUE	High	Master Protein	P15066	Transcription factor jun-D OS=Mus musculus OX=10090 GN=Jund PE=1 SV=1	0	12.563	4	1	1	1	341	34.9	7.44	2.03	1	0	0	1.057	0.989002	32.1	100.2	99.8	24.23	25.05	Peak Found	High	Peak Found	Peak Found	Peak Found	Peak Found	1
TRUE	High	Master Protein	Q9DCM0	Persulfide dioxygenase ETHE1, mitochondrial OS=Mus musculus OX=10090 GN=Ethe1 PE=1 SV=2	0	37.897	26	4	26	4	254	27.7	7.23	47.45	4	0	0	1.172	0.951994	75.58	75.4	124.6	26.3	38.8	High	High	High	High	High	High	1
TRUE	High	Master Protein	Q3TIJ9	Uncharacterized protein OS=Mus musculus OX=10090 GN=Actb PE=2 SV=1	0	331.206	48	13	892	1	375	41.6	5.71	2372.44	13	0	0	1.405	0.809867	22.36	77.1	122.9	27.49	4.23	Peak Found	Peak Found	High	High	High	High	1
TRUE	High	Master Protein	Q8C2U7	tRNA-binding domain-containing protein OS=Mus musculus OX=10090 GN=Aimp1 PE=2 SV=1	0	106.415	33	6	66	6	319	35.2	8.57	110.89	6	0	0	1.033	0.991097	29.47	94.8	105.2	7.58	12.83	High	High	High	High	High	High	1
TRUE	High	Master Protein	Q9D0B0	Serine/arginine-rich splicing factor 9 OS=Mus musculus OX=10090 GN=Srsf9 PE=1 SV=1	0	8.711	9	2	11	2	222	25.6	8.65	19.63	2	0	0	0.961	0.991599	5.55	164.4	35.6	68.69	4.39	High	High	High	High	High	High	1
TRUE	High	Master Protein	Q9CQ45	Neudesin OS=Mus musculus OX=10090 GN=Nenf PE=1 SV=1	0	54.156	37	5	34	5	171	18.9	5.27	73.31	5	0	0	1.114	0.967354	31.11	99.4	100.6	7.27	17.43	High	High	High	High	High	High	1
TRUE	High	Master Protein	Q9JMA1	Ubiquitin carboxyl-terminal hydrolase 14 OS=Mus musculus OX=10090 GN=Usp14 PE=1 SV=3	0	110.276	32	12	64	12	493	56	5.24	116.15	12	0	0	1.359	0.774957	49.96	78.1	121.9	22.8	10.62	High	High	High	High	High	High	1	Met-loss [N-Term]
TRUE	High	Master Protein	A0A0N4SUM3	Lysophospholipid acyltransferase 5 OS=Mus musculus OX=10090 GN=Lpcat3 PE=1 SV=1	0	18.277	30	2	8	2	99	11.3	7.03	19.55	2	0	0	0.817	0.920868	25.92	111.7	88.3	12.85	30.56	High	High	High	Peak Found	High	High	1	Met-loss+Acetyl [N-Term]
TRUE	High	Master Protein	Q9CPR5	39S ribosomal protein L15, mitochondrial OS=Mus musculus OX=10090 GN=Mrpl15 PE=1 SV=1	0	19.139	17	4	12	4	295	33.5	10.07	8.46	4	0	0	0.988	0.996979	45.38	92.1	107.9	10.68	38.22	High	High	High	High	High	High	1
TRUE	High	Master Protein	B0V2N1	Receptor-type tyrosine-protein phosphatase S OS=Mus musculus OX=10090 GN=Ptprs PE=1 SV=1	0.005	2.477	1	1	1	1	1907	211.8	7.23	0	1	0	0	0.867	0.982463	45.32	107.1	92.9	41.06	19.94	Peak Found	High	Peak Found	Peak Found	Peak Found	Peak Found	1
TRUE	High	Master Protein	Q80U72	Protein scribble homolog OS=Mus musculus OX=10090 GN=Scrib PE=1 SV=2	0	6.23	2	2	2	2	1612	174	5.12	2.05	2	0	0	1.361	0.866744	22.33	92.9	107.1	16.58	29.18	Peak Found	Peak Found	Peak Found	High	Peak Found	High	1
TRUE	High	Master Protein	D3Z6W1	Microtubule-associated protein 6 OS=Mus musculus OX=10090 GN=Map6 PE=1 SV=1	0	65.687	20	4	19	4	509	54.7	9.42	50.23	4	0	0	0.9	0.974023	63.68	120	80	30.45	64.86	High	High	High	High	High	High	1
TRUE	High	Master Protein	Q9CQ71	Replication protein A 14 kDa subunit OS=Mus musculus OX=10090 GN=Rpa3 PE=1 SV=1	0	15.702	30	3	23	3	121	13.6	4.84	26.69	3	0	0	0.932	0.982735	37.92	114.8	85.2	19.74	32.97	High	High	High	High	High	High	1	Acetyl [N-Term]
TRUE	High	Master Protein	Q8VI75	Importin-4 OS=Mus musculus OX=10090 GN=Ipo4 PE=1 SV=1	0	35.489	6	6	29	6	1082	119.2	5.03	24.99	6	0	0	0.753	0.866689	56.46	125.9	74.1	8	7.48	High	High	High	High	High	High	1	Acetyl [N-Term]
TRUE	High	Master Protein	Q9D1M4	Eukaryotic translation elongation factor 1 epsilon-1 OS=Mus musculus OX=10090 GN=Eef1e1 PE=1 SV=1	0	5.882	20	2	2	2	174	19.8	8.59	0	2	0	0	1.061	0.984871	59.11	88	112	20.65	31.86	High	Peak Found	Peak Found	High	Peak Found	Peak Found	1
TRUE	High	Master Protein	Q80WJ7	Protein LYRIC OS=Mus musculus OX=10090 GN=Mtdh PE=1 SV=1	0	162.922	32	14	86	14	579	63.8	9.33	147.31	14	0	0	0.982	0.995618	38.69	104.1	95.9	7.3	12.88	High	High	High	High	High	High	1
TRUE	High	Master Protein	A2RRK3	Non-specific serine/threonine protein kinase OS=Mus musculus OX=10090 GN=Slk PE=2 SV=1	0	69.005	8	8	20	8	1202	137.6	5.08	34.01	8	0	0	0.85	0.940423	20.11	122.2	77.8	32.51	16.42	High	High	High	Peak Found	High	High	1
TRUE	High	Master Protein	Q8VE19	GATOR complex protein MIOS OS=Mus musculus OX=10090 GN=Mios PE=1 SV=2	0	5.752	3	2	3	2	875	98.3	6.71	3.39	2	0	0	0.764	0.923329	41.64	114.7	85.3	22.15	19.35	High	High	High	Peak Found	Peak Found	Peak Found	1
TRUE	High	Master Protein	Q6ZQ08	CCR4-NOT transcription complex subunit 1 OS=Mus musculus OX=10090 GN=Cnot1 PE=1 SV=2	0	54.827	6	11	31	11	2375	266.6	7.11	23.45	11	0	0	1.039	0.991599	44.46	93.4	106.6	11.04	1.94	High	High	High	High	High	High	1
TRUE	High	Master Protein	Q9CX30	Protein YIF1B OS=Mus musculus OX=10090 GN=Yif1b PE=1 SV=2	0	18.979	9	2	8	2	311	34	9.14	20.97	2	0	0	1.079	0.976047	24.3	97.7	102.3	12.49	22.43	High	High	High	High	High	High	1	Acetyl [N-Term]
TRUE	High	Master Protein	Q9Z1F9	SUMO-activating enzyme subunit 2 OS=Mus musculus OX=10090 GN=Uba2 PE=1 SV=1	0	73.648	25	10	27	10	638	70.5	5.24	43.55	10	0	0	0.96	0.991599	39	83.9	116.1	15.37	19.8	High	High	High	High	High	High	1
TRUE	High	Master Protein	P05132	cAMP-dependent protein kinase catalytic subunit alpha OS=Mus musculus OX=10090 GN=Prkaca PE=1 SV=3	0	22.043	13	5	15	1	351	40.5	8.79	15.8	5	0	4	0.973	0.991599	71.2	97.1	102.9	13.54	37.36	High	High	High	High	High	High	1
TRUE	High	Master Protein	Q8K2B3	Succinate dehydrogenase [ubiquinone] flavoprotein subunit, mitochondrial OS=Mus musculus OX=10090 GN=Sdha PE=1 SV=1	0	155.036	23	11	127	11	664	72.5	7.37	301.43	11	0	0	0.893	0.96137	35.91	103.7	96.3	8.87	4.65	High	High	High	High	High	High	1
TRUE	High	Master Protein	Q9CRD0	OCIA domain-containing protein 1 OS=Mus musculus OX=10090 GN=Ociad1 PE=1 SV=1	0	47.265	34	4	33	4	247	27.6	7.81	68.17	4	0	0	0.876	0.972075	44.84	117	83	20.21	27.62	High	High	High	High	High	High	1
TRUE	High	Master Protein	P62311	U6 snRNA-associated Sm-like protein LSm3 OS=Mus musculus OX=10090 GN=Lsm3 PE=1 SV=2	0	36.91	41	3	34	3	102	11.8	4.7	85.86	3	0	0	1.189	0.920868	45.39	92.2	107.8	23.92	35.41	High	High	High	High	High	High	1	Met-loss+Acetyl [N-Term]
TRUE	High	Master Protein	I6L9G8	E3 ubiquitin-protein ligase OS=Mus musculus OX=10090 GN=Dtx3l PE=2 SV=1	0.006	2.334	2	1	2	1	691	76.5	8.02	0	1	0	0	1.579	0.818463	58.34	77.6	122.4	33.85	57.31	Peak Found	Peak Found	High	Peak Found	High	Peak Found	1
TRUE	High	Master Protein	P49817	Caveolin-1 OS=Mus musculus OX=10090 GN=Cav1 PE=1 SV=1	0	54.155	25	3	33	3	178	20.5	6.02	64.9	3	0	0	0.778	0.868898	54.16	114.6	85.4	56.2	14	High	High	High	High	High	High	1
TRUE	High	Master Protein	Q6PAC3	DDB1- and CUL4-associated factor 13 OS=Mus musculus OX=10090 GN=Dcaf13 PE=2 SV=2	0	15.082	7	2	8	2	445	51.4	9.32	5.68	2	0	0	0.81	0.951994	39.52	107.2	92.8	17.87	18.58	High	High	High	High	High	High	1
TRUE	High	Master Protein	Q9CW03	Structural maintenance of chromosomes protein 3 OS=Mus musculus OX=10090 GN=Smc3 PE=1 SV=2	0	186.636	23	21	63	21	1217	141.5	7.18	105.8	21	0	0	0.825	0.905261	51.49	111.3	88.7	7.58	5.75	High	High	High	High	High	High	1
TRUE	High	Master Protein	Q8BI72	CDKN2A-interacting protein OS=Mus musculus OX=10090 GN=Cdkn2aip PE=1 SV=1	0	10.08	5	2	4	2	563	59.7	9.16	3.7	2	0	0	0.714	0.89752	56.28	117.2	82.8	3.66	42.84	High	High	High	Peak Found	Peak Found	Peak Found	1
TRUE	High	Master Protein	P34022	Ran-specific GTPase-activating protein OS=Mus musculus OX=10090 GN=Ranbp1 PE=1 SV=2	0	48.147	33	4	31	4	203	23.6	5.22	63.1	4	0	0	1.56	0.602037	37.18	83.1	116.9	16.93	20.14	High	High	High	High	High	High	1
TRUE	High	Master Protein	Q3UKS6	Uncharacterized protein OS=Mus musculus OX=10090 GN=Mrpl40 PE=1 SV=1	0	10.354	12	2	20	2	206	24.3	9.47	22.97	2	0	0	0.847	0.974023	40.76	111.1	88.9	11.59	41.15	High	High	High	High	High	High	1
TRUE	High	Master Protein	O35551	Rab GTPase-binding effector protein 1 OS=Mus musculus OX=10090 GN=Rabep1 PE=1 SV=2	0	24.656	5	3	12	3	862	99.5	5.01	3.99	3	0	0	1.067	0.982624	37.63	100.7	99.3	11.42	8.34	High	High	High	High	High	High	1
TRUE	High	Master Protein	Q3UKZ1	Syndecan OS=Mus musculus OX=10090 GN=Sdc4 PE=2 SV=1	0	5.965	7	1	1	1	198	21.4	4.41	1.92	1	0	0	1.176	0.973554	44.24	91.9	108.1	35.72	50.96	Peak Found	Peak Found	Not Found	High	Not Found	Peak Found	1
TRUE	High	Master Protein	Q80X54	Snx4 protein OS=Mus musculus OX=10090 PE=2 SV=1	0	12.246	9	3	9	3	403	47	6.92	12.83	3	0	0	1.254	0.905261	55.26	80.8	119.2	16.14	12.34	High	High	High	High	High	High	1
TRUE	High	Master Protein	Q3TJF2	Obg-like ATPase 1 OS=Mus musculus OX=10090 GN=Ola1 PE=2 SV=1	0	70.787	27	8	53	8	396	44.8	7.52	107.23	8	0	0	1.444	0.753213	41.72	87.8	112.2	24.03	13.82	High	High	High	High	High	High	1
TRUE	High	Master Protein	O88413	Tubby-related protein 3 OS=Mus musculus OX=10090 GN=Tulp3 PE=1 SV=1	0.001	3.822	3	1	3	1	460	51.2	6.24	3.73	1	0	0	1.533	0.753231	18.78	79	121	31.12	18.9	Peak Found	Peak Found	High	Peak Found	High	High	1
TRUE	High	Master Protein	E9PW43	Predicted pseudogene 10320 OS=Mus musculus OX=10090 GN=Gm10320 PE=3 SV=1	0	5.034	9	1	9	1	113	11.8	11.58	19.38	1	0	0	0.589	0.335103	24.02	125.9	74.1	26.13	12.29	High	High	High	High	High	High	1
TRUE	High	Master Protein	Q8BGA5	KRR1 small subunit processome component homolog OS=Mus musculus OX=10090 GN=Krr1 PE=2 SV=1	0	4.345	4	1	4	1	380	43.5	9.79	1.81	1	0	0	0.351	0.210468	21.57	148.6	51.4	36.49	46.99	High	High	High	Peak Found	Peak Found	High	1
TRUE	High	Master Protein	Q9D735	Telomerase RNA component interacting RNase OS=Mus musculus OX=10090 GN=Trir PE=1 SV=1	0	35.371	23	2	13	2	173	18.4	9.67	22.13	2	0	0	0.701	0.814629	12.65	116.7	83.3	12.17	6.33	High	High	High	Not Found	High	High	1
TRUE	High	Master Protein	Q8CJF7	Protein ELYS OS=Mus musculus OX=10090 GN=Ahctf1 PE=1 SV=1	0	23.549	4	5	13	5	2243	247.5	6.55	9.93	5	0	0	0.586	0.442255	55.18	135.7	64.3	0.94	12.7	High	High	High	High	High	Peak Found	1
TRUE	High	Master Protein	Q65Z40	Wings apart-like protein homolog OS=Mus musculus OX=10090 GN=Wapl PE=1 SV=2	0	13.796	3	2	5	2	1200	134	5.41	6.01	2	0	0	2.029	0.346672	26.2	69.1	130.9	12.62	10.84	High	Peak Found	High	High	Peak Found	High	1
TRUE	High	Master Protein	Q8BUV3	Gephyrin OS=Mus musculus OX=10090 GN=Gphn PE=1 SV=2	0	23.832	4	2	6	2	769	83.2	5.6	8.75	2	0	0	0.599	0.452837	82.87	125.1	74.9	38.36	88.63	High	High	High	Peak Found	Peak Found	High	1	Met-loss+Acetyl [N-Term]
TRUE	High	Master Protein	Q3UKT3	Ornithine--oxo-acid aminotransferase OS=Mus musculus OX=10090 GN=Oat PE=2 SV=1	0	263.95	46	16	217	16	439	48.3	6.8	525.84	16	0	0	0.661	0.58264	42.31	113	87	14.16	9.41	High	High	High	High	High	High	1
TRUE	High	Master Protein	P62960	Y-box-binding protein 1 OS=Mus musculus OX=10090 GN=Ybx1 PE=1 SV=3	0	232.279	64	11	136	7	322	35.7	9.88	361.05	11	0	4	1.059	0.991599	36.57	105.8	94.2	17.4	23.03	High	High	High	High	High	High	1	Met-loss+Acetyl [N-Term]
TRUE	High	Master Protein	Q8VHR5	Transcriptional repressor p66-beta OS=Mus musculus OX=10090 GN=Gatad2b PE=1 SV=1	0	39.696	20	7	15	6	594	65.4	9.7	15.65	7	0	1	0.979	0.991727	35.98	96.6	103.4	10.32	4.25	High	High	High	High	High	High	1
TRUE	High	Master Protein	P85094	Isochorismatase domain-containing protein 2A OS=Mus musculus OX=10090 GN=Isoc2a PE=1 SV=1	0	15.047	24	2	7	2	206	22.4	8.02	4.57	2	0	0	1.061	0.98231	53.28	108.9	91.1	18.71	69.24	High	High	High	High	High	High	1
TRUE	High	Master Protein	A0A668KLV9	A-kinase anchor protein 12 OS=Mus musculus OX=10090 GN=Akap12 PE=1 SV=1	0	18.486	3	3	7	3	1604	172.5	4.48	6.04	3	0	0	3.488	0.0102976	83.02	39.8	160.2	47.76	51.31	Peak Found	Peak Found	Peak Found	High	High	High	1
TRUE	High	Master Protein	O09012-2	Isoform 2 of Peroxisomal targeting signal 1 receptor OS=Mus musculus OX=10090 GN=Pex5	0	31.158	10	4	8	4	602	66.8	4.55	8.94	4	0	0	1.426	0.828892	36.01	77.7	122.3	6.73	42.1	High	High	High	High	Peak Found	Peak Found	1
TRUE	High	Master Protein	P13020-2	Isoform 2 of Gelsolin OS=Mus musculus OX=10090 GN=Gsn	0	364.841	36	16	420	16	731	80.7	5.76	1309.65	16	0	0	1.714	0.406413	50.84	91.1	108.9	19.69	25.88	High	High	High	High	High	High	1	Met-loss [N-Term]; Acetyl [N-Term]
TRUE	High	Master Protein	Q3U8H8	NTF2 domain-containing protein OS=Mus musculus OX=10090 PE=2 SV=1	0	25.057	19	2	29	2	127	14.4	5.14	54.15	2	0	0	1.391	0.828546	34.84	84	116	18.72	14.69	High	High	High	High	High	High	1
TRUE	High	Master Protein	Q3USH9	Component of oligomeric Golgi complex 3 (Fragment) OS=Mus musculus OX=10090 GN=Cog3 PE=2 SV=1	0	14.239	5	2	6	2	639	72.3	5.22	10.08	2	0	0	0.676	0.831066	43.04	119	81	16.46	12.65	High	High	High	Peak Found	High	High	1	Met-loss+Acetyl [N-Term]
TRUE	High	Master Protein	P36552	Oxygen-dependent coproporphyrinogen-III oxidase, mitochondrial OS=Mus musculus OX=10090 GN=Cpox PE=1 SV=2	0	28.671	10	3	12	3	443	49.7	8.53	14.86	3	0	0	1.029	0.991599	42.96	101.2	98.8	22.4	25.69	High	High	Peak Found	High	High	High	1
TRUE	High	Master Protein	P16546-2	Isoform 2 of Spectrin alpha chain, non-erythrocytic 1 OS=Mus musculus OX=10090 GN=Sptan1	0	1005.11	48	88	486	88	2452	282.2	5.31	964.62	88	0	0	1.063	0.991599	42.09	101.4	98.6	7.11	5.31	High	High	High	High	High	High	1
TRUE	High	Master Protein	A2AFQ2	3-hydroxyacyl-CoA dehydrogenase type-2 OS=Mus musculus OX=10090 GN=Hsd17b10 PE=1 SV=1	0	114.536	48	9	90	9	271	28.4	8.76	214.97	9	0	0	0.943	0.974023	43.85	98.2	101.8	15.09	13.05	High	High	High	High	High	High	1
TRUE	High	Master Protein	Q9D8L3	Signal sequence receptor subunit delta OS=Mus musculus OX=10090 GN=Ssr4 PE=1 SV=1	0	59.244	31	4	60	4	173	19	5.78	154.87	4	0	0	0.878	0.974023	44.89	102.6	97.4	8.03	17.6	High	High	High	High	High	High	1
TRUE	High	Master Protein	P99027	60S acidic ribosomal protein P2 OS=Mus musculus OX=10090 GN=Rplp2 PE=1 SV=3	0	200.11	74	8	198	8	115	11.6	4.54	581.48	8	0	0	0.835	0.909284	42.85	106.6	93.4	10.59	17.19	High	High	High	High	High	High	1
TRUE	High	Master Protein	O09106	Histone deacetylase 1 OS=Mus musculus OX=10090 GN=Hdac1 PE=1 SV=1	0	54.538	13	4	25	2	482	55	5.48	48.6	4	0	0	0.771	0.867385	14.42	116.8	83.2	6.2	11.44	High	High	High	High	High	High	1
TRUE	High	Master Protein	Q3U1J4	DNA damage-binding protein 1 OS=Mus musculus OX=10090 GN=Ddb1 PE=1 SV=2	0	92.303	15	13	35	13	1140	126.8	5.26	37.92	13	0	0	0.654	0.588982	41.94	122.8	77.2	9.79	10.8	High	High	High	High	High	High	1
TRUE	High	Master Protein	Q9WTX5	S-phase kinase-associated protein 1 OS=Mus musculus OX=10090 GN=Skp1 PE=1 SV=3	0	80.799	34	6	38	6	163	18.7	4.54	57.18	6	0	0	1.291	0.834573	59.77	74.6	125.4	27.22	16.31	High	High	High	High	High	High	1
TRUE	High	Master Protein	A0A0R4J259	Heterogeneous nuclear ribonucleoprotein Q OS=Mus musculus OX=10090 GN=Syncrip PE=1 SV=1	0	303.066	48	20	223	17	561	62.5	7.56	452.86	20	0	3	1.06	0.991599	43.97	99.6	100.4	17.75	13.98	High	High	High	High	High	High	1	Met-loss+Acetyl [N-Term]
TRUE	High	Master Protein	Q9CPQ1	Cytochrome c oxidase subunit 6C OS=Mus musculus OX=10090 GN=Cox6c PE=1 SV=3	0	32.604	43	4	39	4	76	8.5	10.14	97.25	4	0	0	0.565	0.260321	46.31	131.1	68.9	5.56	11.24	High	High	High	High	High	High	1	Met-loss+Acetyl [N-Term]
TRUE	High	Master Protein	Q9JI39	ATP-binding cassette sub-family B member 10, mitochondrial OS=Mus musculus OX=10090 GN=Abcb10 PE=1 SV=1	0	26.663	7	3	6	3	715	77.1	9.6	9.09	3	0	0	1.059	0.984871	42.7	95.2	104.8	25.49	4.49	Peak Found	Peak Found	High	High	High	High	1
TRUE	High	Master Protein	Q9D0K2	Succinyl-CoA:3-ketoacid coenzyme A transferase 1, mitochondrial OS=Mus musculus OX=10090 GN=Oxct1 PE=1 SV=1	0	174.298	30	9	138	9	520	56	8.53	296.6	9	0	0	1.067	0.991215	54.44	105.4	94.6	4.01	11.17	High	High	High	High	High	High	1
TRUE	High	Master Protein	E9Q9X1	Dystonin OS=Mus musculus OX=10090 GN=Dst PE=1 SV=2	0	15.828	1	5	7	4	7406	835.2	5.31	0	5	0	0	0.846	0.974023	46.91	107.5	92.5	11.09	10.55	Peak Found	High	High	High	Peak Found	High	1
TRUE	High	Master Protein	Q64318	Zinc finger E-box-binding homeobox 1 OS=Mus musculus OX=10090 GN=Zeb1 PE=1 SV=1	0	10.678	1	1	1	1	1117	122.4	4.88	2.6	1	0	0	0.897	0.991072	35.89	111.9	88.1	12.72	34.04	Peak Found	High	Peak Found	Peak Found	Peak Found	Peak Found	1
TRUE	High	Master Protein	Q9D7M8	DNA-directed RNA polymerase II subunit RPB4 OS=Mus musculus OX=10090 GN=Polr2d PE=1 SV=2	0	4.653	24	2	2	2	142	16.3	4.79	0	2	0	0	1.033	0.988603	42.69	88.6	111.4	13.63	22.65	Peak Found	High	High	Peak Found	Peak Found	Peak Found	1
TRUE	High	Master Protein	Q9DBG7	Signal recognition particle receptor subunit alpha OS=Mus musculus OX=10090 GN=Srpra PE=1 SV=1	0	77.864	14	6	41	6	636	69.6	8.95	50.82	6	0	0	0.796	0.877584	53.56	92.4	107.6	5.37	36.24	High	High	High	High	High	High	1
TRUE	High	Master Protein	Q8BG60	Thioredoxin-interacting protein OS=Mus musculus OX=10090 GN=Txnip PE=1 SV=1	0	26.839	10	3	14	3	397	44.3	6.87	19.13	3	0	0	0.916	0.976047	34.37	125.7	74.3	16.35	19.95	High	High	High	High	High	High	1
TRUE	High	Master Protein	O35459	Delta(3,5)-Delta(2,4)-dienoyl-CoA isomerase, mitochondrial OS=Mus musculus OX=10090 GN=Ech1 PE=1 SV=1	0	69.808	26	6	40	6	327	36.1	7.71	77.75	6	0	0	0.865	0.942983	36.68	108.2	91.8	13.91	15.22	High	High	High	High	High	High	1
TRUE	High	Master Protein	O35864	COP9 signalosome complex subunit 5 OS=Mus musculus OX=10090 GN=Cops5 PE=1 SV=3	0	48.283	31	7	29	7	334	37.5	6.54	21.64	7	0	0	1.241	0.887815	42.99	92.6	107.4	8.23	8.28	High	High	High	High	High	High	1
TRUE	High	Master Protein	Q8BX02	KN motif and ankyrin repeat domain-containing protein 2 OS=Mus musculus OX=10090 GN=Kank2 PE=1 SV=1	0	65.568	10	6	21	6	843	90.2	5.55	45.59	6	0	0	1.189	0.94201	44.2	89.3	110.7	11.98	3.59	High	High	High	High	High	High	1
TRUE	High	Master Protein	Q6GQT9	Nodal modulator 1 OS=Mus musculus OX=10090 GN=Nomo1 PE=1 SV=1	0	110.508	16	13	54	13	1214	133.3	6.09	93.4	13	0	0	0.86	0.947294	32.77	97.9	102.1	34.55	23.57	High	High	High	High	High	High	1
TRUE	High	Master Protein	B2RQS1	Striatin-3 OS=Mus musculus OX=10090 GN=Strn3 PE=1 SV=1	0	43.19	12	5	15	4	712	77.7	5.22	24.16	5	0	1	1.173	0.95151	21.17	92.2	107.8	0.68	11.28	High	High	High	High	High	Peak Found	1
TRUE	High	Master Protein	B9EKP5	Filamin, alpha OS=Mus musculus OX=10090 GN=Flna PE=2 SV=1	0	1271.43	40	73	1037	68	2639	280.3	6.01	2520.09	73	0	5	1.437	0.758803	44.47	87.4	112.6	2.26	7.36	High	High	High	High	High	High	1
TRUE	High	Master Protein	Q9CQL5	39S ribosomal protein L18, mitochondrial OS=Mus musculus OX=10090 GN=Mrpl18 PE=1 SV=1	0	8.003	7	1	2	1	180	20.7	9.28	4.68	1	0	0	0.452	0.111663	24.75	137.7	62.3	26.11	10.81	Peak Found	High	High	Peak Found	Peak Found	Not Found	1
TRUE	High	Master Protein	Q3U962	Collagen alpha-2(V) chain OS=Mus musculus OX=10090 GN=Col5a2 PE=1 SV=1	0	30.049	5	4	16	4	1497	144.9	6.7	27.9	4	0	0	1.074	0.980639	28.29	92.3	107.7	23	16.96	High	High	High	High	High	High	1
TRUE	High	Master Protein	Q8CAJ7	Aspartyl aminopeptidase OS=Mus musculus OX=10090 GN=Dnpep PE=2 SV=1	0	115.523	34	10	76	10	473	52.2	7.42	129.39	10	0	0	1.341	0.848399	41.01	90.3	109.7	8.94	8.57	High	High	High	High	High	High	1
TRUE	High	Master Protein	Q80X50	Ubiquitin-associated protein 2-like OS=Mus musculus OX=10090 GN=Ubap2l PE=1 SV=1	0	147.92	21	13	75	2	1107	116.7	7.11	104.32	13	0	11	1.135	0.963502	42.95	93.2	106.8	13.91	7.71	High	High	High	High	High	High	1
TRUE	High	Master Protein	Q8R326	Paraspeckle component 1 OS=Mus musculus OX=10090 GN=Pspc1 PE=1 SV=1	0	24.319	13	4	10	4	523	58.7	6.67	8.25	4	0	0	0.995	0.994829	58.29	113.2	86.8	19.85	34.26	High	High	High	High	High	Peak Found	1
TRUE	High	Master Protein	Q5SWD9	Pre-rRNA-processing protein TSR1 homolog OS=Mus musculus OX=10090 GN=Tsr1 PE=1 SV=1	0	9.478	2	2	4	2	803	92	6.99	2.25	2	0	0	0.83	0.968365	43.17	95.3	104.7	26.16	23.31	High	High	High	Peak Found	Peak Found	Peak Found	1
TRUE	High	Master Protein	Q8CFE6	Sodium-coupled neutral amino acid transporter 2 OS=Mus musculus OX=10090 GN=Slc38a2 PE=1 SV=1	0	58.228	15	5	30	5	504	55.5	7.94	84.35	5	0	0	0.399	0.0101313	45.9	145.1	54.9	4.98	12.09	High	High	High	High	High	High	1
TRUE	High	Master Protein	E9QN31	Probable 28S rRNA (cytosine-C(5))-methyltransferase OS=Mus musculus OX=10090 GN=Nop2 PE=1 SV=1	0	94.68	18	9	40	4	794	86.9	9.19	66.43	9	0	5	0.463	0.0639777	57.66	144.7	55.3	4.02	20.65	High	High	High	High	High	High	1
TRUE	High	Master Protein	Q8K2C7	Protein OS-9 OS=Mus musculus OX=10090 GN=Os9 PE=1 SV=2	0	18.733	6	2	3	2	672	76.1	4.84	7.48	2	0	0	0.78	0.929152	59.82	128.7	71.3	27.19	34.35	Peak Found	High	High	Peak Found	Peak Found	Peak Found	1
TRUE	High	Master Protein	Q8BP27	Swi5-dependent recombination DNA repair protein 1 homolog OS=Mus musculus OX=10090 GN=Sfr1 PE=1 SV=2	0	12.238	22	3	5	3	319	35.2	5.15	4.08	3	0	0	0.948	0.991727	27.41	98.5	101.5	84.84	14.28	High	High	High	Peak Found	Peak Found	High	1
TRUE	High	Master Protein	Q99JX4	Eukaryotic translation initiation factor 3 subunit M OS=Mus musculus OX=10090 GN=Eif3m PE=1 SV=1	0	42.054	23	6	26	6	374	42.5	5.74	51.49	6	0	0	1.089	0.974023	42.18	95.2	104.8	13.46	12.38	High	High	High	High	High	High	1	Met-loss+Acetyl [N-Term]
TRUE	High	Master Protein	Q9D1Q6	Endoplasmic reticulum resident protein 44 OS=Mus musculus OX=10090 GN=Erp44 PE=1 SV=1	0	91.212	25	8	62	7	406	46.8	5.27	115.29	8	0	1	1.201	0.934093	49.96	93.3	106.7	14.43	10.44	High	High	High	High	High	High	1
TRUE	High	Master Protein	Q3TDG9	t-SNARE coiled-coil homology domain-containing protein OS=Mus musculus OX=10090 GN=Stx12 PE=2 SV=1	0	56.211	18	3	18	3	274	31.2	5.58	37.71	3	0	0	1.015	0.994829	36.06	111.2	88.8	34.22	16.45	High	High	High	High	High	High	1
TRUE	High	Master Protein	Q9EPJ9	ADP-ribosylation factor GTPase-activating protein 1 OS=Mus musculus OX=10090 GN=Arfgap1 PE=1 SV=2	0	59.332	19	5	24	5	414	45.3	5.57	37.33	5	0	0	1.01	0.992972	40.43	96.9	103.1	4.57	1.67	High	High	High	High	High	High	1
TRUE	High	Master Protein	Q9D8M4	60S ribosomal protein L7-like 1 OS=Mus musculus OX=10090 GN=Rpl7l1 PE=1 SV=1	0	17.222	11	2	6	2	246	28.5	10.64	4.16	2	0	0	0.435	0.284023	45.15	129	71	14.89	28.46	High	High	High	Peak Found	Peak Found	Peak Found	1
TRUE	High	Master Protein	Q8C5W3	Tubulin-specific chaperone cofactor E-like protein OS=Mus musculus OX=10090 GN=Tbcel PE=1 SV=1	0.003	2.979	3	1	1	1	424	48	5.53	0	1	0	0	0.783	0.931128	35.9	114	86	21.54	35.88	Peak Found	Peak Found	Peak Found	Peak Found	High	Peak Found	1
TRUE	High	Master Protein	Q9WVJ2	26S proteasome non-ATPase regulatory subunit 13 OS=Mus musculus OX=10090 GN=Psmd13 PE=1 SV=1	0	122.716	38	11	93	11	376	42.8	5.71	186.41	11	0	0	1.181	0.951994	44.61	86.8	113.2	6.44	14.16	High	High	High	High	High	High	1
TRUE	High	Master Protein	Q8CG70	Prolyl 3-hydroxylase 3 OS=Mus musculus OX=10090 GN=P3h3 PE=1 SV=1	0	38.305	10	4	19	4	732	81.7	6.65	29.58	4	0	0	0.585	0.473345	29.04	124.5	75.5	8.26	7.54	High	High	High	High	High	High	1
TRUE	High	Master Protein	Q6PDI5	Proteasome adapter and scaffold protein ECM29 OS=Mus musculus OX=10090 GN=Ecpas PE=1 SV=3	0	163.999	13	17	97	17	1840	203.6	7.06	146.58	17	0	0	1.115	0.971396	43.41	92.7	107.3	4.73	18.1	High	High	High	High	High	High	1
TRUE	High	Master Protein	Q9ER38	Torsin-3A OS=Mus musculus OX=10090 GN=Tor3a PE=1 SV=2	0	16.998	8	2	7	2	385	43.8	6.28	6.11	2	0	0	1.402	0.825834	46.07	74.9	125.1	12.06	28.3	High	High	High	High	High	Peak Found	1
TRUE	High	Master Protein	Q5NC81	Nucleoside diphosphate kinase OS=Mus musculus OX=10090 GN=Nme1 PE=1 SV=1	0	155.549	64	8	143	1	152	17.2	7.37	290.29	8	0	0	2.104	0.299592	60.58	64.4	135.6	24.67	68.57	High	High	High	High	High	High	1
TRUE	High	Master Protein	Q8VHY0	Chondroitin sulfate proteoglycan 4 OS=Mus musculus OX=10090 GN=Cspg4 PE=1 SV=3	0	124.479	10	17	56	17	2327	252.2	5.44	79.47	17	0	0	1.25	0.875362	41.91	89.5	110.5	8.38	16.75	High	High	High	High	High	High	1
TRUE	High	Master Protein	Q3TCW5	Protein kinase domain-containing protein OS=Mus musculus OX=10090 GN=Nrbp1 PE=2 SV=1	0	21.876	9	3	9	3	535	59.8	5.08	11.56	3	0	0	1.203	0.920868	49.94	110.9	89.1	30.4	48.32	Peak Found	High	High	Peak Found	High	High	1	Met-loss+Acetyl [N-Term]
TRUE	High	Master Protein	Q9Z204-2	Isoform C1 of Heterogeneous nuclear ribonucleoproteins C1/C2 OS=Mus musculus OX=10090 GN=Hnrnpc	0	74.077	33	9	97	9	300	33	5.03	181.3	9	0	0	0.746	0.80097	50.56	99.7	100.3	17.81	20.42	High	High	High	High	High	High	1
TRUE	High	Master Protein	P62806	Histone H4 OS=Mus musculus OX=10090 GN=H4c1 PE=1 SV=2	0	71.985	43	6	96	6	103	11.4	11.36	211.86	6	0	0	0.894	0.963381	68.88	89.8	110.2	39.63	35.68	High	High	High	High	High	High	1
TRUE	High	Master Protein	Q6ZQJ2	Methionine aminopeptidase (Fragment) OS=Mus musculus OX=10090 GN=mKIAA0094 PE=3 SV=1	0	14.12	8	2	12	2	275	30.8	6.79	25.95	2	0	0	1.044	0.991599	43.07	93.2	106.8	11.87	22.97	High	High	High	High	High	High	1
TRUE	High	Master Protein	Q3UZF0	DNA primase OS=Mus musculus OX=10090 GN=Prim1 PE=2 SV=1	0	6.034	6	2	5	2	417	49.2	8.5	0	2	0	0	1.168	0.974023	64.25	101.9	98.1	13.5	41.18	Peak Found	High	High	Peak Found	High	High	1	Acetyl [N-Term]
TRUE	High	Master Protein	Q9CQV8	14-3-3 protein beta/alpha OS=Mus musculus OX=10090 GN=Ywhab PE=1 SV=3	0	135.14	45	9	130	6	246	28.1	4.83	295.94	9	0	1	1.353	0.841184	59.8	81.6	118.4	60.33	8.88	High	High	High	High	High	High	1	Met-loss+Acetyl [N-Term]; Acetyl [N-Term]
TRUE	High	Master Protein	Q3ULZ3	Phosphoserine aminotransferase OS=Mus musculus OX=10090 GN=Psat1 PE=2 SV=1	0	156.655	43	14	174	14	370	40.4	8.03	360.94	14	0	0	0.491	0.102281	52.08	131.2	68.8	8.61	14.66	High	High	High	High	High	High	1
TRUE	High	Master Protein	Q80TL7	Protein MON2 homolog OS=Mus musculus OX=10090 GN=Mon2 PE=1 SV=2	0.002	3.386	1	1	2	1	1715	189	6.13	0	1	0	0	0.858	0.974023	39.59	93.7	106.3	39.75	25.1	High	Peak Found	Peak Found	Peak Found	Peak Found	High	1
TRUE	High	Master Protein	P00375	Dihydrofolate reductase OS=Mus musculus OX=10090 GN=Dhfr PE=1 SV=3	0	35.575	33	5	22	5	187	21.6	8.53	42.08	5	0	0	1.241	0.89202	45	84.5	115.5	19.92	9.95	High	High	High	High	High	High	1
TRUE	High	Master Protein	B1ARC5	Zinc transporter ZIP11 (Fragment) OS=Mus musculus OX=10090 GN=Slc39a11 PE=1 SV=8	0	6.66	10	1	1	1	149	15.5	4.78	2.45	1	0	0	0.537	0.646441	31.64	121.9	78.1	24.5	34.91	Peak Found	High	Peak Found	Peak Found	Not Found	Peak Found	1
TRUE	High	Master Protein	P11983	T-complex protein 1 subunit alpha OS=Mus musculus OX=10090 GN=Tcp1 PE=1 SV=3	0	193.07	33	13	151	13	556	60.4	6.16	348.32	13	0	0	0.866	0.928956	38.33	108.3	91.7	10.34	15.76	High	High	High	High	High	High	1	Acetyl [N-Term]
TRUE	High	Master Protein	Q8BH95	Enoyl-CoA hydratase, mitochondrial OS=Mus musculus OX=10090 GN=Echs1 PE=1 SV=1	0	72.177	29	7	45	7	290	31.5	8.48	117.4	7	0	0	0.791	0.863389	44.4	113.6	86.4	8.52	28.52	High	High	High	High	High	High	1
TRUE	High	Master Protein	Q3UM20	Uncharacterized protein OS=Mus musculus OX=10090 GN=Nono PE=2 SV=1	0	209.819	33	10	186	3	475	54.8	8.95	425.55	10	0	8	0.998	0.991727	60.85	105.9	94.1	1.1	10.49	High	High	High	High	High	High	1
TRUE	High	Master Protein	Q9CR57	60S ribosomal protein L14 OS=Mus musculus OX=10090 GN=Rpl14 PE=1 SV=3	0	9.219	12	2	3	2	217	23.5	11.02	5.7	2	0	0	1.01	0.991727	58.14	92.2	107.8	74.28	27.37	High	Peak Found	High	Peak Found	High	Peak Found	1
TRUE	High	Master Protein	O35114	Lysosome membrane protein 2 OS=Mus musculus OX=10090 GN=Scarb2 PE=1 SV=3	0	21.219	8	3	18	3	478	54	5.1	29.13	3	0	0	0.948	0.988104	43.89	96.9	103.1	21.41	9.7	High	High	High	High	High	High	1
TRUE	High	Master Protein	Q91VU7	Pseudouridylate synthase 7 homolog OS=Mus musculus OX=10090 GN=Pus7 PE=2 SV=2	0	4.646	5	2	4	2	660	74.7	5.87	0	2	0	0	1.74	0.5743	48.08	76.7	123.3	13.35	7.52	Peak Found	Peak Found	Peak Found	Peak Found	High	High	1
TRUE	High	Master Protein	Q8BIA4	F-box/WD repeat-containing protein 8 OS=Mus musculus OX=10090 GN=Fbxw8 PE=1 SV=2	0	7.347	2	1	2	1	598	67.9	6.16	1.88	1	0	0	1.003	0.991727	1.47	99.9	100.1	16.97		High	High	Peak Found	Peak Found	Not Found	Not Found	1
TRUE	High	Master Protein	Q80X85	28S ribosomal protein S7, mitochondrial OS=Mus musculus OX=10090 GN=Mrps7 PE=1 SV=1	0	19.12	12	2	5	2	242	28	9.94	11.63	2	0	0	1.225	0.920868	46.3	82.7	117.3	36.97	33.41	High	Peak Found	High	Peak Found	High	High	1
TRUE	High	Master Protein	A2A7K5	c-Myc-binding protein OS=Mus musculus OX=10090 GN=Mycbp PE=1 SV=1	0	29.403	14	1	18	1	146	16.6	9.06	28.52	1	0	0	1.836	0.312684	33	74.2	125.8	19.27	53.94	High	High	High	High	High	High	1
TRUE	High	Master Protein	P97470	Serine/threonine-protein phosphatase 4 catalytic subunit OS=Mus musculus OX=10090 GN=Ppp4c PE=1 SV=2	0	13.847	10	2	6	2	307	35.1	5.06	12.19	2	0	0	1.291	0.907398	50.18	85.9	114.1	9.4	45.68	High	High	High	Peak Found	Peak Found	Peak Found	1
TRUE	High	Master Protein	Q4FJN9	Fdps protein OS=Mus musculus OX=10090 GN=Fdps PE=1 SV=1	0	100.656	23	8	140	8	353	40.6	5.66	321.89	8	0	0	1.669	0.455022	45.67	84.8	115.2	16.86	21.58	High	High	High	High	High	High	1
TRUE	High	Master Protein	Q5JC28	Epidermal growth factor receptor pathway substrate 15 isoform B OS=Mus musculus OX=10090 GN=Eps15 PE=1 SV=1	0	119.475	24	11	50	11	793	86.6	4.65	82.06	11	0	0	1.172	0.925123	39.14	91.4	108.6	5.78	19.97	High	High	High	High	High	High	1	Met-loss+Acetyl [N-Term]
TRUE	High	Master Protein	Q99LE6	ATP-binding cassette sub-family F member 2 OS=Mus musculus OX=10090 GN=Abcf2 PE=1 SV=1	0	58.118	16	9	27	9	628	71.7	7.05	44.18	9	0	0	0.681	0.697067	54.68	126.2	73.8	6.25	11.68	High	High	High	High	High	High	1
TRUE	High	Master Protein	Q8BY26	AAA domain-containing protein OS=Mus musculus OX=10090 GN=Rfc3 PE=2 SV=1	0.001	4.123	5	1	2	1	270	30.6	8.73	4.1	1	0	0	0.463	0.357649	3.27	137.1	62.9	12.06	1.54	Peak Found	High	High	Not Found	Peak Found	Peak Found	1
TRUE	High	Master Protein	Q3TVX7	MARVEL domain-containing protein OS=Mus musculus OX=10090 GN=Sypl PE=2 SV=1	0	4.69	10	1	5	1	243	26.7	7.72	2.1	1	0	0	0.998	0.996979	61.05	109.6	90.4	48.01	15.52	Peak Found	High	High	Not Found	High	High	1
TRUE	High	Master Protein	O35435	Dihydroorotate dehydrogenase (quinone), mitochondrial OS=Mus musculus OX=10090 GN=Dhodh PE=1 SV=2	0	11.333	6	2	3	2	395	42.7	9.55	4.75	2	0	0	0.621	0.787668	53.18	138.8	61.2	32.9	32.55	High	High	High	Peak Found	Peak Found	Peak Found	1
TRUE	High	Master Protein	F6W695	Paraplegin (Fragment) OS=Mus musculus OX=10090 GN=Spg7 PE=1 SV=1	0.007	2.227	4	1	1	1	253	27.5	7.62	0	1	0	0	1.411	0.836677	39.77	83	117	31.98	6.71	Peak Found	Peak Found	Peak Found	High	Peak Found	Peak Found	1
TRUE	High	Master Protein	Q8K354	Carbonyl reductase [NADPH] 3 OS=Mus musculus OX=10090 GN=Cbr3 PE=1 SV=1	0	58.98	37	7	26	7	277	30.9	6.57	49.11	7	0	0	1.837	0.204578	50.47	72.2	127.8	27.9	12.55	High	High	High	High	High	High	1
TRUE	High	Master Protein	A0A3B2WBC6	DNA-directed RNA polymerase II subunit GRINL1A OS=Mus musculus OX=10090 GN=Polr2m PE=4 SV=1	0	15.2	29	1	5	1	84	8.6	10.48	8.7	1	0	0	1.072	0.974023	34.83	109.3	90.7	25.82	25.62	High	High	High	High	High	Peak Found	1
TRUE	High	Master Protein	Q9CQ62	2,4-dienoyl-CoA reductase [(3E)-enoyl-CoA-producing], mitochondrial OS=Mus musculus OX=10090 GN=Decr1 PE=1 SV=1	0	61.466	21	4	28	4	335	36.2	8.95	49.93	4	0	0	0.727	0.823034	53.68	129.1	70.9	9.04	21.94	High	High	High	High	High	High	1
TRUE	High	Master Protein	P84089	Enhancer of rudimentary homolog OS=Mus musculus OX=10090 GN=Erh PE=1 SV=1	0	46.98	32	3	62	3	104	12.3	5.92	148.52	3	0	0	0.871	0.934097	51.45	115.8	84.2	6.97	54.39	High	High	High	High	High	High	1	Met-loss+Acetyl [N-Term]
TRUE	High	Master Protein	Q4FK74	ATP synthase F1 subunit delta OS=Mus musculus OX=10090 GN=Atp5d PE=1 SV=1	0	18.58	14	2	5	2	168	17.6	5.08	12.97	2	0	0	0.661	0.581784	18.02	124.1	75.9	12.09	24.19	High	High	High	Not Found	Peak Found	High	1
TRUE	High	Master Protein	Q91VA7	Isocitrate dehydrogenase [NAD] subunit, mitochondrial OS=Mus musculus OX=10090 GN=Idh3b PE=1 SV=1	0	107.274	27	7	73	7	384	42.2	8.6	152.26	7	0	0	1.162	0.923329	50.58	101.7	98.3	7.36	15.15	High	High	High	High	High	High	1
TRUE	High	Master Protein	Q99JY8	Phospholipid phosphatase 3 OS=Mus musculus OX=10090 GN=Plpp3 PE=1 SV=1	0	7.364	4	1	9	1	312	35.2	9.07	16.96	1	0	0	0.368	0.0577243	17.23	146.2	53.8	18.38	28.45	High	High	High	High	High	High	1
TRUE	High	Master Protein	Q62086	Serum paraoxonase/arylesterase 2 OS=Mus musculus OX=10090 GN=Pon2 PE=1 SV=2	0.001	3.689	3	1	3	1	354	39.6	5.83	0	1	0	0	0.851	0.974023	42.9	99.1	100.9	37.57	37.4	High	High	High	Peak Found	Peak Found	Peak Found	1
TRUE	High	Master Protein	E9PZF0	Nucleoside diphosphate kinase OS=Mus musculus OX=10090 GN=Gm20390 PE=3 SV=1	0	241.842	67	11	244	4	267	30.2	8.72	467.79	11	0	8	1.252	0.909284	59.46	99.4	100.6	20.14	13.3	High	High	High	High	High	High	1
TRUE	High	Master Protein	Q9CQN7	39S ribosomal protein L41, mitochondrial OS=Mus musculus OX=10090 GN=Mrpl41 PE=1 SV=1	0	6.992	10	1	6	1	135	15.3	9.82	3.68	1	0	0	0.97	0.995283	64.65	101.5	98.5	24.47	68.68	High	High	High	High	High	High	1
TRUE	High	Master Protein	Q99LR1	Lysophosphatidylserine lipase ABHD12 OS=Mus musculus OX=10090 GN=Abhd12 PE=1 SV=2	0	21.952	11	3	13	3	398	45.2	8.72	13.19	3	0	0	1.043	0.991097	77.36	107.6	92.4	16.61	56.96	High	High	High	High	High	High	1
TRUE	High	Master Protein	G3X956	FACT complex subunit OS=Mus musculus OX=10090 GN=Supt16 PE=1 SV=1	0	63.162	9	7	44	7	1047	119.8	5.66	104.15	7	0	0	0.888	0.974023	39.4	109.8	90.2	7.65	11.31	High	High	High	High	High	High	1	Met-loss+Acetyl [N-Term]
TRUE	High	Master Protein	Q3TK92	RBR-type E3 ubiquitin transferase OS=Mus musculus OX=10090 GN=Arih2 PE=1 SV=1	0	5.136	3	1	4	1	492	57.7	5.69	0	1	0	0	1.293	0.920868	10.39	87.2	112.8	9.17	0.38	Peak Found	High	High	Not Found	High	High	1
TRUE	High	Master Protein	Q8K4Q8	Collectin-12 OS=Mus musculus OX=10090 GN=Colec12 PE=1 SV=1	0	146.668	24	12	72	12	742	81.3	5.49	133.79	12	0	0	0.582	0.332347	40.33	128.8	71.2	7.2	12.29	High	High	High	High	High	High	1	Acetyl [N-Term]
TRUE	High	Master Protein	Q3UZ17	Uncharacterized protein OS=Mus musculus OX=10090 GN=Luc7l2 PE=2 SV=1	0	22.302	7	2	11	2	382	45.4	9.95	24.82	2	0	0	0.946	0.988104	29.25	110.5	89.5	12.77	35.29	High	High	High	High	High	High	1
TRUE	High	Master Protein	Q80YR4	E3 ubiquitin-protein ligase ZNF598 OS=Mus musculus OX=10090 GN=Znf598 PE=1 SV=1	0.001	3.878	1	1	1	1	908	99.1	8.34	1.86	1	0	0	1.046	0.991072	21.13	94.2	105.8	8.11	20.12	Peak Found	Peak Found	Peak Found	Peak Found	High	Peak Found	1
TRUE	High	Master Protein	Q91X95	Guanine nucleotide binding protein, alpha 11 OS=Mus musculus OX=10090 GN=Gna11 PE=2 SV=1	0	17.58	7	2	12	1	359	41.9	5.97	20.57	2	0	0	1.69	0.413115	19.85	74.4	125.6	5.71	17.93	High	High	High	High	High	High	1
TRUE	High	Master Protein	Q99K07	Enpp3 protein (Fragment) OS=Mus musculus OX=10090 GN=Enpp3 PE=2 SV=1	0.003	3.044	2	1	2	1	565	63.9	6.42	1.9	1	0	0	0.847	0.974023	48.99	100.9	99.1	25.28	48.38	Peak Found	High	High	Peak Found	Peak Found	Peak Found	1
TRUE	High	Master Protein	Q8CCJ3	E3 UFM1-protein ligase 1 OS=Mus musculus OX=10090 GN=Ufl1 PE=1 SV=2	0	42.773	7	4	24	4	793	89.5	6.67	39.7	4	0	0	1.145	0.947283	51.44	91.7	108.3	24.45	4.65	High	High	High	High	High	High	1
TRUE	High	Master Protein	Q80TM2	MKIAA1027 protein (Fragment) OS=Mus musculus OX=10090 GN=Tln1 PE=2 SV=4	0	732.019	31	54	501	48	2564	272	6.27	1226.38	54	0	6	1.255	0.905261	39.07	89	111	4.99	7.49	High	High	High	High	High	High	1
TRUE	High	Master Protein	P47857	ATP-dependent 6-phosphofructokinase, muscle type OS=Mus musculus OX=10090 GN=Pfkm PE=1 SV=3	0	17.066	8	5	8	5	780	85.2	8	4.13	5	0	0	1.5	0.708026	50.02	74	126	32.53	6.06	Peak Found	Peak Found	High	High	High	High	1
TRUE	High	Master Protein	Q8CGC6	RNA-binding protein 28 OS=Mus musculus OX=10090 GN=Rbm28 PE=1 SV=4	0	19.449	6	4	12	4	750	84.2	9.54	16.35	4	0	0	0.635	0.582656	47.15	141	59	10.55	13.62	High	High	High	High	High	Peak Found	1	Met-loss+Acetyl [N-Term]
TRUE	High	Master Protein	S4R2K0	Peptide deformylase OS=Mus musculus OX=10090 GN=Pdf PE=1 SV=1	0	6.03	8	1	1	1	231	25.8	9.06	2.06	1	0	0	1.105	0.974023	23.46	95	105	29.78	8.37	High	Peak Found	Peak Found	Peak Found	Peak Found	Peak Found	1
TRUE	High	Master Protein	P14733	Lamin-B1 OS=Mus musculus OX=10090 GN=Lmnb1 PE=1 SV=3	0	181.674	34	17	118	17	588	66.7	5.16	292.81	17	0	0	1.23	0.920868	48.87	95.8	104.2	4.04	21.85	High	High	High	High	High	High	1
TRUE	High	Master Protein	Q80TM9	Nischarin OS=Mus musculus OX=10090 GN=Nisch PE=1 SV=2	0	19.69	4	5	8	5	1593	174.9	5.16	6.24	5	0	0	1.769	0.395113	43.76	75.8	124.2	5.63	9.61	High	High	High	High	High	High	1	Met-loss+Acetyl [N-Term]
TRUE	High	Master Protein	Q6PFD9	Nuclear pore complex protein Nup98-Nup96 OS=Mus musculus OX=10090 GN=Nup98 PE=1 SV=2	0	62.354	6	7	23	7	1816	197.1	6.18	46.44	7	0	0	0.821	0.920868	30.43	112.4	87.6	3.21	12.65	High	High	High	High	High	High	1
TRUE	High	Master Protein	Q8C407	Protein YIPF4 OS=Mus musculus OX=10090 GN=Yipf4 PE=1 SV=1	0	6.716	4	1	6	1	246	27.3	4.65	6.08	1	0	0	1.044	0.991097	29.72	97.8	102.2	27.44	16.07	High	High	High	High	High	High	1
TRUE	High	Master Protein	Q3ULN6	Sacchrp_dh_NADP domain-containing protein OS=Mus musculus OX=10090 GN=Sccpdh PE=2 SV=1	0	4.463	8	2	4	2	323	35.3	7.88	0	2	0	0	1.2	0.9358	113.15	94.6	105.4	71.3	32.13	Peak Found	Peak Found	High	High	High	Peak Found	1
TRUE	High	Master Protein	G3UX26	Outer mitochondrial membrane protein porin 2 OS=Mus musculus OX=10090 GN=Vdac2 PE=1 SV=1	0	117.216	31	7	105	7	283	30.4	7.58	241.81	7	0	0	0.939	0.974023	41.06	102.8	97.2	16.86	12.13	High	High	High	High	High	High	1
TRUE	High	Master Protein	A2A513	Keratin, type I cytoskeletal 10 OS=Mus musculus OX=10090 GN=Krt10 PE=1 SV=1	0	27.249	8	4	9	4	561	57	5.07	18.58	4	0	0	1.041	0.984871	101.05	85.2	114.8	83.93	101.76	High	High	High	High	High	High	1
TRUE	High	Master Protein	Q3TC93	HCLS1-binding protein 3 OS=Mus musculus OX=10090 GN=Hs1bp3 PE=1 SV=2	0	118.442	38	8	47	8	395	43.7	4.98	70.16	8	0	0	1.377	0.782023	43.24	81.3	118.7	22.68	21.04	High	High	High	High	High	High	1
TRUE	High	Master Protein	P17665	Cytochrome c oxidase subunit 7C, mitochondrial OS=Mus musculus OX=10090 GN=Cox7c PE=1 SV=1	0	13.103	14	1	10	1	63	7.3	11	20.22	1	0	0	0.428	0.0333562	62.08	140	60	35.75	72.71	High	High	High	High	Peak Found	High	1
TRUE	High	Master Protein	Q3UMT7	Uncharacterized protein OS=Mus musculus OX=10090 GN=Hnrnpl PE=2 SV=1	0	318.164	34	13	178	13	592	64	7.53	479.4	13	0	0	0.82	0.896391	56.78	115.8	84.2	8.48	6.73	High	High	High	High	High	High	1
TRUE	High	Master Protein	A0A140LHA2	Mitotic checkpoint protein BUB3 OS=Mus musculus OX=10090 GN=Bub3 PE=1 SV=1	0	60.568	23	6	41	6	324	36.7	6.84	81.74	6	0	0	0.886	0.966237	41.87	112.4	87.6	12.63	19.51	High	High	High	High	High	High	1
TRUE	High	Master Protein	Q8BJL1	F-box only protein 30 OS=Mus musculus OX=10090 GN=Fbxo30 PE=1 SV=2	0	14.398	2	1	6	1	746	82.6	5.26	14.54	1	0	0	1.43	0.845201	51.5	82.3	117.7	5.82	39.72	High	High	High	High	High	High	1
TRUE	High	Master Protein	Q920L1	Acyl-CoA (8-3)-desaturase OS=Mus musculus OX=10090 GN=Fads1 PE=1 SV=1	0	7.034	7	2	2	2	447	52.3	9.29	1.83	2	0	0	1.07	0.980503	37.31	99.2	100.8	29.16	18.29	Peak Found	High	High	Peak Found	Peak Found	Peak Found	1
TRUE	High	Master Protein	Q8K009	Mitochondrial 10-formyltetrahydrofolate dehydrogenase OS=Mus musculus OX=10090 GN=Aldh1l2 PE=1 SV=2	0	127.682	19	14	49	14	923	101.5	6.29	81.66	14	0	0	0.814	0.915956	40.64	108.4	91.6	12.92	10.46	High	High	High	High	High	High	1
TRUE	High	Master Protein	Q8BTS4	Nuclear pore complex protein Nup54 OS=Mus musculus OX=10090 GN=Nup54 PE=1 SV=1	0	54.203	16	6	22	6	510	55.7	7.02	27.41	6	0	0	0.992	0.998276	36.61	99.4	100.6	23.14	25.36	High	High	High	High	High	High	1
TRUE	High	Master Protein	Q564F6	Programmed cell death 5 OS=Mus musculus OX=10090 GN=Pdcd5 PE=1 SV=1	0	34.755	37	4	32	4	126	14.3	5.68	85.18	4	0	0	0.916	0.974023	26.49	108.3	91.7	7.93	8.62	High	High	High	High	High	High	1	Met-loss+Acetyl [N-Term]
TRUE	High	Master Protein	Q3UDS4	Pyr_redox_2 domain-containing protein OS=Mus musculus OX=10090 GN=Sqor PE=2 SV=1	0	108.8	28	9	82	9	450	50.2	9.16	159.42	9	0	0	0.905	0.974023	40.1	107.3	92.7	7.36	12.91	High	High	High	High	High	High	1
TRUE	High	Master Protein	Q8VEH3	ADP-ribosylation factor-like protein 8A OS=Mus musculus OX=10090 GN=Arl8a PE=1 SV=1	0	67.284	25	4	42	1	186	21.4	7.77	108.34	4	0	0	1.661	0.588982	50.31	69.1	130.9	44.35	34.65	Peak Found	High	High	High	High	High	1
TRUE	High	Master Protein	A0A140T8R7	REST corepressor 1 OS=Mus musculus OX=10090 GN=Rcor1 PE=1 SV=1	0	12.025	9	2	5	2	382	43.9	7.25	2.09	2	0	0	1.035	0.991599	25.53	98.3	101.7	13.02	20.24	High	High	High	High	Peak Found	Peak Found	1
TRUE	High	Master Protein	P29595	NEDD8 OS=Mus musculus OX=10090 GN=Nedd8 PE=1 SV=2	0	19.456	17	1	16	1	81	9	7.25	31.07	1	0	0	0.33	0.00384266	221.8	169	31	53.6	133.17	High	High	High	High	High	High	1
TRUE	High	Master Protein	D3Z2K2	28S ribosomal protein S14, mitochondrial OS=Mus musculus OX=10090 GN=Mrps14 PE=1 SV=1	0	15.2	12	1	4	1	122	14.3	10.86	13.29	1	0	0	0.8	0.939383	31.7	110	90	24.11	27.16	High	High	High	Peak Found	Peak Found	Peak Found	1
TRUE	High	Master Protein	Q9DCE5	p21-activated protein kinase-interacting protein 1 OS=Mus musculus OX=10090 GN=Pak1ip1 PE=1 SV=2	0	11.228	7	2	9	2	382	42.1	8.47	6.99	2	0	0	0.873	0.974023	22.46	106.1	93.9	3.61	4.16	High	High	High	Not Found	High	High	1
TRUE	High	Master Protein	Q9D0I9	Arginine--tRNA ligase, cytoplasmic OS=Mus musculus OX=10090 GN=Rars1 PE=1 SV=2	0	119.471	21	11	82	11	660	75.6	7.55	169.8	11	0	0	1.244	0.915956	51.04	79.4	120.6	8.94	13.81	High	High	High	High	High	High	1
TRUE	High	Master Protein	Q80V26	Golgi-resident adenosine 3',5'-bisphosphate 3'-phosphatase OS=Mus musculus OX=10090 GN=Bpnt2 PE=1 SV=1	0	7.454	12	2	3	2	356	38.6	6.47	3.77	2	0	0	1.319	0.897676	8.69	86.2	113.8	9.02	5.81	High	High	High	Peak Found	Peak Found	Peak Found	1
TRUE	High	Master Protein	P24527	Leukotriene A-4 hydrolase OS=Mus musculus OX=10090 GN=Lta4h PE=1 SV=4	0	165.893	36	16	117	16	611	69	6.42	247.67	16	0	0	0.945	0.975385	48.79	111.7	88.3	1.64	11.64	High	High	High	High	High	High	1
TRUE	High	Master Protein	Q5SRX1	TOM1-like protein 2 OS=Mus musculus OX=10090 GN=Tom1l2 PE=1 SV=1	0	6.818	4	1	3	1	507	55.6	4.82	6.7	1	0	0	2.314	0.174213	60.32	70.3	129.7	43.42	45.63	Peak Found	Peak Found	Peak Found	High	High	High	1
TRUE	High	Master Protein	Q9D8T7	SRA stem-loop-interacting RNA-binding protein, mitochondrial OS=Mus musculus OX=10090 GN=Slirp PE=1 SV=2	0	14.118	11	2	10	2	112	12.6	9.82	12.79	2	0	0	0.645	0.657494	33.31	129.3	70.7	20.69	14.7	High	High	High	High	High	High	1
TRUE	High	Master Protein	G3UZY2	Thioredoxin, mitochondrial (Fragment) OS=Mus musculus OX=10090 GN=Txn2 PE=1 SV=1	0	14.241	12	2	10	2	130	14.2	5.81	9.39	2	0	0	0.841	0.93728	41.74	113.8	86.2	19.95	23.49	High	High	High	High	Peak Found	High	1
TRUE	High	Master Protein	Q9DCT2	NADH dehydrogenase [ubiquinone] iron-sulfur protein 3, mitochondrial OS=Mus musculus OX=10090 GN=Ndufs3 PE=1 SV=2	0	33.085	14	3	15	3	263	30.1	7.17	42.35	3	0	0	1.211	0.923329	41.39	97.5	102.5	2.42	22.32	High	High	High	High	High	High	1
TRUE	High	Master Protein	Q9JK92	Heat shock protein beta-8 OS=Mus musculus OX=10090 GN=Hspb8 PE=1 SV=1	0.004	2.688	5	1	2	1	196	21.5	5.02	0	1	0	0	1.647	0.494654	28.8	67.4	132.6	18.9	12.06	Peak Found	High	High	Peak Found	Peak Found	Peak Found	1
TRUE	High	Master Protein	Q9QWR8	Alpha-N-acetylgalactosaminidase OS=Mus musculus OX=10090 GN=Naga PE=1 SV=2	0	18.442	13	5	14	5	415	47.2	6.44	11.17	5	0	0	0.891	0.974023	46.54	91.7	108.3	30.7	27.41	High	High	High	High	High	High	1
TRUE	High	Master Protein	Q9CWJ9	Bifunctional purine biosynthesis protein ATIC OS=Mus musculus OX=10090 GN=Atic PE=1 SV=2	0	300.694	46	21	239	21	592	64.2	6.76	541.55	21	0	0	1.163	0.96758	49.34	93.6	106.4	6.27	9.52	High	High	High	High	High	High	1	Met-loss [N-Term]; Acetyl [N-Term]
TRUE	High	Master Protein	Q91VC9	Growth hormone-inducible transmembrane protein OS=Mus musculus OX=10090 GN=Ghitm PE=1 SV=1	0.001	3.692	3	1	1	1	346	37.3	9.8	0	1	0	0	2.254	0.0785705	0	61.5	138.5			High	Not Found	Not Found	Peak Found	Not Found	Not Found	1
TRUE	High	Master Protein	Q3UP74	Aminopeptidase OS=Mus musculus OX=10090 GN=Anpep PE=2 SV=1	0	46.029	6	4	10	4	966	109.6	5.74	19.74	4	0	0	0.149	1.35021e-10	30.52	182.9	17.1	31.51	39.28	High	High	High	Not Found	Peak Found	Peak Found	1
TRUE	High	Master Protein	Q05CL8	La-related protein 7 OS=Mus musculus OX=10090 GN=Larp7 PE=1 SV=2	0	22.41	5	2	11	2	570	64.8	9.54	26.03	2	0	0	1.068	0.975507	46.1	90.4	109.6	32.53	35.12	High	High	High	High	High	High	1
TRUE	High	Master Protein	Q8BX70	Vacuolar protein sorting-associated protein 13C OS=Mus musculus OX=10090 GN=Vps13c PE=1 SV=2	0	27.676	1	3	9	3	3748	419.8	6.81	10.49	3	0	0	0.881	0.974023	56.12	127.2	72.8	12.28	77.86	High	High	High	Peak Found	High	High	1
TRUE	High	Master Protein	Q8BKZ9	Pyruvate dehydrogenase protein X component, mitochondrial OS=Mus musculus OX=10090 GN=Pdhx PE=1 SV=1	0	33.913	8	3	16	3	501	54	7.75	25.01	3	0	0	1.003	0.999429	44.71	101.2	98.8	18.41	6.16	High	High	High	High	High	High	1
TRUE	High	Master Protein	Q3UK27	NEDD8-activating enzyme E1 regulatory subunit OS=Mus musculus OX=10090 GN=Nae1 PE=1 SV=1	0	38.206	12	4	18	4	534	60.2	5.52	16.15	4	0	0	1.153	0.969764	65.79	95.1	104.9	38.71	7.31	High	High	High	High	High	High	1
TRUE	High	Master Protein	Q60967	Bifunctional 3'-phosphoadenosine 5'-phosphosulfate synthase 1 OS=Mus musculus OX=10090 GN=Papss1 PE=1 SV=1	0	104.4	20	11	67	10	624	70.7	6.77	134.28	11	0	1	2.963	0.00232221	56.08	51.9	148.1	11.38	11.1	High	High	High	High	High	High	1
TRUE	High	Master Protein	Q3TQK8	Squalene monooxygenase OS=Mus musculus OX=10090 GN=Sqle PE=2 SV=1	0	47.552	10	4	18	4	572	63.7	8.47	29.66	4	0	0	0.609	0.541964	45.62	122.4	77.6	11.02	15.36	High	High	High	High	High	High	1
TRUE	High	Master Protein	Q8BGB7	Enolase-phosphatase E1 OS=Mus musculus OX=10090 GN=Enoph1 PE=1 SV=1	0	7.896	5	1	8	1	257	28.6	4.92	16.46	1	0	0	0.904	0.991599	24.53	105.1	94.9	23.39	16.46	High	High	High	High	High	High	1
TRUE	High	Master Protein	A0A0N4SUX5	2-phospho-D-glycerate hydro-lyase OS=Mus musculus OX=10090 GN=Eno2 PE=1 SV=1	0	57.945	23	6	185	3	391	42.7	5.16	465.97	6	0	0	1.237	0.923329	37.99	99.1	100.9	58.37	16.93	High	High	High	High	High	High	1
TRUE	High	Master Protein	Q8C8U0	Liprin-beta-1 OS=Mus musculus OX=10090 GN=Ppfibp1 PE=1 SV=3	0	148.435	20	15	58	15	969	108.5	5.49	109.7	15	0	0	1.014	0.991599	42.88	100.4	99.6	9.76	14.72	High	High	High	High	High	High	1
TRUE	High	Master Protein	Q920A7	AFG3-like protein 1 OS=Mus musculus OX=10090 GN=Afg3l1 PE=1 SV=2	0	10.086	3	1	5	1	789	87	8.85	5.01	1	0	0	0.461	0.349469	39.87	136.9	63.1	15.77	48.59	High	High	High	High	Peak Found	Peak Found	1
TRUE	High	Master Protein	A2AUE1	DnaJ homolog subfamily C member 5 (Fragment) OS=Mus musculus OX=10090 GN=Dnajc5 PE=1 SV=1	0	35.2	23	3	12	3	141	15.8	7.85	23.67	3	0	0	0.869	0.974023	81.95	111.9	88.1	31.47	42.79	High	High	High	High	High	High	1
TRUE	High	Master Protein	A0A1W2P7X0	ABRA C-terminal-like protein (Fragment) OS=Mus musculus OX=10090 GN=Abracl PE=1 SV=1	0	38.475	44	2	35	2	57	6.4	8.92	98.73	2	0	0	1.979	0.114967	36.86	69.8	130.2	20.05	19.54	High	High	High	High	High	High	1	Acetyl [N-Term]
TRUE	High	Master Protein	Q9JI44	DNA methyltransferase 1-associated protein 1 OS=Mus musculus OX=10090 GN=Dmap1 PE=1 SV=1	0	5.643	3	1	1	1	468	53.1	9.5	1.74	1	0	0	0.477	0.48397	40.54	135.4	64.6	31.82	5.39	Peak Found	High	Peak Found	Not Found	Peak Found	Peak Found	1
TRUE	High	Master Protein	O55143	Sarcoplasmic/endoplasmic reticulum calcium ATPase 2 OS=Mus musculus OX=10090 GN=Atp2a2 PE=1 SV=2	0	347.879	24	22	228	17	1044	114.8	5.34	528.7	22	0	5	0.637	0.494654	51.16	129.7	70.3	18.36	21.01	High	High	High	High	High	High	1
TRUE	High	Master Protein	Q9D1I6	39S ribosomal protein L14, mitochondrial OS=Mus musculus OX=10090 GN=Mrpl14 PE=1 SV=1	0	33.974	30	3	10	3	145	15.9	10.99	15.88	3	0	0	0.617	0.565498	56.43	119.2	80.8	8.22	82.36	High	High	High	Peak Found	High	High	1
TRUE	High	Master Protein	E0CYH0	Female-lethal(2)D homolog OS=Mus musculus OX=10090 GN=Wtap PE=1 SV=1	0	28.467	12	3	12	3	396	44.2	5.25	11.69	3	0	0	0.756	0.905261	58.15	143.2	56.8	17.51	26.93	High	High	High	High	High	High	1
TRUE	High	Master Protein	Q99KR7	Peptidyl-prolyl cis-trans isomerase F, mitochondrial OS=Mus musculus OX=10090 GN=Ppif PE=1 SV=1	0	15.619	16	2	8	2	206	21.7	9.16	14.77	2	0	0	1.932	0.284023	43.33	31.1	168.9	87.66	30.98	High	High	High	High	High	High	1
TRUE	High	Master Protein	P53395	Lipoamide acyltransferase component of branched-chain alpha-keto acid dehydrogenase complex, mitochondrial OS=Mus musculus OX=10090 GN=Dbt PE=1 SV=2	0	5.137	5	2	4	2	482	53.2	8.6	5.46	2	0	0	0.652	0.828892	40.23	135.5	64.5	27.52	31.17	High	High	High	Peak Found	Peak Found	Peak Found	1
TRUE	High	Master Protein	P35282	Ras-related protein Rab-21 OS=Mus musculus OX=10090 GN=Rab21 PE=1 SV=4	0	32.139	18	3	16	3	222	24.1	7.94	38.3	3	0	0	1.352	0.846	45.22	121.5	78.5	25.29	54.02	High	High	High	High	High	High	1
TRUE	High	Master Protein	A2AMH4	Choline transporter-like protein 1 OS=Mus musculus OX=10090 GN=Slc44a1 PE=1 SV=1	0.003	2.885	2	1	2	1	718	80	8.22	2.22	1	0	0	0.918	0.991599	43.63	104.3	95.7	19.5	51.88	High	Peak Found	High	Peak Found	Peak Found	Peak Found	1
TRUE	High	Master Protein	Q9CQ89	Protein CutA OS=Mus musculus OX=10090 GN=Cuta PE=1 SV=3	0	15.138	8	1	25	1	177	18.9	6.77	54.87	1	0	0	1.01	0.995458	11.73	102	98	15.63	15.92	High	High	High	High	High	High	1
TRUE	High	Master Protein	Q9CQ92	Mitochondrial fission 1 protein OS=Mus musculus OX=10090 GN=Fis1 PE=1 SV=1	0	20.47	17	2	23	2	152	17	8.53	24.76	2	0	0	0.569	0.610534	79.6	139.4	60.6	34.62	27.31	High	High	High	High	High	High	1	Acetyl [N-Term]
TRUE	High	Master Protein	Q9CQT5	Proteasome maturation protein OS=Mus musculus OX=10090 GN=Pomp PE=1 SV=1	0	7.833	11	1	6	1	141	15.8	5.49	5.59	1	0	0	1.322	0.905261	60.52	86.1	113.9	34.39	46.12	High	High	High	High	High	High	1
TRUE	High	Master Protein	Q99LC2	Cleavage stimulation factor subunit 1 OS=Mus musculus OX=10090 GN=Cstf1 PE=1 SV=1	0	40.316	16	4	11	4	431	48.4	6.58	18.11	4	0	0	0.822	0.927285	36.21	125.2	74.8	6.44	23.95	High	High	High	Peak Found	High	Peak Found	1
TRUE	High	Master Protein	Q9DBZ5	Eukaryotic translation initiation factor 3 subunit K OS=Mus musculus OX=10090 GN=Eif3k PE=1 SV=1	0	20.61	22	4	34	4	218	25.1	4.93	43.34	4	0	0	0.922	0.976047	35.67	99.8	100.2	1.89	9.11	High	High	High	High	High	High	1	Met-loss+Acetyl [N-Term]
TRUE	High	Master Protein	Q91WR3	Activating signal cointegrator 1 complex subunit 2 OS=Mus musculus OX=10090 GN=Ascc2 PE=1 SV=1	0	7.92	6	3	4	3	749	85.6	5.03	0	3	0	0	1.14	0.974023	13.68	115.2	84.8	58.25	38.09	High	High	Peak Found	Not Found	Peak Found	High	1
TRUE	High	Master Protein	Q3TIV2	C3H1-type domain-containing protein OS=Mus musculus OX=10090 GN=Zc3h11a PE=2 SV=1	0	7.276	3	2	4	2	792	86.4	8.22	6.17	2	0	0	0.709	0.867238	37.25	117.8	82.2	22.52	6.79	High	High	High	Peak Found	Peak Found	High	1
TRUE	High	Master Protein	Q8VID5	ATP-dependent DNA helicase Q5 OS=Mus musculus OX=10090 GN=Recql5 PE=1 SV=1	0.002	3.487	1	1	5	1	982	108.2	8.68	2.15	1	0	0	0.821	0.920144	20.34	102.5	97.5	11.04	10.93	High	High	High	Peak Found	High	High	1
TRUE	High	Master Protein	Q8BFY6	Peflin OS=Mus musculus OX=10090 GN=Pef1 PE=1 SV=1	0	8.917	9	2	8	2	275	29.2	6.3	10.9	2	0	0	0.991	0.997427	53.78	113	87	13.69	36.51	High	High	High	Peak Found	High	High	1
TRUE	High	Master Protein	E9QNN1	DEAH box protein 9 OS=Mus musculus OX=10090 GN=Dhx9 PE=1 SV=1	0	254.551	24	20	177	20	1384	149.6	6.83	401.12	20	0	0	0.687	0.664488	48.44	120.1	79.9	8.93	22.28	High	High	High	High	High	High	1
TRUE	High	Master Protein	Q6PGL7	WASH complex subunit 2 OS=Mus musculus OX=10090 GN=Washc2 PE=1 SV=1	0	84.366	13	10	26	10	1334	145.2	4.77	25.49	10	0	0	0.941	0.984871	40.75	97.5	102.5	12.98	17.41	High	High	High	Peak Found	High	High	1
TRUE	High	Master Protein	Q8JZU2	Tricarboxylate transport protein, mitochondrial OS=Mus musculus OX=10090 GN=Slc25a1 PE=1 SV=1	0	16.006	12	3	16	3	311	33.9	9.89	14.63	3	0	0	0.748	0.825498	62.32	116	84	11.09	8.81	High	High	High	High	High	High	1
TRUE	High	Master Protein	Q9D1M7	Peptidyl-prolyl cis-trans isomerase FKBP11 OS=Mus musculus OX=10090 GN=Fkbp11 PE=1 SV=1	0	22.239	14	3	9	3	201	22.1	9.36	9.26	3	0	0	0.994	0.996979	47.86	89.2	110.8	25.52	51.62	High	High	Peak Found	High	High	High	1
TRUE	High	Master Protein	Q9D0K3	AAA domain-containing protein OS=Mus musculus OX=10090 GN=Rfc2 PE=2 SV=1	0	29.554	12	3	9	3	349	38.8	6.86	18.07	3	0	0	0.776	0.881856	23.45	113.4	86.6	34.42	22.9	High	High	High	Peak Found	High	High	1
TRUE	High	Master Protein	E9Q7G1	Transmembrane p24-trafficking protein 7 OS=Mus musculus OX=10090 GN=Tmed7 PE=1 SV=1	0	11.627	5	1	12	1	188	21.3	6.2	20.54	1	0	0	1.124	0.974023	29.21	85.3	114.7	20.44	16.54	High	High	High	High	High	High	1
TRUE	High	Master Protein	P60840	Alpha-endosulfine OS=Mus musculus OX=10090 GN=Ensa PE=1 SV=1	0	43.995	43	4	17	3	121	13.3	7.24	30.12	4	0	1	1.261	0.905261	40.16	92.1	107.9	4.39	39.49	High	High	High	High	High	High	1	Met-loss+Acetyl [N-Term]
TRUE	High	Master Protein	Q62348	Translin OS=Mus musculus OX=10090 GN=Tsn PE=1 SV=1	0	59.567	25	4	29	4	228	26.2	6.44	72.08	4	0	0	1.184	0.920597	39.98	92.3	107.7	9.26	10.6	High	High	High	High	High	High	1
TRUE	High	Master Protein	Q8R0K4	Coiled-coil domain-containing protein 137 OS=Mus musculus OX=10090 GN=Ccdc137 PE=2 SV=1	0	12.396	6	1	5	1	290	32.9	10.68	5.98	1	0	0	0.762	0.925123	36.59	105.5	94.5	38.24	19.27	High	High	High	High	High	Peak Found	1
TRUE	High	Master Protein	Q8BJW6	Eukaryotic translation initiation factor 2A OS=Mus musculus OX=10090 GN=Eif2a PE=1 SV=2	0	168.153	29	11	91	11	581	64.4	8.91	186.83	11	0	0	1.183	0.95151	24.05	105.8	94.2	16.72	35.51	High	High	High	High	High	High	1	Met-loss [N-Term]
TRUE	High	Master Protein	Q8CHP8	Glycerol-3-phosphate phosphatase OS=Mus musculus OX=10090 GN=Pgp PE=1 SV=1	0	9.732	13	3	8	3	321	34.5	5.35	1.77	3	0	0	0.962	0.991599	33.26	111.8	88.2	29.79	27.35	High	High	High	High	High	High	1
TRUE	High	Master Protein	Q8K297	Procollagen galactosyltransferase 1 OS=Mus musculus OX=10090 GN=Colgalt1 PE=1 SV=2	0	45.572	17	10	41	10	617	71	7.28	51.1	10	0	0	0.994	0.996979	47.87	105.1	94.9	6.96	16.6	High	High	High	High	High	High	1
TRUE	High	Master Protein	Q9CPQ3	Mitochondrial import receptor subunit TOM22 homolog OS=Mus musculus OX=10090 GN=Tomm22 PE=1 SV=3	0	111.331	66	5	129	5	142	15.5	4.34	359.42	5	0	0	0.808	0.886036	32.75	115.8	84.2	17.3	26.05	High	High	High	High	High	High	1	Met-loss+Acetyl [N-Term]
TRUE	High	Master Protein	Q6ZWN5	40S ribosomal protein S9 OS=Mus musculus OX=10090 GN=Rps9 PE=1 SV=3	0	43.417	32	8	73	8	194	22.6	10.65	118.71	8	0	0	0.817	0.889056	45.33	119.3	80.7	4.56	28.13	High	High	High	High	High	High	1
TRUE	High	Master Protein	A0A0R4J0I9	Prolow-density lipoprotein receptor-related protein 1 OS=Mus musculus OX=10090 GN=Lrp1 PE=1 SV=1	0	465.958	13	45	237	45	4545	504.4	5.36	464.02	45	0	0	0.633	0.481641	46.84	130.5	69.5	8.99	10.29	High	High	High	High	High	High	1
TRUE	High	Master Protein	Q8BGX2	Mitochondrial import inner membrane translocase subunit Tim29 OS=Mus musculus OX=10090 GN=Timm29 PE=1 SV=1	0	5.833	3	1	2	1	266	29.4	6.73	2.28	1	0	0	1.641	0.744918	78.29	55.2	144.8	41.7	35.14	High	High	Peak Found	Peak Found	Peak Found	Peak Found	1
TRUE	High	Master Protein	P08249	Malate dehydrogenase, mitochondrial OS=Mus musculus OX=10090 GN=Mdh2 PE=1 SV=3	0	181.742	37	9	409	9	338	35.6	8.68	1203.19	9	0	0	1.056	0.991599	47.71	94.2	105.8	6.94	17.2	High	High	High	High	High	High	1
TRUE	High	Master Protein	A6H6H4	Thymosin beta OS=Mus musculus OX=10090 GN=Tmsb10 PE=1 SV=1	0	34.823	64	2	58	2	44	5	5.36	136.15	2	0	0	1.373	0.828892	41.74	75	125	7.51	7.86	High	High	High	High	High	High	1	Met-loss+Acetyl [N-Term]
TRUE	High	Master Protein	E9Q5J9	Tropomyosin alpha-3 chain OS=Mus musculus OX=10090 GN=Tpm3 PE=1 SV=1	0	212.95	44	15	190	2	285	33.3	4.77	392.95	15	0	0	0.909	0.974023	42.96	97.2	102.8	16.58	37.44	High	High	High	High	High	High	1
TRUE	High	Master Protein	D0EW11	Multiple coagulation factor deficiency 2 isoform 1 OS=Mus musculus OX=10090 GN=Mcfd2 PE=1 SV=1	0	18.687	12	1	10	1	145	16.2	4.72	15.06	1	0	0	1.535	0.60356	29.35	76	124	30.41	10.78	High	Peak Found	High	High	High	High	1
TRUE	High	Master Protein	Q9Z1R2	Large proline-rich protein BAG6 OS=Mus musculus OX=10090 GN=Bag6 PE=1 SV=1	0	91.506	16	12	55	12	1154	121	5.71	92.77	12	0	0	0.954	0.991599	48.4	105.6	94.4	8.33	13.86	High	High	High	High	High	High	1	Acetyl [N-Term]
TRUE	High	Master Protein	Q9DBF1	Alpha-aminoadipic semialdehyde dehydrogenase OS=Mus musculus OX=10090 GN=Aldh7a1 PE=1 SV=4	0	57.845	14	6	34	6	539	58.8	7.47	58.17	6	0	0	1.318	0.828892	45.85	89.7	110.3	3.43	12.5	High	High	High	High	High	High	1
TRUE	High	Master Protein	Q99L45	Eukaryotic translation initiation factor 2 subunit 2 OS=Mus musculus OX=10090 GN=Eif2s2 PE=1 SV=1	0	124.673	28	8	74	8	331	38.1	5.8	123.22	8	0	0	1.538	0.52299	37.69	83.1	116.9	5.1	19.53	High	High	High	High	High	High	1
TRUE	High	Master Protein	P26516	26S proteasome non-ATPase regulatory subunit 7 OS=Mus musculus OX=10090 GN=Psmd7 PE=1 SV=2	0	107.645	40	9	58	9	321	36.5	6.77	125.86	9	0	0	1.469	0.726834	49.69	79.8	120.2	11.95	11.76	High	High	High	High	High	High	1
TRUE	High	Master Protein	Q9CY16	28S ribosomal protein S28, mitochondrial OS=Mus musculus OX=10090 GN=Mrps28 PE=1 SV=1	0	7.56	8	1	7	1	186	20.5	8.92	1.7	1	0	0	1.029	0.991599	41.75	98.6	101.4	34.64	15.98	High	High	High	High	High	High	1
TRUE	High	Master Protein	Q8BFW7	Lipoma-preferred partner homolog OS=Mus musculus OX=10090 GN=Lpp PE=1 SV=1	0	158.131	28	10	91	10	613	65.8	7.37	148.24	10	0	0	1.454	0.678194	39.23	84.1	115.9	10.38	2.97	High	High	High	High	High	High	1
TRUE	High	Master Protein	Q6ZWR0	Ras-related protein Rap-2 OS=Mus musculus OX=10090 GN=Rap2b PE=1 SV=1	0	35.017	26	3	20	2	183	20.5	4.81	17.37	3	0	1	1.63	0.470709	45.55	74.7	125.3	23.9	20	High	High	High	High	High	High	1
TRUE	High	Master Protein	P28352	DNA-(apurinic or apyrimidinic site) endonuclease OS=Mus musculus OX=10090 GN=Apex1 PE=1 SV=2	0	83.64	26	5	46	5	317	35.5	7.91	90.46	5	0	0	1.027	0.991599	38.19	95.3	104.7	13.32	27.97	High	High	High	High	High	High	1
TRUE	High	Master Protein	Q54AC6	Cox17p OS=Mus musculus OX=10090 GN=COX17 PE=1 SV=1	0	15.2	27	1	5	1	63	6.8	7.69	14.55	1	0	0	1.203	0.925123	23.11	90.8	109.2	9.16	20.91	High	Peak Found	High	High	High	High	1	Met-loss [N-Term]
TRUE	High	Master Protein	Q99K28	ADP-ribosylation factor GTPase-activating protein 2 OS=Mus musculus OX=10090 GN=Arfgap2 PE=1 SV=1	0	50.476	15	5	27	5	520	56.6	8.18	57.76	5	0	0	1.04	0.991599	37.97	82.9	117.1	15.99	15.27	High	High	High	High	High	High	1
TRUE	High	Master Protein	Q61749	Translation initiation factor eIF-2B subunit delta OS=Mus musculus OX=10090 GN=Eif2b4 PE=1 SV=2	0	28.776	6	2	7	2	524	57.6	9.25	13.91	2	0	0	0.906	0.980503	32.49	108.1	91.9	28.67	19.52	High	High	High	High	High	High	1
TRUE	High	Master Protein	Q8K0B2	Lysosomal cobalamin transport escort protein LMBD1 OS=Mus musculus OX=10090 GN=Lmbrd1 PE=1 SV=1	0	30.401	3	1	9	1	537	61	7.53	19.64	1	0	0	1.069	0.977965	35.98	96.6	103.4	12.12	35.7	High	High	High	High	High	High	1
TRUE	High	Master Protein	Q99JI4	26S proteasome non-ATPase regulatory subunit 6 OS=Mus musculus OX=10090 GN=Psmd6 PE=1 SV=1	0	92.764	29	10	69	10	389	45.5	5.52	125.71	10	0	0	1.044	0.989002	41.45	91.9	108.1	3.72	5.99	High	High	High	High	High	High	1	Met-loss [N-Term]
TRUE	High	Master Protein	Q8BUR4	Dedicator of cytokinesis protein 1 OS=Mus musculus OX=10090 GN=Dock1 PE=1 SV=3	0	30.55	5	6	8	6	1865	214.9	7.62	6.71	6	0	0	0.909	0.974023	34.4	104.1	95.9	7.1	12.47	High	High	Peak Found	Peak Found	High	Peak Found	1
TRUE	High	Master Protein	Q3UGR5	Haloacid dehalogenase-like hydrolase domain-containing protein 2 OS=Mus musculus OX=10090 GN=Hdhd2 PE=1 SV=2	0	7.369	8	1	6	1	259	28.7	6.05	0	1	0	0	2.208	0.404835	79.46	62.3	137.7	43.04	54.19	Peak Found	High	Peak Found	High	High	High	1
TRUE	High	Master Protein	Q3U679	Beta-2-microglobulin OS=Mus musculus OX=10090 GN=B2m PE=2 SV=1	0	12.199	16	2	13	2	119	13.8	7.5	26.99	2	0	0	0.676	0.676809	54.24	112.7	87.3	19.85	13.43	High	High	High	High	High	High	1
TRUE	High	Master Protein	O35295	Transcriptional activator protein Pur-beta OS=Mus musculus OX=10090 GN=Purb PE=1 SV=3	0	27.49	16	2	15	2	324	33.9	5.43	15.8	2	0	0	0.993	0.999429	34.96	110.8	89.2	25.88	39.55	High	High	High	High	High	High	1
TRUE	High	Master Protein	Q11011	Puromycin-sensitive aminopeptidase OS=Mus musculus OX=10090 GN=Npepps PE=1 SV=2	0	258.184	36	23	161	23	920	103.3	5.9	280.57	23	0	0	1.321	0.863389	45.33	88.1	111.9	6.68	2.55	High	High	High	High	High	High	1
TRUE	High	Master Protein	Q9CQD1	Ras-related protein Rab-5A OS=Mus musculus OX=10090 GN=Rab5a PE=1 SV=1	0	45.936	40	6	25	4	215	23.6	8.15	54.7	6	0	0	1.066	0.977209	50.07	99	101	60.95	7.3	High	High	High	High	High	High	1
TRUE	High	Master Protein	Q8VDT9	39S ribosomal protein L50, mitochondrial OS=Mus musculus OX=10090 GN=Mrpl50 PE=1 SV=2	0	38.147	41	4	15	4	159	18.2	9.33	20.27	4	0	0	0.774	0.901185	39.72	120.2	79.8	17.5	19.47	High	High	High	High	High	High	1
TRUE	High	Master Protein	Q61191	Host cell factor 1 OS=Mus musculus OX=10090 GN=Hcfc1 PE=1 SV=2	0	131.139	11	13	80	13	2045	210.3	7.18	132.29	13	0	0	0.839	0.923329	48.14	120.7	79.3	1.26	16.18	High	High	High	High	High	High	1	Met-loss+Acetyl [N-Term]
TRUE	High	Master Protein	Q69ZB8	Zinc finger CCHC domain-containing protein 2 OS=Mus musculus OX=10090 GN=Zcchc2 PE=2 SV=3	0.003	3.273	2	1	1	1	1166	124.4	6.84	0	1	0	0	0.535	0.725669	7.55	130.7	69.3	16.64	3.5	Peak Found	High	Peak Found	Not Found	Peak Found	Peak Found	1
TRUE	High	Master Protein	Q99LS3	Phosphoserine phosphatase OS=Mus musculus OX=10090 GN=Psph PE=1 SV=1	0	25.414	12	2	9	2	225	25.1	6.14	15.93	2	0	0	0.999	0.996979	38.21	103.4	96.6	4.95	2.55	High	High	High	High	High	High	1
TRUE	High	Master Protein	Q9R0X4	Acyl-coenzyme A thioesterase 9, mitochondrial OS=Mus musculus OX=10090 GN=Acot9 PE=1 SV=1	0	96.707	25	9	87	9	439	50.5	8.59	144.59	9	0	0	1.155	0.9358	60.11	82.9	117.1	7.48	12.06	High	High	High	High	High	High	1
TRUE	High	Master Protein	Q61344	Beta-tropomyosin OS=Mus musculus OX=10090 GN=Tpm2 PE=2 SV=1	0	162.105	33	13	107	2	284	32.8	4.68	238.86	13	0	0	2.47	0.0226554	53.45	9.1	190.9	139.13	10.91	High	High	High	High	High	High	1
TRUE	High	Master Protein	O35593	26S proteasome non-ATPase regulatory subunit 14 OS=Mus musculus OX=10090 GN=Psmd14 PE=1 SV=2	0	100.963	37	7	70	7	310	34.6	6.52	109.42	7	0	0	0.595	0.361831	79.88	142.5	57.5	30.47	18.02	High	High	High	High	High	High	1
TRUE	High	Master Protein	Q3UZG3	Uncharacterized protein OS=Mus musculus OX=10090 GN=Hnrnpa3 PE=2 SV=1	0	285.34	34	16	331	2	379	39.7	9.1	779.52	16	0	15	0.941	0.974023	56.52	107.7	92.3	12.79	11.47	High	High	High	High	High	High	1	Acetyl [N-Term]
TRUE	High	Master Protein	Q9D0M5	Dynein light chain 2, cytoplasmic OS=Mus musculus OX=10090 GN=Dynll2 PE=1 SV=1	0	4.989	8	1	13	1	89	10.3	7.37	22.25	1	0	0	1.185	0.920868	53.08	89.9	110.1	22.62	42.15	High	High	High	High	High	High	1
TRUE	High	Master Protein	O88952	Protein lin-7 homolog C OS=Mus musculus OX=10090 GN=Lin7c PE=1 SV=2	0	13.951	13	2	5	2	197	21.8	8.43	7.13	2	0	0	0.884	0.974023	56.66	106.7	93.3	23.77	15.9	Peak Found	High	High	High	High	Peak Found	1	Met-loss+Acetyl [N-Term]
TRUE	High	Master Protein	Q921H8	3-ketoacyl-CoA thiolase A, peroxisomal OS=Mus musculus OX=10090 GN=Acaa1a PE=1 SV=1	0	210.373	40	10	129	10	424	43.9	8.44	285.18	10	0	0	0.73	0.766579	34.5	111.4	88.6	12.8	13.09	High	High	High	High	High	High	1
TRUE	High	Master Protein	A2APB1	Ras association domain-containing protein 2 (Fragment) OS=Mus musculus OX=10090 GN=Rassf2 PE=1 SV=1	0	9.215	14	2	6	2	202	23.3	9.1	10.94	2	0	0	1.07	0.981294	47.09	71.3	128.7	19.82	38.13	High	High	High	High	Peak Found	High	1
TRUE	High	Master Protein	P28033	CCAAT/enhancer-binding protein beta OS=Mus musculus OX=10090 GN=Cebpb PE=1 SV=1	0.001	3.879	5	1	4	1	296	31.4	8.56	1.9	1	0	0	1.267	0.925123	35.83	81.4	118.6	21	36.93	Peak Found	High	High	High	High	Not Found	1
TRUE	High	Master Protein	Q542G9	Annexin OS=Mus musculus OX=10090 GN=Anxa2 PE=1 SV=1	0	337.472	46	18	447	18	339	38.7	7.69	1204.28	18	0	0	1.826	0.295052	45.85	74.6	125.4	9.66	8.05	High	High	High	High	High	High	1
TRUE	High	Master Protein	Q60520	Paired amphipathic helix protein Sin3a OS=Mus musculus OX=10090 GN=Sin3a PE=1 SV=3	0	17.883	4	4	10	4	1274	145	7.25	14.09	4	0	0	1.045	0.984871	30.14	108.2	91.8	19.47	23.57	High	High	High	High	High	High	1
TRUE	High	Master Protein	Q9DB96	Neuroguidin OS=Mus musculus OX=10090 GN=Ngdn PE=1 SV=1	0	39.753	17	3	18	3	315	35.6	9.58	24.75	3	0	0	0.582	0.596692	44.92	125.3	74.7	7.86	10.32	High	High	High	High	High	High	1	Met-loss+Acetyl [N-Term]
TRUE	High	Master Protein	Q8R4R6	Nucleoporin NUP35 OS=Mus musculus OX=10090 GN=Nup35 PE=1 SV=2	0	75.183	36	6	25	6	325	34.8	9.25	57.85	6	0	0	0.694	0.753213	31.19	120.3	79.7	6.39	8.78	High	High	High	High	High	High	1	Met-loss+Acetyl [N-Term]
TRUE	High	Master Protein	Q80Y56	Rabenosyn-5 OS=Mus musculus OX=10090 GN=Rbsn PE=1 SV=1	0.001	3.798	4	2	2	2	783	88.4	5.3	0	2	0	0	1.364	0.863856	54.03	55.7	144.3	41.07	39.75	Not Found	High	Peak Found	Peak Found	Peak Found	Peak Found	1
TRUE	High	Master Protein	Q8CEC0	Nuclear pore complex protein Nup88 OS=Mus musculus OX=10090 GN=Nup88 PE=1 SV=1	0	9.02	7	3	6	3	753	84.9	6.27	7.44	3	0	0	0.892	0.976047	29.6	122.6	77.4	14.23	33.88	High	High	High	High	Peak Found	Peak Found	1
TRUE	High	Master Protein	Q3UM45	Protein phosphatase 1 regulatory subunit 7 OS=Mus musculus OX=10090 GN=Ppp1r7 PE=1 SV=2	0	143.084	46	13	74	13	361	41.3	4.92	159.6	13	0	0	0.863	0.951994	50.45	103.8	96.2	6.23	10.5	High	High	High	High	High	High	1
TRUE	High	Master Protein	Q8R2M2	Deoxynucleotidyltransferase terminal-interacting protein 2 OS=Mus musculus OX=10090 GN=Dnttip2 PE=1 SV=1	0	4.707	3	2	3	2	758	84.2	6.44	0	2	0	0	0.621	0.593435	74.05	115.4	84.6	19.77	34.52	High	High	Peak Found	Peak Found	Peak Found	Peak Found	1
TRUE	High	Master Protein	Q8R404	MICOS complex subunit MIC13 OS=Mus musculus OX=10090 GN=Micos13 PE=1 SV=1	0	18.587	22	2	21	2	119	13.4	8.63	29.25	2	0	0	1.076	0.978341	43.83	104.5	95.5	15.59	16.93	High	High	High	High	High	High	1
TRUE	High	Master Protein	Q91X52	L-xylulose reductase OS=Mus musculus OX=10090 GN=Dcxr PE=1 SV=2	0	16.821	18	4	11	4	244	25.7	7.31	21.23	4	0	0	1.313	0.868367	34.64	75.2	124.8	7.55	6.46	High	High	High	High	High	High	1	Acetyl [N-Term]
TRUE	High	Master Protein	Q78P92	FSHD Region Gene 1 protein OS=Mus musculus OX=10090 GN=Frg1 PE=1 SV=1	0	9.157	5	1	5	1	258	29.1	8.92	8.8	1	0	0	0.93	0.991097	23.3	103.6	96.4	21.25	15.11	High	High	High	Peak Found	High	High	1
TRUE	High	Master Protein	Q9D6U8	Protein FAM162A OS=Mus musculus OX=10090 GN=Fam162a PE=1 SV=1	0	64.146	33	6	35	6	155	17.7	9.88	58.24	6	0	0	2.277	0.0261177	56.66	64	136	7.21	8.33	High	High	High	High	High	High	1
TRUE	High	Master Protein	A6X919	Probable C-mannosyltransferase DPY19L1 OS=Mus musculus OX=10090 GN=Dpy19l1 PE=1 SV=1	0	48.295	16	8	26	8	746	84.1	9.16	24.32	8	0	0	0.578	0.468487	50.76	161.9	38.1	26.47	65.69	High	High	High	High	High	High	1
TRUE	High	Master Protein	P48771	Cytochrome c oxidase subunit 7A2, mitochondrial OS=Mus musculus OX=10090 GN=Cox7a2 PE=1 SV=2	0	17.557	28	2	27	2	83	9.3	10.27	45.79	2	0	0	0.74	0.787459	40.16	125.5	74.5	20.12	24.25	High	High	High	High	High	High	1
TRUE	High	Master Protein	Q3TLE2	PH domain-containing protein OS=Mus musculus OX=10090 GN=Fermt2 PE=1 SV=1	0	18.407	11	4	8	4	680	77.8	6.7	5.88	4	0	0	1.675	0.588982	35.44	84	116	13.35	33.15	High	High	High	High	High	High	1
TRUE	High	Master Protein	Q8CI75	DIS3-like exonuclease 2 OS=Mus musculus OX=10090 GN=Dis3l2 PE=1 SV=1	0	29.044	3	2	6	2	870	97.7	5.9	4.82	2	0	0	1.083	0.976047	41.85	110.8	89.2	23.27	43.09	Peak Found	High	High	High	High	Peak Found	1
TRUE	High	Master Protein	Q8C3W1	Uncharacterized protein C1orf198 homolog OS=Mus musculus OX=10090 PE=1 SV=1	0	95.117	44	9	45	9	322	35.3	5.24	56.08	9	0	0	0.635	0.506008	53.09	138.6	61.4	34.37	50	High	High	High	Peak Found	High	High	1
[truncated: 1,937 more rows]

## Sheet: Differential proteins
Checked	Protein FDR Confidence: Combined	Master	Accession	Description	Exp. q-value: Combined	Sum PEP Score	Coverage [%]	# Peptides	# PSMs	# Unique Peptides	# AAs	MW [kDa]	calc. pI	Score Sequest HT: Sequest HT	# Peptides (by Search Engine): Sequest HT	# Protein Pathway Groups	# Razor Peptides	Abundance Ratio: (Sample) / (Control)	Abundance Ratio Adj. P-Value: (Sample) / (Control)	Abundance Ratio Variability [%]: (Sample) / (Control)	Abundances (Grouped): Control	Abundances (Grouped): Sample	Abundances (Grouped) CV [%]: Control	Abundances (Grouped) CV [%]: Sample	Found in Sample: [S2] F2: Control	Found in Sample: [S3] F3: Control	Found in Sample: [S4] F4: Control	Found in Sample: [S5] F5: Sample	Found in Sample: [S6] F6: Sample	Found in Sample: [S7] F7: Sample	# Protein Groups	Modifications
[truncated: 105 more rows]

[truncated: 2 more sheets: Up proteins, Down-proreins]
